# Supplementary material for: Dynamic spin reordering in a hybrid layered ferrimagnet with intercalated biferrocenium radicals
Source: Chem Sci. 2024 Oct 30;15(46):19411–9. doi: 10.1039/d4sc04722b (PMC11537288; doi:10.1039/d4sc04722b)
Supplement: SC-015-D4SC04722B-s002 [file SC-015-D4SC04722B-s002.cif]

# Supplementary Information (SI) for Chemical Science.
# This journal is © The Royal Society of Chemistry 2024

####################################################################### 
# 
# This file contains crystal structure data downloaded from the 
# Cambridge Structural Database (CSD) hosted by the Cambridge 
# Crystallographic Data Centre (CCDC).
# 
# Full information about CCDC data access policies and citation 
# guidelines are available at http://www.ccdc.cam.ac.uk/access/V1 
# 
# Audit and citation data items may have been added by the CCDC. 
# Please retain this information to preserve the provenance of 
# this file and to allow appropriate attribution of the data. 
# 
#######################################################################

data_Ru2356F4_TCNQF2_Bifc
_database_code_depnum_ccdc_archive 'CCDC 2371166'
loop_
_audit_author_name
_audit_author_address
'Hitoshi Miyasaka'
;Tohoku University
Japan
;
_audit_update_record             
;
2024-07-16 deposited with the CCDC.	2024-10-30 downloaded from the CCDC.
;
_audit_creation_date             2023-12-07
_audit_creation_method           
;
Olex2 1.5
(compiled 2023.03.06 svn.rbb2c1857 for OlexSys, GUI svn.r6748)
;
_shelx_SHELXL_version_number     2018/3
_chemical_name_common            ?
_chemical_name_systematic        ?
_chemical_formula_moiety         'C68 H10 F34 N4 O16 Ru4, 2(C10 H9 Fe)'
_chemical_formula_sum            'C88 H28 F34 Fe2 N4 O16 Ru4'
_chemical_formula_weight         2559.12
_chemical_melting_point          ?
_chemical_oxdiff_formula         'C H O N F Ru Fe'
loop_
_atom_type_symbol
_atom_type_description
_atom_type_scat_dispersion_real
_atom_type_scat_dispersion_imag
_atom_type_scat_source
C C 0.0033 0.0016 'International Tables Vol C Tables 4.2.6.8 and 6.1.1.4'
H H 0.0000 0.0000 'International Tables Vol C Tables 4.2.6.8 and 6.1.1.4'
F F 0.0171 0.0103 'International Tables Vol C Tables 4.2.6.8 and 6.1.1.4'
Fe Fe 0.3463 0.8444 'International Tables Vol C Tables 4.2.6.8 and 6.1.1.4'
N N 0.0061 0.0033 'International Tables Vol C Tables 4.2.6.8 and 6.1.1.4'
O O 0.0106 0.0060 'International Tables Vol C Tables 4.2.6.8 and 6.1.1.4'
Ru Ru -1.2594 0.8363 'International Tables Vol C Tables 4.2.6.8 and 6.1.1.4'

_shelx_space_group_comment       
;
The symmetry employed for this shelxl refinement is uniquely defined
by the following loop, which should always be used as a source of
symmetry information in preference to the above space-group names.
They are only intended as comments.
;
_space_group_crystal_system      triclinic
_space_group_IT_number           2
_space_group_name_H-M_alt        'P -1'
_space_group_name_Hall           '-P 1'
loop_
_space_group_symop_operation_xyz
'x, y, z'
'-x, -y, -z'

_cell_length_a                   15.6986(3)
_cell_length_b                   17.2101(3)
_cell_length_c                   17.6280(3)
_cell_angle_alpha                76.436(2)
_cell_angle_beta                 71.465(2)
_cell_angle_gamma                89.910(2)
_cell_volume                     4375.87(15)
_cell_formula_units_Z            2
_cell_measurement_reflns_used    22074
_cell_measurement_temperature    102.1
_cell_measurement_theta_max      29.6850
_cell_measurement_theta_min      1.5110
_shelx_estimated_absorpt_T_max   0.914
_shelx_estimated_absorpt_T_min   0.895
_exptl_absorpt_coefficient_mu    1.139
_exptl_absorpt_correction_T_max  1.00000
_exptl_absorpt_correction_T_min  0.72626
_exptl_absorpt_correction_type   multi-scan
_exptl_absorpt_process_details   
;
CrysAlisPro 1.171.41.89a (Rigaku Oxford Diffraction, 2020)
Empirical absorption correction using spherical harmonics,
implemented in SCALE3 ABSPACK scaling algorithm.
;
_exptl_absorpt_special_details   ?
_exptl_crystal_colour            black
_exptl_crystal_colour_primary    black
_exptl_crystal_density_diffrn    1.942
_exptl_crystal_density_meas      ?
_exptl_crystal_density_method    ?
_exptl_crystal_description       block
_exptl_crystal_F_000             2492
_exptl_crystal_size_max          0.1
_exptl_crystal_size_mid          0.09
_exptl_crystal_size_min          0.08
_exptl_transmission_factor_max   ?
_exptl_transmission_factor_min   ?
_diffrn_reflns_av_R_equivalents  0.0518
_diffrn_reflns_av_unetI/netI     0.0639
_diffrn_reflns_Laue_measured_fraction_full 1.000
_diffrn_reflns_Laue_measured_fraction_max 0.838
_diffrn_reflns_limit_h_max       21
_diffrn_reflns_limit_h_min       -21
_diffrn_reflns_limit_k_max       22
_diffrn_reflns_limit_k_min       -23
_diffrn_reflns_limit_l_max       21
_diffrn_reflns_limit_l_min       -24
_diffrn_reflns_number            54325
_diffrn_reflns_point_group_measured_fraction_full 1.000
_diffrn_reflns_point_group_measured_fraction_max 0.838
_diffrn_reflns_theta_full        25.242
_diffrn_reflns_theta_max         29.722
_diffrn_reflns_theta_min         1.521
_diffrn_ambient_temperature      102.1
_diffrn_detector                 'Hybrid Pixel Array Detector'
_diffrn_detector_area_resol_mean 10.0000
_diffrn_detector_type            HyPix
_diffrn_measured_fraction_theta_full 1.000
_diffrn_measured_fraction_theta_max 0.838
_diffrn_measurement_details      
;
List of Runs (angles in degrees, time in seconds):

  # Type    Start    End  Width  t~exp~   \w     \q     \k     \f   Frames
#--------------------------------------------------------------------------
  1  \w    -66.00  53.00   0.50   20.00    --   15.95 -39.00  53.00  238
  2  \w    -22.00  90.00   0.50   20.00    --   15.95  39.00-152.00  224
  3  \w    -94.00 -44.00   0.50   20.00    --  -15.48 -77.00-120.00  100
  4  \w   -104.00 -51.00   0.50   20.00    --  -15.48-179.00 -60.00  106
  5  \w    -73.00 -48.00   0.50   20.00    --  -15.48 179.00  30.00   50
  6  \w    -21.00  18.00   0.50   20.00    --  -15.48 -77.00-120.00   78
  7  \w     58.00  84.00   0.50   20.00    --   15.95 179.00  30.00   52
  8  \w    -11.00  40.00   0.50   20.00    --   15.95 -99.00 -30.00  102
  9  \w    -18.00  82.00   0.50   20.00    --   15.95  77.00-120.00  200
;
_diffrn_measurement_device       'four-circle diffractometer'
_diffrn_measurement_device_type  'ROD, Synergy Custom system, HyPix'
_diffrn_measurement_method       '\w scans'
_diffrn_orient_matrix_type       
'CrysAlisPro convention (1999,Acta A55,543-557)'
_diffrn_orient_matrix_UB_11      0.0461263000
_diffrn_orient_matrix_UB_12      0.0133998000
_diffrn_orient_matrix_UB_13      -0.0204858000
_diffrn_orient_matrix_UB_21      -0.0003991000
_diffrn_orient_matrix_UB_22      -0.0163159000
_diffrn_orient_matrix_UB_23      -0.0332987000
_diffrn_orient_matrix_UB_31      -0.0125533000
_diffrn_orient_matrix_UB_32      0.0369195000
_diffrn_orient_matrix_UB_33      -0.0197341000
_diffrn_radiation_monochromator  mirror
_diffrn_radiation_probe          x-ray
_diffrn_radiation_type           'Mo K\a'
_diffrn_radiation_wavelength     0.71073
_diffrn_source                   'Rotating-anode X-ray tube'
_diffrn_source_type              'Rigaku (Mo) X-ray Source'
_reflns_Friedel_coverage         0.000
_reflns_Friedel_fraction_full    .
_reflns_Friedel_fraction_max     .
_reflns_number_gt                15955
_reflns_number_total             20837
_reflns_odcompleteness_completeness 99.94
_reflns_odcompleteness_iscentric 1
_reflns_odcompleteness_theta     26.32
_reflns_special_details          
;
 Reflections were merged by SHELXL according to the crystal
 class for the calculation of statistics and refinement.
 
 _reflns_Friedel_fraction is defined as the number of unique
 Friedel pairs measured divided by the number that would be
 possible theoretically, ignoring centric projections and
 systematic absences.
;
_reflns_threshold_expression     'I > 2\s(I)'
_computing_cell_refinement       'CrysAlisPro 1.171.41.89a (Rigaku OD, 2020)'
_computing_data_collection       'CrysAlisPro 1.171.41.89a (Rigaku OD, 2020)'
_computing_data_reduction        'CrysAlisPro 1.171.41.89a (Rigaku OD, 2020)'
_computing_molecular_graphics    'Olex2 1.5 (Dolomanov et al., 2009)'
_computing_publication_material  'Olex2 1.5 (Dolomanov et al., 2009)'
_computing_structure_refinement  'SHELXL 2018/3 (Sheldrick, 2015)'
_computing_structure_solution    'SHELXT 2018/2 (Sheldrick, 2018)'
_refine_diff_density_max         1.566
_refine_diff_density_min         -1.139
_refine_diff_density_rms         0.111
_refine_ls_extinction_coef       .
_refine_ls_extinction_method     none
_refine_ls_goodness_of_fit_ref   1.025
_refine_ls_hydrogen_treatment    constr
_refine_ls_matrix_type           full
_refine_ls_number_parameters     1333
_refine_ls_number_reflns         20837
_refine_ls_number_restraints     12
_refine_ls_R_factor_all          0.0603
_refine_ls_R_factor_gt           0.0394
_refine_ls_restrained_S_all      1.026
_refine_ls_shift/su_max          0.002
_refine_ls_shift/su_mean         0.000
_refine_ls_structure_factor_coef Fsqd
_refine_ls_weighting_details     
'w=1/[\s^2^(Fo^2^)+(0.0362P)^2^+2.8914P] where P=(Fo^2^+2Fc^2^)/3'
_refine_ls_weighting_scheme      calc
_refine_ls_wR_factor_gt          0.0865
_refine_ls_wR_factor_ref         0.0923
_refine_special_details          ?
_olex2_refinement_description    
;
1. Fixed Uiso
 At 1.2 times of:
  All C(H) groups
2. Uiso/Uaniso restraints and constraints
C63 \\sim F34: within 2A with sigma of 0.01 and sigma for terminal atoms of 3.8
within 2A
Uanis(F34) \\sim Ueq: with sigma of 0.002 and sigma for terminal atoms of 0.004
3.a Aromatic/amide H refined with riding coordinates:
 C5(H5), C12(H12), C19(H19), C26(H26), C33(H33), C40(H40), C47(H47), C54(H54),
 C62(H62), C64(H64), C69(H69), C70(H70), C71(H71), C72(H72), C74(H74), C75(H75),
  C76(H76), C77(H77), C78(H78), C79(H79), C80(H80), C81(H81), C82(H82),
 C83(H83), C84(H84), C85(H85), C86(H86), C88(H88)
;
_atom_sites_solution_hydrogens   geom
_atom_sites_solution_primary     dual
_atom_sites_solution_secondary   ?
loop_
_atom_site_label
_atom_site_type_symbol
_atom_site_fract_x
_atom_site_fract_y
_atom_site_fract_z
_atom_site_U_iso_or_equiv
_atom_site_adp_type
_atom_site_occupancy
_atom_site_site_symmetry_order
_atom_site_calc_flag
_atom_site_refinement_flags_posn
_atom_site_refinement_flags_adp
_atom_site_refinement_flags_occupancy
_atom_site_disorder_assembly
_atom_site_disorder_group
Ru1 Ru 0.06975(2) 0.03399(2) 0.96897(2) 0.01156(6) Uani 1 1 d . . . . .
Ru2 Ru 0.46486(2) 0.01444(2) 0.56192(2) 0.01211(6) Uani 1 1 d . . . . .
Ru3 Ru 0.93075(2) 0.46507(2) 0.52409(2) 0.00986(5) Uani 1 1 d . . . . .
Ru4 Ru 0.54852(2) 0.48760(2) 0.94089(2) 0.01159(6) Uani 1 1 d . . . . .
F1 F 0.01101(12) -0.10964(10) 1.27855(11) 0.0267(4) Uani 1 1 d . . . . .
F2 F 0.03824(13) -0.08387(11) 1.41457(11) 0.0318(4) Uani 1 1 d . . . . .
F3 F 0.02490(14) 0.19357(10) 1.31708(12) 0.0337(5) Uani 1 1 d . . . . .
F4 F -0.00089(13) 0.16900(10) 1.17998(11) 0.0300(4) Uani 1 1 d . . . . .
F5 F 0.09557(13) -0.21300(11) 1.17641(11) 0.0329(5) Uani 1 1 d . . . . .
F6 F 0.18190(14) -0.34701(12) 1.20134(13) 0.0465(6) Uani 1 1 d . . . . .
F7 F 0.22798(14) -0.36053(12) 0.92649(14) 0.0468(6) Uani 1 1 d . . . . .
F8 F 0.14637(14) -0.22275(12) 0.90070(12) 0.0376(5) Uani 1 1 d . . . . .
F9 F 0.31323(13) 0.08325(11) 0.33300(11) 0.0317(4) Uani 1 1 d . . . . .
F10 F 0.22566(14) 0.19293(14) 0.26006(13) 0.0459(6) Uani 1 1 d . . . . .
F11 F 0.33205(15) 0.38877(11) 0.36368(16) 0.0495(6) Uani 1 1 d . . . . .
F12 F 0.41515(13) 0.27777(10) 0.44204(12) 0.0309(4) Uani 1 1 d . . . . .
F13 F 0.70016(12) 0.11081(10) 0.61103(10) 0.0257(4) Uani 1 1 d . . . . .
F14 F 0.83429(12) 0.21270(11) 0.59718(11) 0.0300(4) Uani 1 1 d . . . . .
F15 F 0.88837(12) 0.30047(10) 0.31016(11) 0.0296(4) Uani 1 1 d . . . . .
F16 F 0.75933(12) 0.19530(10) 0.32092(10) 0.0269(4) Uani 1 1 d . . . . .
F17 F 1.08459(13) 0.34901(10) 0.30354(12) 0.0328(5) Uani 1 1 d . . . . .
F18 F 1.10391(16) 0.32033(13) 0.15511(14) 0.0536(7) Uani 1 1 d . . . . .
F19 F 0.99553(17) 0.57130(15) 0.07169(13) 0.0546(6) Uani 1 1 d . . . . .
F20 F 0.97532(13) 0.59883(11) 0.22169(12) 0.0334(5) Uani 1 1 d . . . . .
F21 F 0.82968(15) 0.66313(11) 0.35374(13) 0.0384(5) Uani 1 1 d . . . . .
F22 F 0.74923(16) 0.79695(12) 0.31645(15) 0.0508(6) Uani 1 1 d . . . . .
F23 F 0.84618(13) 0.90443(10) 0.50087(11) 0.0306(5) Uani 1 1 d . . . . .
F24 F 0.92784(12) 0.77019(10) 0.53823(11) 0.0255(4) Uani 1 1 d . . . . .
F25 F 0.26704(18) 0.44084(13) 0.87420(16) 0.0578(7) Uani 1 1 d . . . . .
F26 F 0.14352(19) 0.32904(14) 0.87861(19) 0.0717(8) Uani 1 1 d . . . . .
F27 F 0.20011(16) 0.15741(12) 1.10587(14) 0.0505(6) Uani 1 1 d . . . . .
F28 F 0.32559(15) 0.26788(11) 1.09746(13) 0.0425(5) Uani 1 1 d . . . . .
F29 F 0.59721(13) 0.22403(10) 1.03178(10) 0.0277(4) Uani 1 1 d . . . . .
F30 F 0.65629(13) 0.10155(10) 1.12036(11) 0.0279(4) Uani 1 1 d . . . . .
F31 F 0.58531(12) 0.22590(10) 1.34283(10) 0.0238(4) Uani 1 1 d . . . . .
F32 F 0.53692(12) 0.35234(9) 1.25351(10) 0.0222(4) Uani 1 1 d . . . . .
F33 F 0.37122(10) 0.21831(9) 0.90049(9) 0.0179(4) Uani 1 1 d . . . . .
F34 F 0.64134(11) 0.27717(10) 0.60762(10) 0.0230(4) Uani 1 1 d . U . . .
O1 O 0.06684(12) 0.04761(11) 1.08294(11) 0.0152(4) Uani 1 1 d . . . . .
O2 O -0.06923(13) -0.02066(11) 1.14504(12) 0.0176(4) Uani 1 1 d . . . . .
O3 O 0.12745(13) -0.07413(11) 0.98802(12) 0.0170(4) Uani 1 1 d . . . . .
O4 O -0.00960(13) -0.14129(11) 1.04921(12) 0.0164(4) Uani 1 1 d . . . . .
O5 O 0.40330(13) 0.10554(11) 0.50483(12) 0.0175(4) Uani 1 1 d . . . . .
O6 O 0.46951(13) 0.07493(11) 0.38325(12) 0.0173(4) Uani 1 1 d . . . . .
O7 O 0.57387(13) 0.09327(11) 0.54118(12) 0.0161(4) Uani 1 1 d . . . . .
O8 O 0.64543(13) 0.06235(11) 0.42070(11) 0.0150(4) Uani 1 1 d . . . . .
O9 O 0.94572(12) 0.45325(11) 0.40669(11) 0.0137(4) Uani 1 1 d . . . . .
O10 O 1.08136(13) 0.52276(11) 0.35879(11) 0.0159(4) Uani 1 1 d . . . . .
O11 O 0.87306(12) 0.57236(11) 0.49865(12) 0.0150(4) Uani 1 1 d . . . . .
O12 O 1.00853(12) 0.64132(10) 0.45419(12) 0.0147(4) Uani 1 1 d . . . . .
O13 O 0.44199(13) 0.42479(11) 0.92989(12) 0.0164(4) Uani 1 1 d . . . . .
O14 O 0.34719(13) 0.44977(11) 1.04641(12) 0.0166(4) Uani 1 1 d . . . . .
O15 O 0.57738(13) 0.38283(11) 1.01050(11) 0.0164(4) Uani 1 1 d . . . . .
O16 O 0.48021(13) 0.40668(11) 1.12639(11) 0.0159(4) Uani 1 1 d . . . . .
N1 N 0.21275(16) 0.09443(14) 0.90541(15) 0.0171(5) Uani 1 1 d . . . . .
N2 N 0.39124(16) 0.04330(13) 0.68308(14) 0.0164(5) Uani 1 1 d . . . . .
N3 N 0.78977(16) 0.40492(14) 0.59026(14) 0.0161(5) Uani 1 1 d . . . . .
N4 N 0.63308(15) 0.45228(14) 0.82486(14) 0.0164(5) Uani 1 1 d . . . . .
C1 C -0.00118(19) 0.01726(16) 1.14529(17) 0.0154(6) Uani 1 1 d . . . . .
C2 C 0.00377(18) 0.02915(17) 1.22596(17) 0.0165(6) Uani 1 1 d . . . . .
C3 C 0.0077(2) 0.10578(17) 1.23830(19) 0.0217(7) Uani 1 1 d . . . . .
C4 C 0.0203(2) 0.11807(18) 1.30867(19) 0.0232(7) Uani 1 1 d . . . . .
C5 C 0.0306(2) 0.05538(19) 1.36910(19) 0.0243(7) Uani 1 1 d . . . . .
H5 H 0.040111 0.064243 1.417091 0.029 Uiso 1 1 calc R U . . .
C6 C 0.0265(2) -0.02082(19) 1.35734(18) 0.0230(7) Uani 1 1 d . . . . .
C7 C 0.01288(19) -0.03453(17) 1.28788(18) 0.0194(6) Uani 1 1 d . . . . .
C8 C 0.07555(19) -0.13723(16) 1.02357(17) 0.0165(6) Uani 1 1 d . . . . .
C9 C 0.12021(19) -0.21480(17) 1.03789(19) 0.0194(6) Uani 1 1 d . . . . .
C10 C 0.1291(2) -0.24854(18) 1.1138(2) 0.0234(7) Uani 1 1 d . . . . .
C11 C 0.1734(2) -0.3173(2) 1.1264(2) 0.0303(8) Uani 1 1 d . . . . .
C12 C 0.2074(2) -0.35630(19) 1.0640(2) 0.0330(9) Uani 1 1 d . . . . .
H12 H 0.237030 -0.404096 1.072867 0.040 Uiso 1 1 calc R U . . .
C13 C 0.1967(2) -0.3234(2) 0.9887(2) 0.0319(8) Uani 1 1 d . . . . .
C14 C 0.1547(2) -0.25336(19) 0.9748(2) 0.0262(7) Uani 1 1 d . . . . .
C15 C 0.41780(18) 0.11459(17) 0.42861(18) 0.0168(6) Uani 1 1 d . . . . .
C16 C 0.36905(19) 0.17742(18) 0.38794(18) 0.0198(6) Uani 1 1 d . . . . .
C17 C 0.3205(2) 0.15891(19) 0.34019(19) 0.0237(7) Uani 1 1 d . . . . .
C18 C 0.2749(2) 0.2160(2) 0.3021(2) 0.0324(8) Uani 1 1 d . . . . .
C19 C 0.2795(2) 0.2939(2) 0.3082(2) 0.0375(9) Uani 1 1 d . . . . .
H19 H 0.250588 0.333768 0.280182 0.045 Uiso 1 1 calc R U . . .
C20 C 0.3267(2) 0.3129(2) 0.3559(2) 0.0340(8) Uani 1 1 d . . . . .
C21 C 0.3697(2) 0.25554(19) 0.3964(2) 0.0251(7) Uani 1 1 d . . . . .
C22 C 0.64142(19) 0.09790(16) 0.47701(17) 0.0145(6) Uani 1 1 d . . . . .
C23 C 0.72222(18) 0.15053(16) 0.46706(17) 0.0145(6) Uani 1 1 d . . . . .
C24 C 0.74566(19) 0.15711(16) 0.53527(18) 0.0174(6) Uani 1 1 d . . . . .
C25 C 0.8160(2) 0.20966(17) 0.52831(19) 0.0197(6) Uani 1 1 d . . . . .
C26 C 0.86522(19) 0.25905(17) 0.4534(2) 0.0214(7) Uani 1 1 d . . . . .
H26 H 0.912388 0.296201 0.448752 0.026 Uiso 1 1 calc R U . . .
C27 C 0.84335(19) 0.25248(17) 0.38529(18) 0.0200(6) Uani 1 1 d . . . . .
C28 C 0.77533(19) 0.19839(17) 0.39094(18) 0.0174(6) Uani 1 1 d . . . . .
C29 C 1.01781(18) 0.48494(15) 0.35032(16) 0.0131(6) Uani 1 1 d . . . . .
C30 C 1.02943(18) 0.47373(17) 0.26516(17) 0.0153(6) Uani 1 1 d . . . . .
C31 C 1.0626(2) 0.40415(18) 0.24628(19) 0.0218(7) Uani 1 1 d . . . . .
C32 C 1.0720(2) 0.3897(2) 0.1696(2) 0.0322(8) Uani 1 1 d . . . . .
C33 C 1.0497(2) 0.4448(2) 0.1110(2) 0.0379(9) Uani 1 1 d . . . . .
H33 H 1.056761 0.435063 0.058603 0.045 Uiso 1 1 calc R U . . .
C34 C 1.0169(2) 0.5150(2) 0.1293(2) 0.0340(8) Uani 1 1 d . . . . .
C35 C 1.0067(2) 0.52920(19) 0.20559(19) 0.0244(7) Uani 1 1 d . . . . .
C36 C 0.92506(19) 0.63632(16) 0.46856(16) 0.0136(6) Uani 1 1 d . . . . .
C37 C 0.88093(19) 0.71275(17) 0.44732(18) 0.0172(6) Uani 1 1 d . . . . .
C38 C 0.8345(2) 0.72221(18) 0.3914(2) 0.0248(7) Uani 1 1 d . . . . .
C39 C 0.7933(2) 0.7916(2) 0.3717(2) 0.0287(8) Uani 1 1 d . . . . .
C40 C 0.7967(2) 0.85385(18) 0.4075(2) 0.0251(7) Uani 1 1 d . . . . .
H40 H 0.768359 0.901522 0.394073 0.030 Uiso 1 1 calc R U . . .
C41 C 0.8423(2) 0.84502(17) 0.46313(19) 0.0207(7) Uani 1 1 d . . . . .
C42 C 0.88486(19) 0.77638(17) 0.48247(18) 0.0179(6) Uani 1 1 d . . . . .
C43 C 0.36681(19) 0.41624(16) 0.98687(17) 0.0147(6) Uani 1 1 d . . . . .
C44 C 0.29619(19) 0.35772(17) 0.98723(18) 0.0185(6) Uani 1 1 d . . . . .
C45 C 0.2773(2) 0.28432(18) 1.04537(19) 0.0243(7) Uani 1 1 d . . . . .
C46 C 0.2135(2) 0.22788(19) 1.0484(2) 0.0299(8) Uani 1 1 d . . . . .
C47 C 0.1660(2) 0.2421(2) 0.9948(2) 0.0331(9) Uani 1 1 d . . . . .
H47 H 0.120686 0.203656 0.998223 0.040 Uiso 1 1 calc R U . . .
C48 C 0.1851(2) 0.3130(2) 0.9359(3) 0.0381(9) Uani 1 1 d . . . . .
C49 C 0.2500(2) 0.37086(19) 0.9319(2) 0.0311(8) Uani 1 1 d . . . . .
C50 C 0.53837(18) 0.36607(16) 1.08790(17) 0.0143(6) Uani 1 1 d . . . . .
C51 C 0.56489(19) 0.29405(16) 1.13857(17) 0.0161(6) Uani 1 1 d . . . . .
C52 C 0.56351(19) 0.29054(16) 1.21874(17) 0.0165(6) Uani 1 1 d . . . . .
C53 C 0.5915(2) 0.22575(17) 1.26446(18) 0.0177(6) Uani 1 1 d . . . . .
C54 C 0.6245(2) 0.16159(17) 1.23288(18) 0.0196(6) Uani 1 1 d . . . . .
H54 H 0.645697 0.117892 1.264195 0.024 Uiso 1 1 calc R U . . .
C55 C 0.6255(2) 0.16342(16) 1.15386(18) 0.0192(6) Uani 1 1 d . . . . .
C56 C 0.5961(2) 0.22746(17) 1.10768(17) 0.0194(6) Uani 1 1 d . . . . .
C57 C 0.28168(18) 0.11238(15) 0.85477(17) 0.0125(6) Uani 1 1 d . . . . .
C58 C 0.37503(17) 0.08031(15) 0.73155(16) 0.0116(5) Uani 1 1 d . . . . .
C59 C 0.36365(18) 0.12905(15) 0.78773(16) 0.0120(5) Uani 1 1 d . . . . .
C60 C 0.43398(18) 0.18938(15) 0.77071(16) 0.0119(5) Uani 1 1 d . . . . .
C61 C 0.43821(18) 0.23483(15) 0.82660(16) 0.0118(5) Uani 1 1 d . . . . .
C62 C 0.50723(18) 0.20571(16) 0.69564(16) 0.0142(6) Uani 1 1 d . . . . .
H62 H 0.509411 0.176872 0.655330 0.017 Uiso 1 1 calc R U . . .
C63 C 0.57396(18) 0.26224(16) 0.68134(16) 0.0147(6) Uani 1 1 d . U . . .
C64 C 0.50541(18) 0.29190(15) 0.81220(16) 0.0130(6) Uani 1 1 d . . . . .
H64 H 0.503562 0.320441 0.852677 0.016 Uiso 1 1 calc R U . . .
C65 C 0.57808(17) 0.30862(15) 0.73673(16) 0.0117(5) Uani 1 1 d . . . . .
C66 C 0.64846(18) 0.36894(16) 0.71900(17) 0.0135(6) Uani 1 1 d . . . . .
C67 C 0.72560(18) 0.38720(16) 0.64688(17) 0.0136(6) Uani 1 1 d . . . . .
C68 C 0.64307(17) 0.41630(15) 0.77619(17) 0.0126(6) Uani 1 1 d . . . . .
Fe1 Fe 0.63815(3) 0.03298(3) 0.87228(3) 0.02666(11) Uani 1 1 d . . . . .
C69 C 0.5766(2) -0.0754(2) 0.9489(2) 0.0317(8) Uani 1 1 d . . . . .
H69 H 0.597997 -0.108721 0.988993 0.038 Uiso 1 1 calc R U . . .
C70 C 0.5989(3) -0.0782(2) 0.8648(2) 0.0378(9) Uani 1 1 d . . . . .
H70 H 0.637747 -0.113721 0.839107 0.045 Uiso 1 1 calc R U . . .
C71 C 0.5530(2) -0.0187(2) 0.8262(2) 0.0330(8) Uani 1 1 d . . . . .
H71 H 0.555091 -0.007623 0.770188 0.040 Uiso 1 1 calc R U . . .
C72 C 0.5037(2) 0.02133(19) 0.8859(2) 0.0261(7) Uani 1 1 d . . . . .
H72 H 0.467853 0.064740 0.876319 0.031 Uiso 1 1 calc R U . . .
C73 C 0.5164(2) -0.01403(19) 0.9627(2) 0.0253(7) Uani 1 1 d . . . . .
C74 C 0.7702(2) 0.0452(2) 0.8683(3) 0.0525(12) Uani 1 1 d . . . . .
H74 H 0.803036 0.002467 0.886578 0.063 Uiso 1 1 calc R U . . .
C75 C 0.7634(2) 0.0734(2) 0.7863(2) 0.0423(10) Uani 1 1 d . . . . .
H75 H 0.791041 0.052278 0.739935 0.051 Uiso 1 1 calc R U . . .
C76 C 0.7087(2) 0.1369(2) 0.7885(2) 0.0388(9) Uani 1 1 d . . . . .
H76 H 0.693177 0.166816 0.742817 0.047 Uiso 1 1 calc R U . . .
C77 C 0.6803(3) 0.1502(2) 0.8664(2) 0.0421(9) Uani 1 1 d . . . . .
H77 H 0.642081 0.190041 0.883518 0.050 Uiso 1 1 calc R U . . .
C78 C 0.7175(2) 0.0952(2) 0.9153(2) 0.0402(9) Uani 1 1 d . . . . .
H78 H 0.709008 0.091495 0.971938 0.048 Uiso 1 1 calc R U . . .
Fe2 Fe 0.36567(3) 0.50724(3) 0.62613(3) 0.02381(11) Uani 1 1 d . . . . .
C79 C 0.2404(2) 0.5209(2) 0.6101(2) 0.0313(8) Uani 1 1 d . . . . .
H79 H 0.212254 0.487808 0.587277 0.038 Uiso 1 1 calc R U . . .
C80 C 0.2322(2) 0.5086(2) 0.6949(3) 0.0410(9) Uani 1 1 d . . . . .
H80 H 0.197400 0.465851 0.738737 0.049 Uiso 1 1 calc R U . . .
C81 C 0.2846(2) 0.5705(2) 0.7027(2) 0.0378(9) Uani 1 1 d . . . . .
H81 H 0.291376 0.577064 0.752567 0.045 Uiso 1 1 calc R U . . .
C82 C 0.3256(2) 0.6216(2) 0.6229(3) 0.0372(9) Uani 1 1 d . . . . .
H82 H 0.364992 0.668186 0.609640 0.045 Uiso 1 1 calc R U . . .
C83 C 0.2970(2) 0.59030(19) 0.5665(2) 0.0324(8) Uani 1 1 d . . . . .
H83 H 0.313727 0.612868 0.508736 0.039 Uiso 1 1 calc R U . . .
C84 C 0.4026(3) 0.3960(2) 0.6687(3) 0.0444(10) Uani 1 1 d . . . . .
H84 H 0.363929 0.352995 0.709029 0.053 Uiso 1 1 calc R U . . .
C85 C 0.4521(3) 0.4558(2) 0.6849(3) 0.0426(10) Uani 1 1 d . . . . .
H85 H 0.451987 0.459937 0.737723 0.051 Uiso 1 1 calc R U . . .
C86 C 0.5014(2) 0.5077(2) 0.6085(3) 0.0373(9) Uani 1 1 d . . . . .
H86 H 0.539790 0.553339 0.601227 0.045 Uiso 1 1 calc R U . . .
C87 C 0.4841(2) 0.4801(2) 0.5436(2) 0.0335(8) Uani 1 1 d . . . . .
C88 C 0.4206(2) 0.4114(2) 0.5824(3) 0.0388(9) Uani 1 1 d . . . . .
H88 H 0.394983 0.381414 0.555034 0.047 Uiso 1 1 calc R U . . .

loop_
_atom_site_aniso_label
_atom_site_aniso_U_11
_atom_site_aniso_U_22
_atom_site_aniso_U_33
_atom_site_aniso_U_23
_atom_site_aniso_U_13
_atom_site_aniso_U_12
Ru1 0.00864(11) 0.01421(11) 0.00941(11) -0.00314(9) 0.00058(8) -0.00429(8)
Ru2 0.01094(11) 0.01485(11) 0.00867(11) -0.00506(9) 0.00093(9) -0.00374(9)
Ru3 0.00729(10) 0.01271(11) 0.00768(11) -0.00256(8) 0.00020(8) -0.00294(8)
Ru4 0.01299(11) 0.01141(11) 0.00787(11) -0.00379(9) 0.00103(9) -0.00331(8)
F1 0.0328(11) 0.0221(9) 0.0236(10) -0.0061(8) -0.0068(8) -0.0019(8)
F2 0.0375(11) 0.0367(11) 0.0194(10) -0.0006(8) -0.0113(9) 0.0030(9)
F3 0.0485(13) 0.0282(10) 0.0320(11) -0.0192(9) -0.0149(10) 0.0044(9)
F4 0.0454(12) 0.0226(9) 0.0266(10) -0.0078(8) -0.0168(9) 0.0048(8)
F5 0.0359(11) 0.0392(11) 0.0248(10) -0.0105(9) -0.0097(9) 0.0112(9)
F6 0.0412(13) 0.0466(13) 0.0409(13) 0.0069(10) -0.0116(11) 0.0132(10)
F7 0.0395(12) 0.0446(12) 0.0625(15) -0.0342(12) -0.0101(11) 0.0142(10)
F8 0.0450(13) 0.0453(12) 0.0301(11) -0.0199(10) -0.0150(10) 0.0140(10)
F9 0.0317(11) 0.0402(11) 0.0297(11) -0.0151(9) -0.0140(9) -0.0001(9)
F10 0.0322(12) 0.0736(15) 0.0360(13) -0.0081(11) -0.0208(10) 0.0033(11)
F11 0.0429(13) 0.0225(10) 0.0809(18) -0.0034(11) -0.0242(12) 0.0094(9)
F12 0.0308(11) 0.0239(9) 0.0436(12) -0.0132(9) -0.0164(9) 0.0037(8)
F13 0.0263(10) 0.0307(10) 0.0155(9) -0.0018(8) -0.0033(8) -0.0124(8)
F14 0.0295(10) 0.0367(11) 0.0270(11) -0.0116(9) -0.0109(8) -0.0102(8)
F15 0.0225(10) 0.0293(10) 0.0271(11) 0.0066(8) -0.0044(8) -0.0109(8)
F16 0.0229(10) 0.0372(10) 0.0157(9) 0.0000(8) -0.0043(8) -0.0108(8)
F17 0.0381(12) 0.0273(10) 0.0343(12) -0.0125(9) -0.0101(9) 0.0104(9)
F18 0.0618(16) 0.0529(14) 0.0465(14) -0.0380(12) 0.0003(12) 0.0055(12)
F19 0.0655(16) 0.0767(16) 0.0210(12) 0.0029(11) -0.0242(11) -0.0023(13)
F20 0.0403(12) 0.0315(10) 0.0297(11) -0.0040(9) -0.0159(9) 0.0077(9)
F21 0.0566(14) 0.0301(10) 0.0502(13) -0.0198(10) -0.0400(11) 0.0132(10)
F22 0.0650(16) 0.0459(13) 0.0676(16) -0.0192(12) -0.0540(14) 0.0241(12)
F23 0.0374(11) 0.0194(9) 0.0307(11) -0.0109(8) -0.0020(9) 0.0032(8)
F24 0.0372(11) 0.0223(9) 0.0225(10) -0.0081(8) -0.0153(8) 0.0012(8)
F25 0.0847(19) 0.0397(13) 0.0701(17) -0.0030(12) -0.0615(15) -0.0029(12)
F26 0.083(2) 0.0597(16) 0.114(2) -0.0310(16) -0.0811(19) 0.0094(14)
F27 0.0612(15) 0.0336(12) 0.0450(14) -0.0046(10) -0.0048(12) -0.0296(11)
F28 0.0640(15) 0.0300(11) 0.0327(12) 0.0049(9) -0.0236(11) -0.0194(10)
F29 0.0458(12) 0.0226(9) 0.0163(9) -0.0084(8) -0.0100(8) 0.0056(8)
F30 0.0412(11) 0.0182(9) 0.0235(10) -0.0101(8) -0.0060(9) 0.0094(8)
F31 0.0321(10) 0.0245(9) 0.0162(9) -0.0043(7) -0.0101(8) 0.0018(8)
F32 0.0331(10) 0.0180(8) 0.0178(9) -0.0087(7) -0.0085(8) 0.0043(7)
F33 0.0160(8) 0.0217(8) 0.0097(8) -0.0065(7) 0.0061(7) -0.0084(7)
F34 0.0180(9) 0.0278(9) 0.0146(9) -0.0115(7) 0.0112(7) -0.0134(7)
O1 0.0127(10) 0.0192(10) 0.0118(10) -0.0043(8) -0.0011(8) -0.0046(8)
O2 0.0148(10) 0.0235(11) 0.0118(10) -0.0048(8) -0.0004(8) -0.0070(8)
O3 0.0144(10) 0.0146(10) 0.0192(11) -0.0039(8) -0.0021(8) -0.0037(8)
O4 0.0132(10) 0.0172(10) 0.0158(10) -0.0019(8) -0.0021(8) -0.0031(8)
O5 0.0167(10) 0.0193(10) 0.0139(10) -0.0050(8) -0.0007(8) -0.0002(8)
O6 0.0161(10) 0.0209(10) 0.0141(10) -0.0056(8) -0.0030(8) 0.0005(8)
O7 0.0144(10) 0.0188(10) 0.0130(10) -0.0084(8) 0.0013(8) -0.0061(8)
O8 0.0146(10) 0.0184(10) 0.0116(10) -0.0076(8) -0.0010(8) -0.0044(8)
O9 0.0119(10) 0.0180(10) 0.0108(10) -0.0044(8) -0.0023(8) -0.0033(8)
O10 0.0124(10) 0.0225(10) 0.0116(10) -0.0060(8) -0.0009(8) -0.0045(8)
O11 0.0116(10) 0.0150(10) 0.0180(11) -0.0046(8) -0.0036(8) -0.0009(8)
O12 0.0128(10) 0.0128(9) 0.0169(10) -0.0017(8) -0.0041(8) -0.0020(8)
O13 0.0139(10) 0.0202(10) 0.0122(10) -0.0069(8) 0.0019(8) -0.0055(8)
O14 0.0160(10) 0.0188(10) 0.0136(10) -0.0074(8) -0.0003(8) -0.0044(8)
O15 0.0191(10) 0.0157(10) 0.0111(10) -0.0043(8) 0.0005(8) -0.0005(8)
O16 0.0193(10) 0.0130(9) 0.0107(10) -0.0021(8) 0.0010(8) -0.0003(8)
N1 0.0152(13) 0.0185(12) 0.0139(13) -0.0062(10) 0.0017(10) -0.0069(10)
N2 0.0147(12) 0.0183(12) 0.0122(12) -0.0029(10) 0.0007(10) -0.0072(10)
N3 0.0138(12) 0.0194(12) 0.0135(12) -0.0054(10) -0.0011(10) -0.0053(10)
N4 0.0139(12) 0.0188(12) 0.0125(12) -0.0046(10) 0.0015(10) -0.0055(10)
C1 0.0166(15) 0.0167(14) 0.0112(14) -0.0027(11) -0.0028(12) 0.0005(12)
C2 0.0125(14) 0.0249(15) 0.0102(14) -0.0066(12) 0.0005(11) -0.0025(12)
C3 0.0229(16) 0.0217(16) 0.0183(16) -0.0032(13) -0.0048(13) 0.0003(13)
C4 0.0236(16) 0.0238(16) 0.0239(17) -0.0133(14) -0.0046(14) 0.0017(13)
C5 0.0220(16) 0.0368(18) 0.0147(16) -0.0091(14) -0.0050(13) -0.0050(14)
C6 0.0199(16) 0.0311(17) 0.0120(15) -0.0005(13) -0.0004(12) 0.0013(13)
C7 0.0156(15) 0.0212(15) 0.0178(16) -0.0061(13) 0.0005(12) -0.0029(12)
C8 0.0177(15) 0.0182(15) 0.0144(15) -0.0060(12) -0.0047(12) -0.0003(12)
C9 0.0155(15) 0.0156(14) 0.0262(17) -0.0049(13) -0.0057(13) -0.0011(12)
C10 0.0209(16) 0.0208(16) 0.0232(17) -0.0024(13) -0.0022(13) -0.0026(13)
C11 0.0210(17) 0.0282(18) 0.035(2) 0.0019(15) -0.0076(15) 0.0017(14)
C12 0.0188(16) 0.0197(16) 0.053(2) -0.0050(16) -0.0040(16) 0.0029(13)
C13 0.0224(17) 0.0294(18) 0.044(2) -0.0179(17) -0.0049(16) 0.0042(14)
C14 0.0238(17) 0.0280(17) 0.0280(19) -0.0100(15) -0.0077(14) 0.0023(14)
C15 0.0118(14) 0.0191(15) 0.0155(15) -0.0031(12) 0.0000(12) -0.0066(11)
C16 0.0137(14) 0.0261(16) 0.0138(15) -0.0010(12) 0.0005(12) -0.0011(12)
C17 0.0192(16) 0.0309(18) 0.0174(16) -0.0040(14) -0.0022(13) -0.0011(13)
C18 0.0189(17) 0.052(2) 0.0227(18) -0.0009(16) -0.0080(14) -0.0013(16)
C19 0.0216(18) 0.044(2) 0.040(2) 0.0071(17) -0.0120(16) 0.0062(16)
C20 0.0220(18) 0.0279(19) 0.044(2) 0.0004(16) -0.0064(16) 0.0019(14)
C21 0.0176(16) 0.0273(17) 0.0276(18) -0.0032(14) -0.0060(14) 0.0005(13)
C22 0.0154(14) 0.0140(14) 0.0126(14) -0.0011(11) -0.0040(12) -0.0018(11)
C23 0.0126(13) 0.0129(13) 0.0154(15) -0.0039(11) -0.0009(11) -0.0017(11)
C24 0.0171(15) 0.0158(14) 0.0171(15) -0.0037(12) -0.0028(12) -0.0006(12)
C25 0.0198(15) 0.0214(15) 0.0207(16) -0.0087(13) -0.0080(13) 0.0017(12)
C26 0.0122(14) 0.0171(15) 0.0338(19) -0.0079(14) -0.0046(13) -0.0026(12)
C27 0.0144(14) 0.0186(15) 0.0189(16) 0.0027(12) 0.0002(12) -0.0021(12)
C28 0.0148(14) 0.0201(15) 0.0161(15) -0.0044(12) -0.0033(12) -0.0008(12)
C29 0.0156(14) 0.0123(13) 0.0109(14) -0.0029(11) -0.0035(11) 0.0011(11)
C30 0.0100(13) 0.0229(15) 0.0104(14) -0.0061(12) 0.0015(11) -0.0062(11)
C31 0.0177(15) 0.0247(16) 0.0189(16) -0.0055(13) -0.0003(13) -0.0026(13)
C32 0.0326(19) 0.0355(19) 0.0279(19) -0.0226(16) 0.0015(15) -0.0009(15)
C33 0.038(2) 0.059(2) 0.0160(17) -0.0171(17) -0.0013(16) -0.0120(18)
C34 0.034(2) 0.049(2) 0.0165(17) -0.0019(16) -0.0091(15) -0.0077(17)
C35 0.0232(17) 0.0311(18) 0.0185(16) -0.0049(14) -0.0070(13) -0.0011(14)
C36 0.0168(14) 0.0142(14) 0.0096(13) -0.0031(11) -0.0038(11) -0.0010(11)
C37 0.0140(14) 0.0180(14) 0.0178(15) -0.0031(12) -0.0035(12) -0.0001(11)
C38 0.0282(18) 0.0228(16) 0.0297(18) -0.0091(14) -0.0163(15) 0.0028(14)
C39 0.0277(18) 0.0326(18) 0.0317(19) -0.0058(15) -0.0193(15) 0.0076(15)
C40 0.0197(16) 0.0183(15) 0.0310(19) -0.0025(14) -0.0024(14) 0.0057(13)
C41 0.0193(15) 0.0165(15) 0.0210(16) -0.0059(13) 0.0016(13) -0.0004(12)
C42 0.0159(14) 0.0206(15) 0.0133(15) -0.0018(12) -0.0013(12) -0.0022(12)
C43 0.0181(15) 0.0138(14) 0.0119(14) -0.0034(11) -0.0044(12) -0.0019(11)
C44 0.0138(14) 0.0237(16) 0.0185(16) -0.0142(13) 0.0005(12) -0.0027(12)
C45 0.0224(16) 0.0269(17) 0.0211(17) -0.0114(14) 0.0002(13) -0.0068(13)
C46 0.0251(17) 0.0291(18) 0.0303(19) -0.0168(16) 0.0048(15) -0.0085(14)
C47 0.0170(16) 0.0326(19) 0.052(2) -0.0298(19) -0.0002(16) -0.0030(14)
C48 0.032(2) 0.047(2) 0.057(3) -0.032(2) -0.0312(19) 0.0094(17)
C49 0.037(2) 0.0241(17) 0.038(2) -0.0082(16) -0.0185(17) 0.0006(15)
C50 0.0156(14) 0.0123(13) 0.0144(14) -0.0030(11) -0.0041(12) -0.0047(11)
C51 0.0164(14) 0.0144(14) 0.0149(15) -0.0045(12) -0.0009(12) -0.0033(11)
C52 0.0170(15) 0.0129(14) 0.0170(15) -0.0054(12) -0.0007(12) -0.0026(11)
C53 0.0196(15) 0.0181(14) 0.0137(15) -0.0022(12) -0.0042(12) -0.0035(12)
C54 0.0197(15) 0.0162(14) 0.0171(16) 0.0018(12) -0.0022(12) -0.0044(12)
C55 0.0226(16) 0.0128(14) 0.0184(16) -0.0048(12) -0.0006(13) -0.0003(12)
C56 0.0249(16) 0.0225(15) 0.0092(14) -0.0045(12) -0.0031(12) -0.0029(13)
C57 0.0124(14) 0.0128(13) 0.0127(14) -0.0038(11) -0.0039(12) -0.0032(11)
C58 0.0095(13) 0.0139(13) 0.0073(13) 0.0010(11) 0.0003(10) -0.0035(10)
C59 0.0103(13) 0.0123(13) 0.0112(14) -0.0017(11) -0.0013(11) -0.0026(10)
C60 0.0093(13) 0.0119(13) 0.0119(14) -0.0005(11) -0.0018(11) -0.0025(10)
C61 0.0124(13) 0.0132(13) 0.0058(13) -0.0015(11) 0.0019(10) -0.0001(11)
C62 0.0148(14) 0.0141(13) 0.0102(14) -0.0040(11) 0.0014(11) -0.0023(11)
C63 0.0122(13) 0.0190(14) 0.0078(13) -0.0043(11) 0.0042(11) -0.0019(11)
C64 0.0127(13) 0.0152(14) 0.0111(14) -0.0072(11) -0.0012(11) 0.0005(11)
C65 0.0095(13) 0.0122(13) 0.0107(14) -0.0022(11) -0.0003(11) -0.0004(10)
C66 0.0112(13) 0.0155(14) 0.0115(14) -0.0048(11) 0.0006(11) -0.0014(11)
C67 0.0138(14) 0.0135(13) 0.0150(15) -0.0066(11) -0.0047(12) -0.0022(11)
C68 0.0080(13) 0.0133(13) 0.0128(14) -0.0007(11) -0.0003(11) -0.0030(10)
Fe1 0.0161(2) 0.0457(3) 0.0158(2) -0.0032(2) -0.00508(19) 0.0010(2)
C69 0.0323(19) 0.0332(19) 0.0244(18) 0.0024(15) -0.0091(15) 0.0064(15)
C70 0.038(2) 0.043(2) 0.033(2) -0.0106(17) -0.0103(17) 0.0070(17)
C71 0.0288(19) 0.045(2) 0.0275(19) -0.0082(16) -0.0133(15) -0.0010(16)
C72 0.0182(16) 0.0301(17) 0.0281(18) 0.0001(14) -0.0103(14) 0.0012(13)
C73 0.0145(15) 0.0292(17) 0.0251(18) 0.0022(14) -0.0034(13) -0.0013(13)
C74 0.0206(19) 0.054(3) 0.084(4) -0.002(2) -0.030(2) 0.0051(18)
C75 0.0244(19) 0.060(3) 0.033(2) -0.0142(19) 0.0054(16) 0.0008(18)
C76 0.030(2) 0.050(2) 0.032(2) -0.0057(18) -0.0082(17) -0.0070(17)
C77 0.034(2) 0.045(2) 0.041(2) -0.0057(19) -0.0090(18) -0.0073(18)
C78 0.0266(19) 0.059(2) 0.028(2) -0.0037(18) -0.0044(16) -0.0133(18)
Fe2 0.0200(2) 0.0207(2) 0.0357(3) -0.0088(2) -0.0145(2) 0.00577(18)
C79 0.0239(17) 0.0325(19) 0.046(2) -0.0154(17) -0.0198(16) 0.0090(15)
C80 0.0204(18) 0.051(2) 0.049(3) -0.011(2) -0.0093(17) 0.0101(17)
C81 0.035(2) 0.053(2) 0.040(2) -0.0264(19) -0.0201(18) 0.0213(18)
C82 0.037(2) 0.0209(17) 0.069(3) -0.0226(18) -0.030(2) 0.0128(15)
C83 0.038(2) 0.0298(18) 0.039(2) -0.0108(16) -0.0240(17) 0.0154(16)
C84 0.045(2) 0.028(2) 0.059(3) -0.0046(19) -0.019(2) 0.0150(17)
C85 0.037(2) 0.046(2) 0.056(3) -0.013(2) -0.030(2) 0.0204(18)
C86 0.0215(18) 0.037(2) 0.061(3) -0.0148(19) -0.0213(18) 0.0090(15)
C87 0.0216(18) 0.0272(18) 0.057(2) -0.0152(17) -0.0167(17) 0.0108(14)
C88 0.035(2) 0.0249(18) 0.063(3) -0.0154(18) -0.0211(19) 0.0124(16)

_geom_special_details            
;
 All esds (except the esd in the dihedral angle between two l.s. planes)
 are estimated using the full covariance matrix.  The cell esds are taken
 into account individually in the estimation of esds in distances, angles
 and torsion angles; correlations between esds in cell parameters are only
 used when they are defined by crystal symmetry.  An approximate (isotropic)
 treatment of cell esds is used for estimating esds involving l.s. planes.
;
loop_
_geom_bond_atom_site_label_1
_geom_bond_atom_site_label_2
_geom_bond_distance
_geom_bond_site_symmetry_2
_geom_bond_publ_flag
Ru1 Ru1 2.2904(4) 2_557 ?
Ru1 O1 2.0629(19) . ?
Ru1 O2 2.0781(19) 2_557 ?
Ru1 O3 2.0714(19) . ?
Ru1 O4 2.0770(19) 2_557 ?
Ru1 N1 2.289(2) . ?
Ru2 Ru2 2.2817(4) 2_656 ?
Ru2 O5 2.069(2) . ?
Ru2 O6 2.072(2) 2_656 ?
Ru2 O7 2.0687(18) . ?
Ru2 O8 2.0780(18) 2_656 ?
Ru2 N2 2.252(2) . ?
Ru3 Ru3 2.2913(4) 2_766 ?
Ru3 O9 2.0657(18) . ?
Ru3 O10 2.0727(19) 2_766 ?
Ru3 O11 2.0724(18) . ?
Ru3 O12 2.0749(18) 2_766 ?
Ru3 N3 2.265(2) . ?
Ru4 Ru4 2.2897(4) 2_667 ?
Ru4 O13 2.0766(19) . ?
Ru4 O14 2.0603(19) 2_667 ?
Ru4 O15 2.0676(19) . ?
Ru4 O16 2.0606(19) 2_667 ?
Ru4 N4 2.274(2) . ?
F1 C7 1.342(3) . ?
F2 C6 1.354(3) . ?
F3 C4 1.347(3) . ?
F4 C3 1.350(3) . ?
F5 C10 1.347(3) . ?
F6 C11 1.349(4) . ?
F7 C13 1.355(4) . ?
F8 C14 1.337(4) . ?
F9 C17 1.346(3) . ?
F10 C18 1.345(4) . ?
F11 C20 1.350(4) . ?
F12 C21 1.347(4) . ?
F13 C24 1.351(3) . ?
F14 C25 1.345(3) . ?
F15 C27 1.353(3) . ?
F16 C28 1.348(3) . ?
F17 C31 1.345(4) . ?
F18 C32 1.342(4) . ?
F19 C34 1.355(4) . ?
F20 C35 1.352(4) . ?
F21 C38 1.352(3) . ?
F22 C39 1.350(4) . ?
F23 C41 1.355(3) . ?
F24 C42 1.343(3) . ?
F25 C49 1.345(4) . ?
F26 C48 1.345(4) . ?
F27 C46 1.353(4) . ?
F28 C45 1.348(4) . ?
F29 C56 1.348(3) . ?
F30 C55 1.352(3) . ?
F31 C53 1.354(3) . ?
F32 C52 1.350(3) . ?
F33 C61 1.356(3) . ?
F34 C63 1.358(3) . ?
O1 C1 1.268(3) . ?
O2 C1 1.254(3) . ?
O3 C8 1.263(3) . ?
O4 C8 1.264(3) . ?
O5 C15 1.260(3) . ?
O6 C15 1.267(3) . ?
O7 C22 1.267(3) . ?
O8 C22 1.268(3) . ?
O9 C29 1.264(3) . ?
O10 C29 1.258(3) . ?
O11 C36 1.270(3) . ?
O12 C36 1.252(3) . ?
O13 C43 1.265(3) . ?
O14 C43 1.268(3) . ?
O15 C50 1.267(3) . ?
O16 C50 1.268(3) . ?
N1 C57 1.149(3) . ?
N2 C58 1.148(3) . ?
N3 C67 1.150(3) . ?
N4 C68 1.143(3) . ?
C1 C2 1.509(4) . ?
C2 C3 1.391(4) . ?
C2 C7 1.397(4) . ?
C3 C4 1.379(4) . ?
C4 C5 1.376(4) . ?
C5 H5 0.9500 . ?
C5 C6 1.380(4) . ?
C6 C7 1.379(4) . ?
C8 C9 1.513(4) . ?
C9 C10 1.379(4) . ?
C9 C14 1.390(4) . ?
C10 C11 1.380(4) . ?
C11 C12 1.383(5) . ?
C12 H12 0.9500 . ?
C12 C13 1.379(5) . ?
C13 C14 1.383(5) . ?
C15 C16 1.500(4) . ?
C16 C17 1.388(4) . ?
C16 C21 1.387(4) . ?
C17 C18 1.385(5) . ?
C18 C19 1.375(5) . ?
C19 H19 0.9500 . ?
C19 C20 1.374(5) . ?
C20 C21 1.383(5) . ?
C22 C23 1.499(4) . ?
C23 C24 1.393(4) . ?
C23 C28 1.395(4) . ?
C24 C25 1.385(4) . ?
C25 C26 1.375(4) . ?
C26 H26 0.9500 . ?
C26 C27 1.377(4) . ?
C27 C28 1.382(4) . ?
C29 C30 1.512(4) . ?
C30 C31 1.375(4) . ?
C30 C35 1.381(4) . ?
C31 C32 1.393(4) . ?
C32 C33 1.363(5) . ?
C33 H33 0.9500 . ?
C33 C34 1.380(5) . ?
C34 C35 1.383(4) . ?
C36 C37 1.510(4) . ?
C37 C38 1.383(4) . ?
C37 C42 1.389(4) . ?
C38 C39 1.382(4) . ?
C39 C40 1.374(4) . ?
C40 H40 0.9500 . ?
C40 C41 1.368(5) . ?
C41 C42 1.383(4) . ?
C43 C44 1.497(4) . ?
C44 C45 1.391(4) . ?
C44 C49 1.369(5) . ?
C45 C46 1.376(4) . ?
C46 C47 1.359(5) . ?
C47 H47 0.9500 . ?
C47 C48 1.367(5) . ?
C48 C49 1.399(5) . ?
C50 C51 1.491(4) . ?
C51 C52 1.393(4) . ?
C51 C56 1.404(4) . ?
C52 C53 1.374(4) . ?
C53 C54 1.379(4) . ?
C54 H54 0.9500 . ?
C54 C55 1.381(4) . ?
C55 C56 1.380(4) . ?
C57 C59 1.418(4) . ?
C58 C59 1.412(4) . ?
C59 C60 1.426(4) . ?
C60 C61 1.411(4) . ?
C60 C62 1.418(4) . ?
C61 C64 1.363(4) . ?
C62 H62 0.9500 . ?
C62 C63 1.352(4) . ?
C63 C65 1.414(4) . ?
C64 H64 0.9500 . ?
C64 C65 1.418(3) . ?
C65 C66 1.424(4) . ?
C66 C67 1.420(4) . ?
C66 C68 1.421(4) . ?
Fe1 C69 2.057(3) . ?
Fe1 C70 2.057(4) . ?
Fe1 C71 2.066(3) . ?
Fe1 C72 2.052(3) . ?
Fe1 C73 2.076(3) . ?
Fe1 C74 2.062(4) . ?
Fe1 C75 2.064(3) . ?
Fe1 C76 2.082(4) . ?
Fe1 C77 2.093(4) . ?
Fe1 C78 2.065(4) . ?
C69 H69 0.9500 . ?
C69 C70 1.422(5) . ?
C69 C73 1.428(4) . ?
C70 H70 0.9500 . ?
C70 C71 1.421(5) . ?
C71 H71 0.9500 . ?
C71 C72 1.415(5) . ?
C72 H72 0.9500 . ?
C72 C73 1.424(4) . ?
C73 C73 1.448(6) 2_657 ?
C74 H74 0.9500 . ?
C74 C75 1.451(6) . ?
C74 C78 1.417(6) . ?
C75 H75 0.9500 . ?
C75 C76 1.389(5) . ?
C76 H76 0.9500 . ?
C76 C77 1.377(5) . ?
C77 H77 0.9500 . ?
C77 C78 1.385(5) . ?
C78 H78 0.9500 . ?
Fe2 C79 2.080(3) . ?
Fe2 C80 2.063(3) . ?
Fe2 C81 2.054(3) . ?
Fe2 C82 2.058(3) . ?
Fe2 C83 2.078(3) . ?
Fe2 C84 2.040(3) . ?
Fe2 C85 2.039(4) . ?
Fe2 C86 2.053(3) . ?
Fe2 C87 2.094(3) . ?
Fe2 C88 2.055(3) . ?
C79 H79 0.9500 . ?
C79 C80 1.424(5) . ?
C79 C83 1.395(5) . ?
C80 H80 0.9500 . ?
C80 C81 1.405(5) . ?
C81 H81 0.9500 . ?
C81 C82 1.418(5) . ?
C82 H82 0.9500 . ?
C82 C83 1.419(5) . ?
C83 H83 0.9500 . ?
C84 H84 0.9500 . ?
C84 C85 1.423(5) . ?
C84 C88 1.414(6) . ?
C85 H85 0.9500 . ?
C85 C86 1.408(5) . ?
C86 H86 0.9500 . ?
C86 C87 1.436(5) . ?
C87 C87 1.449(8) 2_666 ?
C87 C88 1.432(5) . ?
C88 H88 0.9500 . ?

loop_
_geom_angle_atom_site_label_1
_geom_angle_atom_site_label_2
_geom_angle_atom_site_label_3
_geom_angle
_geom_angle_site_symmetry_1
_geom_angle_site_symmetry_3
_geom_angle_publ_flag
O1 Ru1 Ru1 88.57(5) . 2_557 ?
O1 Ru1 O2 178.55(8) . 2_557 ?
O1 Ru1 O3 91.17(8) . . ?
O1 Ru1 O4 88.85(8) . 2_557 ?
O1 Ru1 N1 92.80(8) . . ?
O2 Ru1 Ru1 90.28(5) 2_557 2_557 ?
O2 Ru1 N1 88.40(8) 2_557 . ?
O3 Ru1 Ru1 89.07(5) . 2_557 ?
O3 Ru1 O2 89.69(8) . 2_557 ?
O3 Ru1 O4 178.97(7) . 2_557 ?
O3 Ru1 N1 87.53(8) . . ?
O4 Ru1 Ru1 89.89(5) 2_557 2_557 ?
O4 Ru1 O2 90.27(8) 2_557 2_557 ?
O4 Ru1 N1 93.50(8) 2_557 . ?
N1 Ru1 Ru1 176.36(6) . 2_557 ?
O5 Ru2 Ru2 90.15(5) . 2_656 ?
O5 Ru2 O6 178.17(8) . 2_656 ?
O5 Ru2 O7 90.62(8) . . ?
O5 Ru2 O8 87.66(8) . 2_656 ?
O5 Ru2 N2 88.47(8) . . ?
O6 Ru2 Ru2 88.96(5) 2_656 2_656 ?
O6 Ru2 O8 93.93(8) 2_656 2_656 ?
O6 Ru2 N2 92.46(8) 2_656 . ?
O7 Ru2 Ru2 89.45(5) . 2_656 ?
O7 Ru2 O6 87.77(8) . 2_656 ?
O7 Ru2 O8 178.07(8) . 2_656 ?
O7 Ru2 N2 91.88(8) . . ?
O8 Ru2 Ru2 89.68(5) 2_656 2_656 ?
O8 Ru2 N2 88.95(8) 2_656 . ?
N2 Ru2 Ru2 178.09(6) . 2_656 ?
O9 Ru3 Ru3 90.16(5) . 2_766 ?
O9 Ru3 O10 178.80(7) . 2_766 ?
O9 Ru3 O11 89.63(7) . . ?
O9 Ru3 O12 89.00(7) . 2_766 ?
O9 Ru3 N3 99.02(8) . . ?
O10 Ru3 Ru3 88.74(5) 2_766 2_766 ?
O10 Ru3 O12 90.51(8) 2_766 2_766 ?
O10 Ru3 N3 82.10(8) 2_766 . ?
O11 Ru3 Ru3 89.07(5) . 2_766 ?
O11 Ru3 O10 90.84(8) . 2_766 ?
O11 Ru3 O12 178.18(7) . 2_766 ?
O11 Ru3 N3 88.06(8) . . ?
O12 Ru3 Ru3 89.74(5) 2_766 2_766 ?
O12 Ru3 N3 93.33(8) 2_766 . ?
N3 Ru3 Ru3 170.36(6) . 2_766 ?
O13 Ru4 Ru4 88.53(5) . 2_667 ?
O13 Ru4 N4 85.33(8) . . ?
O14 Ru4 Ru4 90.52(5) 2_667 2_667 ?
O14 Ru4 O13 179.06(7) 2_667 . ?
O14 Ru4 O15 90.60(8) 2_667 . ?
O14 Ru4 O16 88.55(8) 2_667 2_667 ?
O14 Ru4 N4 95.61(8) 2_667 . ?
O15 Ru4 Ru4 89.40(5) . 2_667 ?
O15 Ru4 O13 89.36(8) . . ?
O15 Ru4 N4 88.82(8) . . ?
O16 Ru4 Ru4 89.59(5) 2_667 2_667 ?
O16 Ru4 O13 91.48(8) 2_667 . ?
O16 Ru4 O15 178.67(7) 2_667 . ?
O16 Ru4 N4 92.27(8) 2_667 . ?
N4 Ru4 Ru4 173.63(6) . 2_667 ?
C1 O1 Ru1 118.57(18) . . ?
C1 O2 Ru1 116.37(17) . 2_557 ?
C8 O3 Ru1 118.00(17) . . ?
C8 O4 Ru1 116.86(17) . 2_557 ?
C15 O5 Ru2 117.06(18) . . ?
C15 O6 Ru2 117.98(19) . 2_656 ?
C22 O7 Ru2 118.07(17) . . ?
C22 O8 Ru2 117.41(17) . 2_656 ?
C29 O9 Ru3 116.75(17) . . ?
C29 O10 Ru3 117.97(17) . 2_766 ?
C36 O11 Ru3 117.69(17) . . ?
C36 O12 Ru3 117.27(17) . 2_766 ?
C43 O13 Ru4 117.95(17) . . ?
C43 O14 Ru4 116.70(18) . 2_667 ?
C50 O15 Ru4 117.66(17) . . ?
C50 O16 Ru4 117.76(17) . 2_667 ?
C57 N1 Ru1 157.6(2) . . ?
C58 N2 Ru2 156.3(2) . . ?
C67 N3 Ru3 152.5(2) . . ?
C68 N4 Ru4 151.9(2) . . ?
O1 C1 C2 114.6(2) . . ?
O2 C1 O1 126.2(3) . . ?
O2 C1 C2 119.2(2) . . ?
C3 C2 C1 120.6(3) . . ?
C3 C2 C7 117.1(3) . . ?
C7 C2 C1 122.0(2) . . ?
F4 C3 C2 119.0(3) . . ?
F4 C3 C4 119.8(3) . . ?
C4 C3 C2 121.2(3) . . ?
F3 C4 C3 118.9(3) . . ?
F3 C4 C5 119.5(3) . . ?
C5 C4 C3 121.6(3) . . ?
C4 C5 H5 121.3 . . ?
C4 C5 C6 117.5(3) . . ?
C6 C5 H5 121.3 . . ?
F2 C6 C5 119.2(3) . . ?
F2 C6 C7 118.9(3) . . ?
C7 C6 C5 121.9(3) . . ?
F1 C7 C2 119.6(3) . . ?
F1 C7 C6 119.7(3) . . ?
C6 C7 C2 120.7(3) . . ?
O3 C8 O4 126.2(3) . . ?
O3 C8 C9 116.4(2) . . ?
O4 C8 C9 117.4(2) . . ?
C10 C9 C8 120.7(3) . . ?
C10 C9 C14 118.1(3) . . ?
C14 C9 C8 121.1(3) . . ?
F5 C10 C9 119.5(3) . . ?
F5 C10 C11 119.4(3) . . ?
C9 C10 C11 121.1(3) . . ?
F6 C11 C10 118.8(3) . . ?
F6 C11 C12 120.1(3) . . ?
C10 C11 C12 121.0(3) . . ?
C11 C12 H12 121.1 . . ?
C13 C12 C11 117.8(3) . . ?
C13 C12 H12 121.1 . . ?
F7 C13 C12 119.5(3) . . ?
F7 C13 C14 118.9(3) . . ?
C12 C13 C14 121.6(3) . . ?
F8 C14 C9 119.7(3) . . ?
F8 C14 C13 120.0(3) . . ?
C13 C14 C9 120.3(3) . . ?
O5 C15 O6 125.8(3) . . ?
O5 C15 C16 117.2(2) . . ?
O6 C15 C16 117.0(3) . . ?
C17 C16 C15 120.6(3) . . ?
C21 C16 C15 122.2(3) . . ?
C21 C16 C17 117.2(3) . . ?
F9 C17 C16 120.1(3) . . ?
F9 C17 C18 118.2(3) . . ?
C18 C17 C16 121.6(3) . . ?
F10 C18 C17 118.4(3) . . ?
F10 C18 C19 121.1(3) . . ?
C19 C18 C17 120.5(3) . . ?
C18 C19 H19 120.8 . . ?
C20 C19 C18 118.4(3) . . ?
C20 C19 H19 120.8 . . ?
F11 C20 C19 120.0(3) . . ?
F11 C20 C21 118.7(3) . . ?
C19 C20 C21 121.3(3) . . ?
F12 C21 C16 120.4(3) . . ?
F12 C21 C20 118.6(3) . . ?
C20 C21 C16 121.0(3) . . ?
O7 C22 O8 125.2(3) . . ?
O7 C22 C23 116.9(2) . . ?
O8 C22 C23 117.9(2) . . ?
C24 C23 C22 121.0(2) . . ?
C24 C23 C28 116.1(3) . . ?
C28 C23 C22 122.9(3) . . ?
F13 C24 C23 120.2(2) . . ?
F13 C24 C25 117.8(3) . . ?
C25 C24 C23 122.0(3) . . ?
F14 C25 C24 118.4(3) . . ?
F14 C25 C26 120.3(3) . . ?
C26 C25 C24 121.2(3) . . ?
C25 C26 H26 121.3 . . ?
C25 C26 C27 117.3(3) . . ?
C27 C26 H26 121.3 . . ?
F15 C27 C26 120.0(3) . . ?
F15 C27 C28 118.0(3) . . ?
C26 C27 C28 122.0(3) . . ?
F16 C28 C23 120.7(3) . . ?
F16 C28 C27 118.0(2) . . ?
C27 C28 C23 121.2(3) . . ?
O9 C29 C30 116.3(2) . . ?
O10 C29 O9 126.4(2) . . ?
O10 C29 C30 117.2(2) . . ?
C31 C30 C29 118.6(3) . . ?
C31 C30 C35 118.1(3) . . ?
C35 C30 C29 123.4(3) . . ?
F17 C31 C30 119.1(3) . . ?
F17 C31 C32 120.0(3) . . ?
C30 C31 C32 120.9(3) . . ?
F18 C32 C31 118.2(3) . . ?
F18 C32 C33 121.1(3) . . ?
C33 C32 C31 120.7(3) . . ?
C32 C33 H33 120.6 . . ?
C32 C33 C34 118.8(3) . . ?
C34 C33 H33 120.6 . . ?
F19 C34 C33 120.0(3) . . ?
F19 C34 C35 119.4(3) . . ?
C33 C34 C35 120.6(3) . . ?
F20 C35 C30 119.5(3) . . ?
F20 C35 C34 119.6(3) . . ?
C30 C35 C34 120.9(3) . . ?
O11 C36 C37 116.0(2) . . ?
O12 C36 O11 126.2(2) . . ?
O12 C36 C37 117.8(2) . . ?
C38 C37 C36 120.9(3) . . ?
C38 C37 C42 117.0(3) . . ?
C42 C37 C36 122.1(3) . . ?
F21 C38 C37 119.9(3) . . ?
F21 C38 C39 118.6(3) . . ?
C39 C38 C37 121.5(3) . . ?
F22 C39 C38 118.5(3) . . ?
F22 C39 C40 120.5(3) . . ?
C40 C39 C38 121.0(3) . . ?
C39 C40 H40 121.0 . . ?
C41 C40 C39 117.9(3) . . ?
C41 C40 H40 121.0 . . ?
F23 C41 C40 119.9(3) . . ?
F23 C41 C42 118.5(3) . . ?
C40 C41 C42 121.6(3) . . ?
F24 C42 C37 119.7(3) . . ?
F24 C42 C41 119.4(3) . . ?
C41 C42 C37 120.9(3) . . ?
O13 C43 O14 125.8(3) . . ?
O13 C43 C44 117.4(2) . . ?
O14 C43 C44 116.6(2) . . ?
C45 C44 C43 118.8(3) . . ?
C49 C44 C43 123.9(3) . . ?
C49 C44 C45 117.2(3) . . ?
F28 C45 C44 118.5(3) . . ?
F28 C45 C46 120.0(3) . . ?
C46 C45 C44 121.5(3) . . ?
F27 C46 C45 118.0(3) . . ?
F27 C46 C47 120.9(3) . . ?
C47 C46 C45 121.1(3) . . ?
C46 C47 H47 120.9 . . ?
C46 C47 C48 118.3(3) . . ?
C48 C47 H47 120.9 . . ?
F26 C48 C47 121.2(3) . . ?
F26 C48 C49 117.6(4) . . ?
C47 C48 C49 121.2(3) . . ?
F25 C49 C44 118.9(3) . . ?
F25 C49 C48 120.4(3) . . ?
C44 C49 C48 120.7(3) . . ?
O15 C50 O16 125.5(3) . . ?
O15 C50 C51 117.5(2) . . ?
O16 C50 C51 117.0(2) . . ?
C52 C51 C50 121.5(2) . . ?
C52 C51 C56 116.0(3) . . ?
C56 C51 C50 122.4(3) . . ?
F32 C52 C51 120.8(2) . . ?
F32 C52 C53 117.4(3) . . ?
C53 C52 C51 121.8(2) . . ?
F31 C53 C52 118.1(2) . . ?
F31 C53 C54 120.1(3) . . ?
C52 C53 C54 121.9(3) . . ?
C53 C54 H54 121.4 . . ?
C53 C54 C55 117.3(3) . . ?
C55 C54 H54 121.4 . . ?
F30 C55 C54 119.6(3) . . ?
F30 C55 C56 118.9(3) . . ?
C56 C55 C54 121.5(3) . . ?
F29 C56 C51 120.5(3) . . ?
F29 C56 C55 118.0(2) . . ?
C55 C56 C51 121.5(3) . . ?
N1 C57 C59 173.8(3) . . ?
N2 C58 C59 174.5(3) . . ?
C57 C59 C60 127.5(2) . . ?
C58 C59 C57 115.2(2) . . ?
C58 C59 C60 117.3(2) . . ?
C61 C60 C59 123.7(2) . . ?
C61 C60 C62 115.2(2) . . ?
C62 C60 C59 121.1(2) . . ?
F33 C61 C60 116.7(2) . . ?
F33 C61 C64 118.5(2) . . ?
C64 C61 C60 124.7(2) . . ?
C60 C62 H62 119.9 . . ?
C63 C62 C60 120.1(3) . . ?
C63 C62 H62 119.9 . . ?
F34 C63 C65 117.2(2) . . ?
C62 C63 F34 117.9(2) . . ?
C62 C63 C65 124.9(2) . . ?
C61 C64 H64 120.0 . . ?
C61 C64 C65 119.9(2) . . ?
C65 C64 H64 120.0 . . ?
C63 C65 C64 115.1(2) . . ?
C63 C65 C66 123.5(2) . . ?
C64 C65 C66 121.4(2) . . ?
C67 C66 C65 125.2(2) . . ?
C67 C66 C68 115.6(2) . . ?
C68 C66 C65 119.2(2) . . ?
N3 C67 C66 176.3(3) . . ?
N4 C68 C66 175.5(3) . . ?
C69 Fe1 C70 40.44(13) . . ?
C69 Fe1 C71 67.77(14) . . ?
C69 Fe1 C73 40.42(12) . . ?
C69 Fe1 C74 110.55(15) . . ?
C69 Fe1 C75 136.05(15) . . ?
C69 Fe1 C76 174.85(14) . . ?
C69 Fe1 C77 145.50(15) . . ?
C69 Fe1 C78 116.18(15) . . ?
C70 Fe1 C71 40.30(14) . . ?
C70 Fe1 C73 68.00(13) . . ?
C70 Fe1 C74 113.99(16) . . ?
C70 Fe1 C75 110.32(15) . . ?
C70 Fe1 C76 135.70(15) . . ?
C70 Fe1 C77 173.92(15) . . ?
C70 Fe1 C78 145.36(16) . . ?
C71 Fe1 C73 67.79(13) . . ?
C71 Fe1 C76 111.35(15) . . ?
C71 Fe1 C77 135.57(15) . . ?
C72 Fe1 C69 67.77(13) . . ?
C72 Fe1 C70 67.77(14) . . ?
C72 Fe1 C71 40.19(13) . . ?
C72 Fe1 C73 40.33(12) . . ?
C72 Fe1 C74 175.40(17) . . ?
C72 Fe1 C75 142.92(15) . . ?
C72 Fe1 C76 115.10(14) . . ?
C72 Fe1 C77 111.81(14) . . ?
C72 Fe1 C78 136.19(14) . . ?
C73 Fe1 C76 144.46(14) . . ?
C73 Fe1 C77 115.90(14) . . ?
C74 Fe1 C71 143.77(17) . . ?
C74 Fe1 C73 135.69(16) . . ?
C74 Fe1 C75 41.19(16) . . ?
C74 Fe1 C76 66.93(16) . . ?
C74 Fe1 C77 66.93(16) . . ?
C74 Fe1 C78 40.15(16) . . ?
C75 Fe1 C71 113.47(15) . . ?
C75 Fe1 C73 176.04(15) . . ?
C75 Fe1 C76 39.14(15) . . ?
C75 Fe1 C77 66.09(15) . . ?
C75 Fe1 C78 66.98(15) . . ?
C76 Fe1 C77 38.51(14) . . ?
C78 Fe1 C71 174.28(15) . . ?
C78 Fe1 C73 112.17(14) . . ?
C78 Fe1 C76 65.12(15) . . ?
C78 Fe1 C77 38.90(15) . . ?
Fe1 C69 H69 125.5 . . ?
C70 C69 Fe1 69.8(2) . . ?
C70 C69 H69 125.8 . . ?
C70 C69 C73 108.4(3) . . ?
C73 C69 Fe1 70.51(18) . . ?
C73 C69 H69 125.8 . . ?
Fe1 C70 H70 125.6 . . ?
C69 C70 Fe1 69.8(2) . . ?
C69 C70 H70 126.0 . . ?
C71 C70 Fe1 70.2(2) . . ?
C71 C70 C69 107.9(3) . . ?
C71 C70 H70 126.0 . . ?
Fe1 C71 H71 126.6 . . ?
C70 C71 Fe1 69.5(2) . . ?
C70 C71 H71 126.1 . . ?
C72 C71 Fe1 69.37(19) . . ?
C72 C71 C70 107.8(3) . . ?
C72 C71 H71 126.1 . . ?
Fe1 C72 H72 124.9 . . ?
C71 C72 Fe1 70.44(19) . . ?
C71 C72 H72 125.5 . . ?
C71 C72 C73 108.9(3) . . ?
C73 C72 Fe1 70.75(18) . . ?
C73 C72 H72 125.5 . . ?
C69 C73 Fe1 69.07(18) . . ?
C69 C73 C73 126.6(4) . 2_657 ?
C72 C73 Fe1 68.92(17) . . ?
C72 C73 C69 106.9(3) . . ?
C72 C73 C73 126.1(4) . 2_657 ?
C73 C73 Fe1 121.2(3) 2_657 . ?
Fe1 C74 H74 124.7 . . ?
C75 C74 Fe1 69.5(2) . . ?
C75 C74 H74 127.4 . . ?
C78 C74 Fe1 70.0(2) . . ?
C78 C74 H74 127.4 . . ?
C78 C74 C75 105.2(3) . . ?
Fe1 C75 H75 124.7 . . ?
C74 C75 Fe1 69.3(2) . . ?
C74 C75 H75 126.4 . . ?
C76 C75 Fe1 71.1(2) . . ?
C76 C75 C74 107.1(3) . . ?
C76 C75 H75 126.4 . . ?
Fe1 C76 H76 125.7 . . ?
C75 C76 Fe1 69.7(2) . . ?
C75 C76 H76 124.9 . . ?
C77 C76 Fe1 71.2(2) . . ?
C77 C76 C75 110.1(4) . . ?
C77 C76 H76 124.9 . . ?
Fe1 C77 H77 125.8 . . ?
C76 C77 Fe1 70.3(2) . . ?
C76 C77 H77 126.1 . . ?
C76 C77 C78 107.8(4) . . ?
C78 C77 Fe1 69.4(2) . . ?
C78 C77 H77 126.1 . . ?
Fe1 C78 H78 125.0 . . ?
C74 C78 Fe1 69.8(2) . . ?
C74 C78 H78 125.1 . . ?
C77 C78 Fe1 71.7(2) . . ?
C77 C78 C74 109.8(4) . . ?
C77 C78 H78 125.1 . . ?
C79 Fe2 C87 127.64(15) . . ?
C80 Fe2 C79 40.20(14) . . ?
C80 Fe2 C83 66.70(15) . . ?
C80 Fe2 C87 162.58(15) . . ?
C81 Fe2 C79 67.33(14) . . ?
C81 Fe2 C80 39.90(15) . . ?
C81 Fe2 C82 40.33(15) . . ?
C81 Fe2 C83 67.23(14) . . ?
C81 Fe2 C87 157.19(15) . . ?
C81 Fe2 C88 159.88(16) . . ?
C82 Fe2 C79 67.06(14) . . ?
C82 Fe2 C80 67.25(15) . . ?
C82 Fe2 C83 40.12(13) . . ?
C82 Fe2 C87 123.93(15) . . ?
C83 Fe2 C79 39.21(13) . . ?
C83 Fe2 C87 112.02(14) . . ?
C84 Fe2 C79 120.43(15) . . ?
C84 Fe2 C80 105.98(16) . . ?
C84 Fe2 C81 122.86(17) . . ?
C84 Fe2 C82 160.51(17) . . ?
C84 Fe2 C83 155.95(15) . . ?
C84 Fe2 C86 67.93(16) . . ?
C84 Fe2 C87 67.73(15) . . ?
C84 Fe2 C88 40.39(15) . . ?
C85 Fe2 C79 154.28(16) . . ?
C85 Fe2 C80 118.64(17) . . ?
C85 Fe2 C81 105.81(16) . . ?
C85 Fe2 C82 124.73(15) . . ?
C85 Fe2 C83 163.08(15) . . ?
C85 Fe2 C84 40.84(16) . . ?
C85 Fe2 C86 40.25(15) . . ?
C85 Fe2 C87 68.01(16) . . ?
C85 Fe2 C88 68.47(16) . . ?
C86 Fe2 C79 164.60(16) . . ?
C86 Fe2 C80 154.09(17) . . ?
C86 Fe2 C81 120.73(15) . . ?
C86 Fe2 C82 109.66(14) . . ?
C86 Fe2 C83 128.68(15) . . ?
C86 Fe2 C87 40.49(14) . . ?
C86 Fe2 C88 68.16(15) . . ?
C88 Fe2 C79 108.97(14) . . ?
C88 Fe2 C80 124.47(15) . . ?
C88 Fe2 C82 158.42(16) . . ?
C88 Fe2 C83 123.35(15) . . ?
C88 Fe2 C87 40.37(14) . . ?
Fe2 C79 H79 125.8 . . ?
C80 C79 Fe2 69.29(19) . . ?
C80 C79 H79 126.1 . . ?
C83 C79 Fe2 70.33(19) . . ?
C83 C79 H79 126.1 . . ?
C83 C79 C80 107.7(3) . . ?
Fe2 C80 H80 125.5 . . ?
C79 C80 Fe2 70.5(2) . . ?
C79 C80 H80 125.9 . . ?
C81 C80 Fe2 69.7(2) . . ?
C81 C80 C79 108.2(3) . . ?
C81 C80 H80 125.9 . . ?
Fe2 C81 H81 125.2 . . ?
C80 C81 Fe2 70.4(2) . . ?
C80 C81 H81 126.1 . . ?
C80 C81 C82 107.9(3) . . ?
C82 C81 Fe2 69.98(19) . . ?
C82 C81 H81 126.1 . . ?
Fe2 C82 H82 125.0 . . ?
C81 C82 Fe2 69.69(19) . . ?
C81 C82 H82 126.2 . . ?
C81 C82 C83 107.5(3) . . ?
C83 C82 Fe2 70.69(18) . . ?
C83 C82 H82 126.2 . . ?
Fe2 C83 H83 126.3 . . ?
C79 C83 Fe2 70.45(19) . . ?
C79 C83 C82 108.6(3) . . ?
C79 C83 H83 125.7 . . ?
C82 C83 Fe2 69.19(19) . . ?
C82 C83 H83 125.7 . . ?
Fe2 C84 H84 125.9 . . ?
C85 C84 Fe2 69.6(2) . . ?
C85 C84 H84 125.7 . . ?
C88 C84 Fe2 70.4(2) . . ?
C88 C84 H84 125.7 . . ?
C88 C84 C85 108.6(4) . . ?
Fe2 C85 H85 125.4 . . ?
C84 C85 Fe2 69.6(2) . . ?
C84 C85 H85 126.1 . . ?
C86 C85 Fe2 70.4(2) . . ?
C86 C85 C84 107.7(4) . . ?
C86 C85 H85 126.1 . . ?
Fe2 C86 H86 125.3 . . ?
C85 C86 Fe2 69.4(2) . . ?
C85 C86 H86 125.6 . . ?
C85 C86 C87 108.8(3) . . ?
C87 C86 Fe2 71.3(2) . . ?
C87 C86 H86 125.6 . . ?
C86 C87 Fe2 68.2(2) . . ?
C86 C87 C87 126.5(4) . 2_666 ?
C87 C87 Fe2 122.8(3) 2_666 . ?
C88 C87 Fe2 68.36(19) . . ?
C88 C87 C86 106.8(3) . . ?
C88 C87 C87 126.3(4) . 2_666 ?
Fe2 C88 H88 125.1 . . ?
C84 C88 Fe2 69.2(2) . . ?
C84 C88 C87 108.1(4) . . ?
C84 C88 H88 126.0 . . ?
C87 C88 Fe2 71.27(19) . . ?
C87 C88 H88 126.0 . . ?

loop_
_geom_torsion_atom_site_label_1
_geom_torsion_atom_site_label_2
_geom_torsion_atom_site_label_3
_geom_torsion_atom_site_label_4
_geom_torsion
_geom_torsion_site_symmetry_1
_geom_torsion_site_symmetry_2
_geom_torsion_site_symmetry_3
_geom_torsion_site_symmetry_4
_geom_torsion_publ_flag
Ru1 O1 C1 O2 -0.7(4) . . . . ?
Ru1 O1 C1 C2 178.95(17) . . . . ?
Ru1 O2 C1 O1 -0.3(4) 2_557 . . . ?
Ru1 O2 C1 C2 -179.94(19) 2_557 . . . ?
Ru1 O3 C8 O4 0.0(4) . . . . ?
Ru1 O3 C8 C9 -178.83(19) . . . . ?
Ru1 O4 C8 O3 0.0(4) 2_557 . . . ?
Ru1 O4 C8 C9 178.87(19) 2_557 . . . ?
Ru2 O5 C15 O6 -3.0(4) . . . . ?
Ru2 O5 C15 C16 176.53(18) . . . . ?
Ru2 O6 C15 O5 1.2(4) 2_656 . . . ?
Ru2 O6 C15 C16 -178.34(18) 2_656 . . . ?
Ru2 O7 C22 O8 5.5(4) . . . . ?
Ru2 O7 C22 C23 -175.25(18) . . . . ?
Ru2 O8 C22 O7 -3.5(4) 2_656 . . . ?
Ru2 O8 C22 C23 177.25(18) 2_656 . . . ?
Ru3 O9 C29 O10 0.2(4) . . . . ?
Ru3 O9 C29 C30 178.14(17) . . . . ?
Ru3 O10 C29 O9 0.4(4) 2_766 . . . ?
Ru3 O10 C29 C30 -177.57(17) 2_766 . . . ?
Ru3 O11 C36 O12 -1.7(4) . . . . ?
Ru3 O11 C36 C37 177.32(18) . . . . ?
Ru3 O12 C36 O11 3.2(4) 2_766 . . . ?
Ru3 O12 C36 C37 -175.73(18) 2_766 . . . ?
Ru4 O13 C43 O14 8.1(4) . . . . ?
Ru4 O13 C43 C44 -168.08(19) . . . . ?
Ru4 O14 C43 O13 -8.0(4) 2_667 . . . ?
Ru4 O14 C43 C44 168.16(19) 2_667 . . . ?
Ru4 O15 C50 O16 2.8(4) . . . . ?
Ru4 O15 C50 C51 -175.16(18) . . . . ?
Ru4 O16 C50 O15 -3.8(4) 2_667 . . . ?
Ru4 O16 C50 C51 174.17(18) 2_667 . . . ?
F2 C6 C7 F1 0.4(4) . . . . ?
F2 C6 C7 C2 -177.6(3) . . . . ?
F3 C4 C5 C6 -179.2(3) . . . . ?
F4 C3 C4 F3 -0.9(4) . . . . ?
F4 C3 C4 C5 -179.2(3) . . . . ?
F5 C10 C11 F6 -0.1(5) . . . . ?
F5 C10 C11 C12 178.8(3) . . . . ?
F6 C11 C12 C13 179.9(3) . . . . ?
F7 C13 C14 F8 -0.8(5) . . . . ?
F7 C13 C14 C9 178.7(3) . . . . ?
F9 C17 C18 F10 0.1(4) . . . . ?
F9 C17 C18 C19 179.4(3) . . . . ?
F10 C18 C19 C20 176.4(3) . . . . ?
F11 C20 C21 F12 0.0(5) . . . . ?
F11 C20 C21 C16 -177.6(3) . . . . ?
F13 C24 C25 F14 -1.0(4) . . . . ?
F13 C24 C25 C26 -179.7(3) . . . . ?
F14 C25 C26 C27 179.6(3) . . . . ?
F15 C27 C28 F16 1.6(4) . . . . ?
F15 C27 C28 C23 -175.9(2) . . . . ?
F17 C31 C32 F18 -0.6(5) . . . . ?
F17 C31 C32 C33 179.8(3) . . . . ?
F18 C32 C33 C34 179.8(3) . . . . ?
F19 C34 C35 F20 0.2(5) . . . . ?
F19 C34 C35 C30 -178.8(3) . . . . ?
F21 C38 C39 F22 0.8(5) . . . . ?
F21 C38 C39 C40 -179.4(3) . . . . ?
F22 C39 C40 C41 179.9(3) . . . . ?
F23 C41 C42 F24 0.6(4) . . . . ?
F23 C41 C42 C37 178.2(3) . . . . ?
F26 C48 C49 F25 2.3(5) . . . . ?
F26 C48 C49 C44 -178.7(3) . . . . ?
F27 C46 C47 C48 -177.3(3) . . . . ?
F28 C45 C46 F27 1.4(4) . . . . ?
F28 C45 C46 C47 -177.9(3) . . . . ?
F30 C55 C56 F29 1.9(4) . . . . ?
F30 C55 C56 C51 -178.8(3) . . . . ?
F31 C53 C54 C55 177.2(3) . . . . ?
F32 C52 C53 F31 4.1(4) . . . . ?
F32 C52 C53 C54 -176.5(2) . . . . ?
F33 C61 C64 C65 177.8(2) . . . . ?
F34 C63 C65 C64 178.9(2) . . . . ?
F34 C63 C65 C66 -0.1(4) . . . . ?
O1 C1 C2 C3 62.8(4) . . . . ?
O1 C1 C2 C7 -111.2(3) . . . . ?
O2 C1 C2 C3 -117.5(3) . . . . ?
O2 C1 C2 C7 68.5(4) . . . . ?
O3 C8 C9 C10 99.2(3) . . . . ?
O3 C8 C9 C14 -79.7(4) . . . . ?
O4 C8 C9 C10 -79.7(4) . . . . ?
O4 C8 C9 C14 101.3(3) . . . . ?
O5 C15 C16 C17 -128.6(3) . . . . ?
O5 C15 C16 C21 51.0(4) . . . . ?
O6 C15 C16 C17 51.0(4) . . . . ?
O6 C15 C16 C21 -129.4(3) . . . . ?
O7 C22 C23 C24 35.0(4) . . . . ?
O7 C22 C23 C28 -141.7(3) . . . . ?
O8 C22 C23 C24 -145.7(3) . . . . ?
O8 C22 C23 C28 37.6(4) . . . . ?
O9 C29 C30 C31 -83.7(3) . . . . ?
O9 C29 C30 C35 95.0(3) . . . . ?
O10 C29 C30 C31 94.5(3) . . . . ?
O10 C29 C30 C35 -86.9(3) . . . . ?
O11 C36 C37 C38 -59.0(4) . . . . ?
O11 C36 C37 C42 121.0(3) . . . . ?
O12 C36 C37 C38 120.1(3) . . . . ?
O12 C36 C37 C42 -59.9(4) . . . . ?
O13 C43 C44 C45 105.4(3) . . . . ?
O13 C43 C44 C49 -72.6(4) . . . . ?
O14 C43 C44 C45 -71.1(3) . . . . ?
O14 C43 C44 C49 110.9(3) . . . . ?
O15 C50 C51 C52 148.1(3) . . . . ?
O15 C50 C51 C56 -29.2(4) . . . . ?
O16 C50 C51 C52 -30.0(4) . . . . ?
O16 C50 C51 C56 152.7(3) . . . . ?
C1 C2 C3 F4 5.8(4) . . . . ?
C1 C2 C3 C4 -174.2(3) . . . . ?
C1 C2 C7 F1 -4.7(4) . . . . ?
C1 C2 C7 C6 173.3(3) . . . . ?
C2 C3 C4 F3 179.1(3) . . . . ?
C2 C3 C4 C5 0.8(5) . . . . ?
C3 C2 C7 F1 -178.9(3) . . . . ?
C3 C2 C7 C6 -0.9(4) . . . . ?
C3 C4 C5 C6 -0.9(5) . . . . ?
C4 C5 C6 F2 178.5(3) . . . . ?
C4 C5 C6 C7 0.2(5) . . . . ?
C5 C6 C7 F1 178.8(3) . . . . ?
C5 C6 C7 C2 0.8(5) . . . . ?
C7 C2 C3 F4 -179.9(2) . . . . ?
C7 C2 C3 C4 0.1(4) . . . . ?
C8 C9 C10 F5 1.7(4) . . . . ?
C8 C9 C10 C11 -177.0(3) . . . . ?
C8 C9 C14 F8 -1.7(4) . . . . ?
C8 C9 C14 C13 178.8(3) . . . . ?
C9 C10 C11 F6 178.7(3) . . . . ?
C9 C10 C11 C12 -2.4(5) . . . . ?
C10 C9 C14 F8 179.3(3) . . . . ?
C10 C9 C14 C13 -0.1(5) . . . . ?
C10 C11 C12 C13 1.0(5) . . . . ?
C11 C12 C13 F7 -179.1(3) . . . . ?
C11 C12 C13 C14 0.8(5) . . . . ?
C12 C13 C14 F8 179.3(3) . . . . ?
C12 C13 C14 C9 -1.3(5) . . . . ?
C14 C9 C10 F5 -179.3(3) . . . . ?
C14 C9 C10 C11 1.9(5) . . . . ?
C15 C16 C17 F9 3.1(4) . . . . ?
C15 C16 C17 C18 180.0(3) . . . . ?
C15 C16 C21 F12 0.2(4) . . . . ?
C15 C16 C21 C20 177.7(3) . . . . ?
C16 C17 C18 F10 -176.8(3) . . . . ?
C16 C17 C18 C19 2.5(5) . . . . ?
C17 C16 C21 F12 179.8(3) . . . . ?
C17 C16 C21 C20 -2.7(4) . . . . ?
C17 C18 C19 C20 -2.9(5) . . . . ?
C18 C19 C20 F11 -179.6(3) . . . . ?
C18 C19 C20 C21 0.6(5) . . . . ?
C19 C20 C21 F12 179.8(3) . . . . ?
C19 C20 C21 C16 2.3(5) . . . . ?
C21 C16 C17 F9 -176.5(3) . . . . ?
C21 C16 C17 C18 0.4(4) . . . . ?
C22 C23 C24 F13 5.6(4) . . . . ?
C22 C23 C24 C25 -175.3(3) . . . . ?
C22 C23 C28 F16 -4.4(4) . . . . ?
C22 C23 C28 C27 173.0(3) . . . . ?
C23 C24 C25 F14 179.8(3) . . . . ?
C23 C24 C25 C26 1.2(4) . . . . ?
C24 C23 C28 F16 178.7(2) . . . . ?
C24 C23 C28 C27 -3.9(4) . . . . ?
C24 C25 C26 C27 -1.8(4) . . . . ?
C25 C26 C27 F15 178.9(3) . . . . ?
C25 C26 C27 C28 -0.4(4) . . . . ?
C26 C27 C28 F16 -179.1(3) . . . . ?
C26 C27 C28 C23 3.4(4) . . . . ?
C28 C23 C24 F13 -177.5(2) . . . . ?
C28 C23 C24 C25 1.7(4) . . . . ?
C29 C30 C31 F17 -0.8(4) . . . . ?
C29 C30 C31 C32 178.0(3) . . . . ?
C29 C30 C35 F20 2.5(4) . . . . ?
C29 C30 C35 C34 -178.5(3) . . . . ?
C30 C31 C32 F18 -179.4(3) . . . . ?
C30 C31 C32 C33 1.1(5) . . . . ?
C31 C30 C35 F20 -178.9(3) . . . . ?
C31 C30 C35 C34 0.1(4) . . . . ?
C31 C32 C33 C34 -0.7(5) . . . . ?
C32 C33 C34 F19 179.0(3) . . . . ?
C32 C33 C34 C35 0.0(5) . . . . ?
C33 C34 C35 F20 179.3(3) . . . . ?
C33 C34 C35 C30 0.2(5) . . . . ?
C35 C30 C31 F17 -179.5(3) . . . . ?
C35 C30 C31 C32 -0.8(4) . . . . ?
C36 C37 C38 F21 -1.3(5) . . . . ?
C36 C37 C38 C39 179.6(3) . . . . ?
C36 C37 C42 F24 -1.1(4) . . . . ?
C36 C37 C42 C41 -178.7(3) . . . . ?
C37 C38 C39 F22 179.9(3) . . . . ?
C37 C38 C39 C40 -0.4(5) . . . . ?
C38 C37 C42 F24 178.9(3) . . . . ?
C38 C37 C42 C41 1.3(4) . . . . ?
C38 C39 C40 C41 0.1(5) . . . . ?
C39 C40 C41 F23 -179.0(3) . . . . ?
C39 C40 C41 C42 0.8(5) . . . . ?
C40 C41 C42 F24 -179.2(3) . . . . ?
C40 C41 C42 C37 -1.6(4) . . . . ?
C42 C37 C38 F21 178.7(3) . . . . ?
C42 C37 C38 C39 -0.4(5) . . . . ?
C43 C44 C45 F28 -2.1(4) . . . . ?
C43 C44 C45 C46 -179.6(3) . . . . ?
C43 C44 C49 F25 -1.3(5) . . . . ?
C43 C44 C49 C48 179.7(3) . . . . ?
C44 C45 C46 F27 178.9(3) . . . . ?
C44 C45 C46 C47 -0.4(5) . . . . ?
C45 C44 C49 F25 -179.4(3) . . . . ?
C45 C44 C49 C48 1.6(5) . . . . ?
C45 C46 C47 C48 2.0(5) . . . . ?
C46 C47 C48 F26 176.8(3) . . . . ?
C46 C47 C48 C49 -1.8(5) . . . . ?
C47 C48 C49 F25 -179.0(3) . . . . ?
C47 C48 C49 C44 0.0(5) . . . . ?
C49 C44 C45 F28 176.1(3) . . . . ?
C49 C44 C45 C46 -1.4(4) . . . . ?
C50 C51 C52 F32 0.8(4) . . . . ?
C50 C51 C52 C53 -177.2(3) . . . . ?
C50 C51 C56 F29 -4.7(4) . . . . ?
C50 C51 C56 C55 176.0(3) . . . . ?
C51 C52 C53 F31 -177.9(3) . . . . ?
C51 C52 C53 C54 1.6(4) . . . . ?
C52 C51 C56 F29 177.8(3) . . . . ?
C52 C51 C56 C55 -1.4(4) . . . . ?
C52 C53 C54 C55 -2.2(4) . . . . ?
C53 C54 C55 F30 -179.3(2) . . . . ?
C53 C54 C55 C56 1.1(4) . . . . ?
C54 C55 C56 F29 -178.5(3) . . . . ?
C54 C55 C56 C51 0.7(5) . . . . ?
C56 C51 C52 F32 178.2(2) . . . . ?
C56 C51 C52 C53 0.3(4) . . . . ?
C57 C59 C60 C61 10.2(5) . . . . ?
C57 C59 C60 C62 -172.0(3) . . . . ?
C58 C59 C60 C61 -170.8(3) . . . . ?
C58 C59 C60 C62 7.1(4) . . . . ?
C59 C60 C61 F33 0.7(4) . . . . ?
C59 C60 C61 C64 179.0(3) . . . . ?
C59 C60 C62 C63 -178.9(3) . . . . ?
C60 C61 C64 C65 -0.4(4) . . . . ?
C60 C62 C63 F34 -178.3(2) . . . . ?
C60 C62 C63 C65 0.2(5) . . . . ?
C61 C60 C62 C63 -0.9(4) . . . . ?
C61 C64 C65 C63 -0.3(4) . . . . ?
C61 C64 C65 C66 178.7(3) . . . . ?
C62 C60 C61 F33 -177.3(2) . . . . ?
C62 C60 C61 C64 1.0(4) . . . . ?
C62 C63 C65 C64 0.4(4) . . . . ?
C62 C63 C65 C66 -178.6(3) . . . . ?
C63 C65 C66 C67 -4.0(5) . . . . ?
C63 C65 C66 C68 175.4(3) . . . . ?
C64 C65 C66 C67 177.0(3) . . . . ?
C64 C65 C66 C68 -3.5(4) . . . . ?
Fe1 C69 C70 C71 -60.1(2) . . . . ?
Fe1 C69 C73 C72 58.7(2) . . . . ?
Fe1 C69 C73 C73 -114.0(4) . . . 2_657 ?
Fe1 C70 C71 C72 -59.0(2) . . . . ?
Fe1 C71 C72 C73 -60.5(2) . . . . ?
Fe1 C72 C73 C69 -58.8(2) . . . . ?
Fe1 C72 C73 C73 114.0(4) . . . 2_657 ?
Fe1 C74 C75 C76 61.5(3) . . . . ?
Fe1 C74 C78 C77 -60.8(3) . . . . ?
Fe1 C75 C76 C77 59.9(3) . . . . ?
Fe1 C76 C77 C78 59.5(3) . . . . ?
Fe1 C77 C78 C74 59.7(3) . . . . ?
C69 C70 C71 Fe1 59.8(2) . . . . ?
C69 C70 C71 C72 0.8(4) . . . . ?
C70 C69 C73 Fe1 -59.7(2) . . . . ?
C70 C69 C73 C72 -1.0(4) . . . . ?
C70 C69 C73 C73 -173.8(4) . . . 2_657 ?
C70 C71 C72 Fe1 59.1(2) . . . . ?
C70 C71 C72 C73 -1.4(4) . . . . ?
C71 C72 C73 Fe1 60.3(2) . . . . ?
C71 C72 C73 C69 1.5(4) . . . . ?
C71 C72 C73 C73 174.3(4) . . . 2_657 ?
C73 C69 C70 Fe1 60.2(2) . . . . ?
C73 C69 C70 C71 0.1(4) . . . . ?
C74 C75 C76 Fe1 -60.3(3) . . . . ?
C74 C75 C76 C77 -0.4(4) . . . . ?
C75 C74 C78 Fe1 61.0(3) . . . . ?
C75 C74 C78 C77 0.2(4) . . . . ?
C75 C76 C77 Fe1 -59.0(3) . . . . ?
C75 C76 C77 C78 0.5(4) . . . . ?
C76 C77 C78 Fe1 -60.1(3) . . . . ?
C76 C77 C78 C74 -0.4(4) . . . . ?
C78 C74 C75 Fe1 -61.3(2) . . . . ?
C78 C74 C75 C76 0.1(4) . . . . ?
Fe2 C79 C80 C81 59.8(2) . . . . ?
Fe2 C79 C83 C82 -58.8(2) . . . . ?
Fe2 C80 C81 C82 60.2(2) . . . . ?
Fe2 C81 C82 C83 60.9(2) . . . . ?
Fe2 C82 C83 C79 59.6(2) . . . . ?
Fe2 C84 C85 C86 -60.4(2) . . . . ?
Fe2 C84 C88 C87 61.0(2) . . . . ?
Fe2 C85 C86 C87 -60.6(2) . . . . ?
Fe2 C86 C87 C87 115.5(4) . . . 2_666 ?
Fe2 C86 C87 C88 -57.6(2) . . . . ?
Fe2 C87 C88 C84 -59.7(2) . . . . ?
C79 C80 C81 Fe2 -60.3(2) . . . . ?
C79 C80 C81 C82 -0.1(4) . . . . ?
C80 C79 C83 Fe2 59.4(2) . . . . ?
C80 C79 C83 C82 0.6(4) . . . . ?
C80 C81 C82 Fe2 -60.5(2) . . . . ?
C80 C81 C82 C83 0.4(4) . . . . ?
C81 C82 C83 Fe2 -60.2(2) . . . . ?
C81 C82 C83 C79 -0.6(4) . . . . ?
C83 C79 C80 Fe2 -60.1(2) . . . . ?
C83 C79 C80 C81 -0.3(4) . . . . ?
C84 C85 C86 Fe2 59.9(2) . . . . ?
C84 C85 C86 C87 -0.8(4) . . . . ?
C85 C84 C88 Fe2 -59.3(2) . . . . ?
C85 C84 C88 C87 1.7(4) . . . . ?
C85 C86 C87 Fe2 59.4(2) . . . . ?
C85 C86 C87 C87 174.9(4) . . . 2_666 ?
C85 C86 C87 C88 1.8(4) . . . . ?
C86 C87 C88 Fe2 57.6(2) . . . . ?
C86 C87 C88 C84 -2.1(4) . . . . ?
C87 C87 C88 Fe2 -115.6(4) 2_666 . . . ?
C87 C87 C88 C84 -175.3(4) 2_666 . . . ?
C88 C84 C85 Fe2 59.8(2) . . . . ?
C88 C84 C85 C86 -0.6(4) . . . . ?

loop_
_diffrn_refln_index_h
_diffrn_refln_index_k
_diffrn_refln_index_l
_diffrn_refln_intensity_net
_diffrn_refln_intensity_u
0 0 -2 2288.6 6.48
0 0 2 2212.39 6.7
0 0 -3 84.41 4.89
0 0 3 95.7 4.97
0 0 3 92.41 4.71
0 0 3 91.25 4.96
0 0 4 300.53 16.25
0 0 4 330.95 15.96
0 0 -4 301.32 15.96
0 0 4 304.92 16.24
0 0 5 130.79 7.36
0 0 5 138.17 6.93
0 0 5 135.62 7.32
0 0 -5 121.9 7.27
0 0 6 11.39 0.83
0 0 -6 11.84 1.39
0 0 6 11.08 1.42
0 0 6 13.55 1.59
0 0 -6 12.36 1.68
0 0 7 0.4 0.4
0 0 -7 0.84 0.95
0 0 7 -0.52 1.18
0 0 7 0.96 1.27
0 0 -7 1.41 1.41
0 0 8 0.45 0.4
0 0 -8 0.12 0.96
0 0 8 0.59 1.31
0 0 8 0.28 1.46
0 0 -8 -1.44 1.42
0 0 9 4.94 0.71
0 0 9 0.68 1.61
0 0 -9 1.89 1.24
0 0 -9 0.63 1.47
0 0 10 64.12 3.77
0 0 10 67.34 4.62
0 0 -10 78.56 4.61
0 0 -10 72.81 4.76
0 0 -10 73.51 4.44
0 0 -11 92.88 5.72
0 0 -11 93.16 5.83
0 0 -11 84.91 5.53
0 0 -12 266.7 15.13
0 0 -12 291.07 15.29
0 0 -12 272.17 14.98
0 0 -13 -0.38 1.68
0 0 -13 1.45 1.78
0 0 -14 52.95 4.88
0 0 -14 50.57 4
0 0 -14 48.71 3.99
0 0 -15 0.36 2.41
0 0 -15 -0.18 2.54
0 0 -16 15.19 3.27
0 0 -16 14.55 3.13
0 0 -17 3.82 3.04
0 0 -17 2.55 3.31
0 0 -18 1.37 3.15
0 0 -18 4.31 4.21
0 0 -19 1.48 3.66
0 0 -19 7.23 5.08
0 0 -20 61.57 6.85
0 0 -20 59.39 7.13
0 -1 -21 14.67 4.82
0 -1 -20 3.05 4.09
0 -1 -20 -0.67 5.61
0 -1 -19 172.26 12.22
0 -1 -19 187.35 11.6
0 -1 -18 -0.44 3.35
0 -1 -18 4.94 4.12
0 -1 -17 509.59 26.63
0 -1 -17 449.99 25.21
0 -1 -16 11.55 3.16
0 -1 -16 15.15 3.13
0 -1 -15 153.47 9.37
0 -1 -15 150.04 9.33
0 -1 -15 162.42 9.3
0 -1 -14 95.63 6.46
0 -1 -14 97.22 6.59
0 -1 -14 107.31 6.5
0 -1 -13 274.58 15
0 -1 -13 265.45 15.11
0 -1 -12 21.42 2.35
0 -1 -12 22.64 2.68
0 -1 -11 -0.17 1.32
0 -1 -11 1.97 1.68
0 1 10 38.72 2.31
0 -1 -10 36.61 3.03
0 1 10 44.52 3.3
0 1 9 402.73 21.53
0 1 9 438.7 22.26
0 -1 -9 467.27 22.24
0 1 8 -0.14 1.5
0 1 8 0.66 0.43
0 -1 -8 0.96 0.51
0 1 8 0.12 1.46
0 -1 -8 1.29 1.12
0 1 7 1373.96 73.89
0 1 7 1429.93 73.34
0 -1 -7 1467.04 73.39
0 1 7 1419.35 73.85
0 -1 -7 1537.85 73.87
0 1 6 54.34 3.4
0 -1 -6 52.66 3.17
0 1 6 49.16 2.8
0 -1 -6 53.16 2.84
0 1 6 44 3.28
0 -1 -6 58.72 3.35
0 1 5 228.32 12.42
0 -1 -5 264.11 12.37
0 1 5 225.33 12.02
0 1 5 242.52 12.45
0 -1 -5 235.41 12.4
0 1 4 347.91 17.9
0 -1 -4 373.03 17.85
0 1 4 335.18 17.59
0 1 4 344.67 17.91
0 -1 -3 35.88 2.16
0 1 3 35.38 2.2
0 1 3 35.98 1.94
0 1 3 37.02 2.24
0 -1 -2 60.8 0.73
0 1 2 -0.07 0.17
0 -1 -2 64.55 1.17
0 1 2 -0.24 0.38
0 -1 -1 35.03 1.83
0 -1 1 195.08 10.09
0 -1 2 48.81 2.71
0 -1 3 293.03 14.52
0 -1 3 264.73 14.49
0 -1 3 276.84 14.63
0 1 -3 288.49 14.57
0 -1 4 223.68 11.54
0 -1 4 222.7 11.85
0 -1 4 225.26 11.87
0 1 -4 239.07 11.93
0 -1 5 0.53 0.32
0 -1 5 2.12 1.1
0 -1 5 0.66 1.08
0 1 -5 0.88 1.09
0 -1 6 13.1 0.86
0 1 -6 13.8 1.41
0 -1 6 13.03 1.54
0 -1 6 9.26 1.57
0 1 -6 12.63 1.29
0 1 -6 12.45 1.6
0 -1 7 1009.92 51.26
0 -1 7 1013.35 51.76
0 -1 7 919.69 51.84
0 1 -7 1056.67 51.68
0 1 -7 1035.54 51.87
0 -1 8 2.99 0.48
0 -1 8 2.14 1.41
0 -1 8 2.58 1.5
0 1 -8 3.84 1.09
0 1 -8 1.82 1.28
0 -1 9 426.8 22.54
0 -1 9 425.95 23.17
0 1 -9 451.16 23.27
0 1 -9 497.03 23.14
0 -1 10 26.35 1.69
0 1 -10 29.33 2.57
0 1 -10 30.88 2.43
0 1 -11 168.1 9.24
0 1 -11 153.38 9.03
0 1 -12 17.4 3.05
0 1 -12 1.46 1.64
0 1 -13 119.53 8.02
0 1 -13 114.07 7.05
0 1 -14 3.82 2.39
0 1 -14 7.06 2.16
0 1 -15 422.12 23.95
0 1 -15 425.21 22.71
0 1 -16 23.97 4.04
0 1 -16 17.23 3.49
0 1 -17 375.63 22.97
0 1 -17 412.18 21.75
0 1 -18 9.13 3.84
0 1 -18 10.9 4.46
0 1 -19 286.98 17.77
0 1 -19 275.46 16.22
0 1 -20 8.51 4.4
0 1 -20 10.4 5.63
0 -2 -21 3.64 3.94
0 -2 -20 140.83 9.97
0 -2 -20 117.7 9.53
0 -2 -19 22.47 4.33
0 -2 -19 15.59 5.09
0 -2 -18 31.18 4.49
0 -2 -18 35.12 4.84
0 -2 -17 2.04 2.24
0 -2 -17 1.16 2.71
0 -2 -17 2 3.26
0 -2 -16 88.45 5.82
0 -2 -16 72.19 5.78
0 -2 -15 2.28 1.9
0 -2 -15 5.18 2.18
0 -2 -14 421.74 22.68
0 -2 -14 417.84 22.87
0 -2 -13 102.26 6.32
0 -2 -13 91.98 6.54
0 -2 -12 42.25 3.4
0 -2 -11 30.1 2.67
0 -2 -10 159.86 8.92
0 -2 -10 159.68 8.45
0 2 10 150.91 9.1
0 -2 -10 165.41 9.1
0 -2 -9 48.09 3.09
0 -2 -9 45.43 2.59
0 2 9 42.41 2.52
0 -2 -9 41.51 3.15
0 2 9 41.21 3.29
0 2 8 338.3 19.88
0 -2 -8 399.37 19.73
0 2 8 351.86 19.25
0 -2 -8 401.36 19.32
0 2 8 374.63 19.85
0 -2 -8 398.03 19.88
0 2 7 90.77 5.67
0 -2 -7 98.66 5.46
0 2 7 92.92 5.06
0 -2 -7 97.86 5.11
0 -2 -7 96.82 5.6
0 -2 -6 73.42 4.25
0 2 6 66.72 4.43
0 2 6 71.81 3.92
0 -2 -6 86.4 4.51
0 -2 -5 32.5 2.11
0 2 5 31.72 1.8
0 -2 -5 29.09 2.33
0 -2 -4 1.74 0.72
0 2 4 1.74 0.39
0 -2 -3 60.16 3.34
0 2 3 59.07 3.18
0 -2 -3 61.31 3.18
0 -2 -2 1330.81 65.75
0 2 2 1397.21 66.02
0 -2 -2 1357.6 65.67
0 2 2 1201.93 65.66
0 2 1 0.48 0.85
0 -2 -1 0.06 0.57
0 -2 -1 0.26 0.22
0 2 0 1780.85 7.83
0 2 0 1705.91 5.88
0 -2 0 1737.14 3.78
0 2 -1 8.77 0.97
0 2 -1 9.18 0.87
0 2 -1 7.76 0.69
0 -2 1 5.48 0.82
0 2 -2 1046.74 50.48
0 -2 2 958.76 50.41
0 2 -2 958.43 50.16
0 -2 2 1018.93 50.23
0 2 -3 36.82 2.68
0 -2 3 38.52 2.43
0 2 -3 41.73 2.32
0 -2 4 4.53 1.01
0 2 -4 3.62 0.79
0 -2 4 3.47 1.07
0 -2 4 4.22 1.42
0 2 -4 2.59 1.07
0 -2 5 0.58 0.3
0 -2 5 0.63 1.1
0 2 -5 0.69 0.72
0 -2 5 -0.26 1.12
0 2 -5 0.78 1.22
0 -2 5 0.77 1.45
0 -2 6 23.45 1.41
0 -2 6 25.76 2.1
0 2 -6 27.03 1.84
0 -2 6 21.8 2.13
0 2 -6 25.93 2.34
0 -2 7 1.26 1.36
0 2 -7 1.83 1
0 -2 7 2.29 0.42
0 -2 7 1.78 1.35
0 -2 8 187 11.67
0 2 -8 230.81 11.49
0 -2 8 205.83 10.98
0 -2 8 244.48 11.68
0 2 -9 85.65 4.89
0 -2 9 77.69 4.28
0 -2 9 83.08 5.07
0 -2 10 592.13 31.58
0 2 -10 726.47 32.3
0 -2 11 148.03 8.06
0 2 -11 190.41 10.34
0 2 -11 161.02 8.78
0 2 -12 292.06 16.7
0 2 -12 288.12 15.64
0 2 -13 16.6 3.04
0 2 -13 17.4 2.38
0 2 -14 40.32 4.56
0 2 -14 40.4 3.57
0 2 -15 -0.4 2.85
0 2 -15 2.57 2.58
0 2 -16 24.42 4.03
0 2 -16 20.32 3.43
0 2 -17 16.55 3.98
0 2 -17 11.44 3.85
0 2 -18 2.56 3.81
0 2 -18 3.57 4.25
0 2 -19 23.13 5
0 2 -19 18.16 5.52
0 2 -20 42 6.26
0 2 -20 32.06 6.7
0 -3 -21 46.13 5.8
0 -3 -20 -2.77 3.59
0 -3 -20 1.59 5.59
0 -3 -19 274.52 16.25
0 -3 -19 255.85 15.17
0 -3 -18 22.1 3.98
0 -3 -18 23.32 3.26
0 -3 -17 341.31 19.02
0 -3 -16 30.86 3.8
0 -3 -16 35.5 3.44
0 -3 -15 37.42 4.02
0 -3 -15 40 3.6
0 -3 -14 24.09 2.93
0 -3 -14 31.53 3.08
0 -3 -13 173.86 9.42
0 -3 -13 150.07 9.44
0 -3 -12 1.36 1.59
0 -3 -12 2.02 0.81
0 -3 -12 2.2 1.56
0 -3 -11 82.38 5.07
0 -3 -11 77.53 4.49
0 -3 -11 82.79 5.24
0 -3 -10 20.54 1.97
0 -3 -10 17.48 1.36
0 -3 -10 15.28 2
0 -3 -9 1077.31 52.6
0 3 9 955.38 52.08
0 -3 -9 1057.96 52.16
0 -3 -9 1104.43 52.81
0 -3 -8 77.07 4.59
0 3 8 71.75 4.15
0 -3 -8 81.34 4.23
0 -3 -8 79.76 4.85
0 -3 -7 2813.95 131.66
0 3 7 2475.97 131.26
0 -3 -7 2687.19 131.85
0 -3 -6 104.3 5.77
0 3 6 103.11 5.48
0 -3 -6 104.78 6.02
0 -3 -5 1499.31 74.87
0 3 5 1458.8 74.64
0 -3 -4 2.67 0.75
0 3 4 4.48 1.78
0 3 4 3.46 0.49
0 -3 -4 3.55 0.46
0 -3 -3 183.93 9.26
0 3 3 197.74 9.77
0 3 3 170.28 9.14
0 -3 -3 177.58 9.14
0 3 2 40.91 2.79
0 -3 -2 35.7 2.08
0 3 2 37.43 2.16
0 -3 -2 37.93 2.04
0 -3 -1 1814.21 87.21
0 -3 -1 1692.04 86.77
0 -3 0 119.51 6.65
0 3 0 117.2 6.24
0 3 0 113.56 6.48
0 3 0 119.06 6.58
0 -3 0 116.28 6.02
0 3 -1 23.77 1.76
0 3 -1 24.75 1.65
0 -3 1 24.32 1.98
0 3 -1 24.26 2.06
0 -3 1 24.72 1.48
0 3 -2 60.76 3.16
0 -3 2 56.9 3.27
0 3 -2 58.92 3.73
0 -3 2 62.3 3.34
0 3 -2 60.25 3.43
0 -3 2 51.33 3.43
0 3 -3 236.43 12.06
0 -3 3 220.21 12.16
0 3 -3 262.24 12.63
0 -3 3 230.34 12.09
0 3 -4 41.29 2.99
0 3 -4 43.05 2.45
0 -3 4 36.39 2.62
0 3 -5 151.95 9.04
0 -3 5 164.27 8.99
0 3 -5 175.9 8.55
0 -3 5 141.5 8.68
0 -3 6 14.29 1.7
0 3 -6 14.44 1.33
0 -3 6 14.63 1.76
0 -3 6 14.38 2.13
0 3 -6 11.05 1.69
0 -3 7 206.84 10.39
0 -3 7 198.92 10.97
0 -3 7 179.57 11.03
0 3 -7 210.89 10.8
0 -3 7 175.35 11.22
0 3 -7 216.73 11.56
0 -3 8 3.36 1.6
0 3 -8 2.51 1.03
0 -3 8 4.11 0.5
0 -3 8 2.24 1.34
0 -3 9 160.8 8.78
0 3 -9 203.82 9.45
0 -3 10 79.99 4.4
0 3 -10 88.44 5.1
0 -3 11 12.24 0.97
0 3 -11 12.54 1.79
0 3 -12 1.82 1.64
0 3 -13 37.69 4.36
0 3 -13 37.1 3.26
0 3 -14 119.57 7.92
0 3 -14 88.78 6.17
0 3 -15 346.16 20.46
0 3 -15 349.79 18.89
0 3 -16 3.73 3.41
0 3 -16 4.95 3.18
0 3 -17 205.95 13.95
0 3 -17 208.72 12.26
0 3 -18 1.1 4.06
0 3 -18 -2.54 4.43
0 3 -19 194.32 13.73
0 3 -19 194.81 12.27
0 3 -20 -2.98 5.97
0 -4 -22 143.92 10.91
0 -4 -21 1.9 3.44
0 -4 -20 77.93 6.98
0 -4 -20 74.24 5.89
0 -4 -19 -1.66 3.05
0 -4 -19 0.58 2.25
0 -4 -18 -0.21 3.68
0 -4 -18 0.28 2.27
0 -4 -17 53.02 4.61
0 -4 -17 45.27 4.29
0 -4 -16 222.6 12.16
0 -4 -16 194.89 12.14
0 -4 -15 209.49 12.08
0 -4 -15 216.15 12.33
0 -4 -14 24.59 2.8
0 -4 -14 24.58 2.77
0 -4 -13 62.59 4.11
0 -4 -13 53.8 3.34
0 -4 -13 46.65 4.05
0 -4 -12 12.11 1.95
0 -4 -12 12.08 1.31
0 -4 -12 14.58 2.08
0 -4 -11 -0.83 1.47
0 -4 -11 -0.34 0.75
0 -4 -11 0.36 1.33
0 -4 -10 -0.88 1.2
0 -4 -10 1.56 0.68
0 -4 -10 -0.17 1.29
0 -4 -9 0.79 0.99
0 -4 -9 0.45 0.6
0 -4 -9 0.79 1.28
0 -4 -8 30.75 2.32
0 4 8 31.86 1.94
0 -4 -8 31.63 2.64
0 -4 -7 54 3.12
0 4 7 44.79 3.35
0 4 7 46.4 2.74
0 -4 -7 51.43 3.48
0 -4 -6 17.47 1.47
0 4 6 15.32 1.78
0 -4 -6 21.69 1.24
0 4 6 15.15 1.18
0 -4 -5 3.69 0.77
0 4 5 2.31 1.1
0 4 5 2.67 1.93
0 4 5 2.98 0.54
0 -4 -5 2.37 0.45
0 4 4 79.42 4.67
0 -4 -4 83.65 4.55
0 4 4 78.52 5.17
0 -4 -4 86.05 4.4
0 4 4 80.96 4.4
0 4 3 102.92 5.92
0 4 3 96.87 5.29
0 -4 -3 98.62 5.18
0 -4 -3 95.17 5.1
0 4 2 606.32 30.93
0 4 2 573.23 30.42
0 -4 -2 600.91 30.34
0 -4 -2 606.94 30.35
0 -4 -1 27.56 2.58
0 -4 -1 30.89 3.82
0 -4 -1 30.24 2.72
0 4 1 33.04 1.91
0 -4 -1 35.44 1.88
0 4 0 1319.6 67.86
0 -4 0 1381.25 68.34
0 4 0 1317.14 68.13
0 -4 0 1452.44 68.14
0 4 0 1261.72 68.21
0 -4 0 1283.83 67.62
0 4 0 1385.14 67.66
0 4 -1 37.11 2.61
0 4 -1 33.51 2.36
0 -4 1 35.37 2.94
0 4 -1 42.66 3.03
0 -4 1 39.54 2.13
0 -4 2 563.25 29.76
0 4 -2 542.45 29.63
0 4 -2 589.75 30.34
0 4 -2 625.47 30.02
0 -4 2 620.63 30.15
0 -4 2 607.47 29.89
0 4 -2 648.41 29.89
0 4 -3 50.85 2.77
0 -4 3 43.64 2.96
0 4 -3 56.16 3.59
0 -4 3 50.83 2.99
0 -4 4 278.92 15.44
0 4 -4 294.27 15.24
0 4 -4 296.01 15.96
0 -4 4 308.02 15.33
0 4 -5 33.15 2.14
0 -4 5 29.64 2.43
0 4 -5 40.29 3
0 -4 5 30.75 2.46
0 -4 5 34.38 2.18
0 4 -6 0.56 0.76
0 -4 6 -0.12 1.33
0 -4 6 0.4 1.09
0 4 -6 1.34 1.42
0 -4 6 -0.3 1.66
0 -4 7 114.41 7.04
0 4 -7 106.44 6.65
0 -4 7 122.09 6.32
0 -4 7 140.69 7.11
0 -4 7 120.14 6.91
0 4 -7 132.08 7.63
0 -4 7 129.26 7.45
0 -4 8 531.55 26.94
0 4 -8 560.19 28.45
0 -4 8 544.56 28.04
0 4 -8 531.51 27.37
0 -4 8 480.78 27.7
0 -4 9 67.7 3.55
0 4 -9 59.6 4.9
0 4 -9 56.65 4.02
0 -4 10 610.29 32.07
0 4 -10 696.34 32.68
0 -4 11 15.33 1.12
0 4 -11 15.38 1.94
0 4 -12 808.42 41.83
0 4 -13 2.19 1.76
0 4 -14 54.93 4.28
0 4 -15 8.75 3.4
0 4 -15 10.12 2.77
0 4 -16 -2.01 3.48
0 4 -16 3.12 3.18
0 4 -17 4.37 4.23
0 4 -17 3.81 3.97
0 4 -18 9.44 4.68
0 4 -18 10.02 4.97
0 4 -19 17.82 5.13
0 4 -19 18.75 5.66
0 4 -20 8.98 6.25
0 -5 -22 30.77 4.98
0 -5 -22 29.23 4
0 -5 -21 13.7 4.08
0 -5 -21 6.29 2.86
0 -5 -20 41.55 4.34
0 -5 -20 38.94 4.98
0 -5 -20 37.26 5.77
0 -5 -19 30.08 5.02
0 -5 -19 26.86 3.49
0 -5 -18 16.4 3.76
0 -5 -18 13.43 2.88
0 -5 -17 3 3.05
0 -5 -17 0.79 2
0 -5 -16 49.08 4.52
0 -5 -16 59.3 4.63
0 -5 -15 189.64 10.51
0 -5 -15 177.23 9.81
0 -5 -15 175.06 10.69
0 -5 -14 40.19 3.58
0 -5 -14 45.68 3
0 -5 -14 45.1 3.85
0 -5 -13 -1.12 1.73
0 -5 -13 0.67 1.01
0 -5 -13 1.07 1.6
0 -5 -12 2.53 1.57
0 -5 -12 -0.15 0.84
0 -5 -12 1 1.53
0 -5 -11 23.82 2.29
0 -5 -11 24.48 1.79
0 -5 -11 23.98 2.59
0 -5 -10 1.88 1.15
0 -5 -10 3.8 0.81
0 -5 -10 4.76 1.5
0 -5 -9 809.74 41.12
0 -5 -9 780.4 41.47
0 5 8 41.49 2.52
0 -5 -8 40.83 3.3
0 5 8 39 3.22
0 -5 -8 48.65 2.97
0 5 8 51.71 4.13
0 5 7 1024.83 56.73
0 -5 -7 1124.82 56.54
0 5 7 1166.77 57.27
0 -5 -7 1171.92 56.28
0 5 7 1056.37 56.24
0 5 6 109.51 6.38
0 -5 -6 116.35 6.16
0 5 6 112.03 6.92
0 -5 -6 110.73 5.92
0 5 6 109.05 5.91
0 -5 -5 43.55 2.49
0 5 5 39.45 2.75
0 5 5 41.43 3.48
0 -5 -5 41.15 2.28
0 5 5 35.32 2.28
0 -5 -4 12.26 1.04
0 5 4 11.8 1.35
0 5 4 12.41 2.25
0 -5 -4 12.29 0.9
0 5 3 11.16 1.23
0 -5 -3 12.43 0.96
0 5 3 14.12 2.27
0 -5 -3 12.58 0.89
0 5 2 56.94 3.81
0 -5 -2 48.6 2.79
0 5 2 53.49 2.98
0 -5 -2 53.66 2.86
0 5 2 54.66 2.9
0 5 1 479.19 24.15
0 -5 -1 481.93 24.11
0 5 1 458.96 24.45
0 -5 -1 445.97 24.8
0 -5 -1 406.96 25.33
0 -5 -1 498.49 24.81
0 -5 0 5.36 0.53
0 5 0 5.94 0.74
0 5 0 4.08 1.85
0 -5 0 3.69 1.75
0 -5 0 4.65 2.49
0 5 0 5.8 1.06
0 5 0 3.05 1.51
0 -5 1 3.2 0.51
0 5 -1 1.88 0.87
0 5 -1 2.47 1.05
0 -5 1 1.48 1.88
0 5 -1 3.21 1.81
0 -5 1 3 1.57
0 5 -2 302.04 15.12
0 -5 2 296.09 15.28
0 5 -2 294.77 15.62
0 -5 2 299.55 15.88
0 5 -2 302.33 15.46
0 -5 2 300.68 15.51
0 -5 2 308.77 15.79
0 5 -2 312.84 16.13
0 -5 2 287.42 15.1
0 5 -3 22.35 1.42
0 5 -3 25 1.93
0 -5 3 23.9 1.87
0 5 -3 25.57 2.61
0 -5 3 19.78 2.22
0 -5 3 23.04 1.33
0 -5 4 4.61 1.15
0 5 -4 5.93 0.73
0 -5 4 6.67 1.13
0 5 -4 7.18 1.83
0 -5 4 5.71 0.56
0 -5 5 7.03 1.4
0 5 -5 11.66 1
0 -5 5 9.24 1.17
0 5 -5 10.51 1.99
0 5 -6 147.91 7.87
0 -5 6 125.39 8.16
0 -5 6 143.51 8.27
0 -5 6 151.69 7.94
0 -5 6 168.65 8.75
0 5 -6 159.57 9
0 -5 6 144.46 7.68
0 -5 7 18.41 2.13
0 5 -7 21.41 1.68
0 -5 7 19.85 1.4
0 -5 7 19.58 1.69
0 5 -7 24.4 2.75
0 -5 7 21.74 2.69
0 5 -8 43.91 2.75
0 -5 8 39.47 2.24
0 -5 8 38.72 2.41
0 -5 8 37.78 2.63
0 5 -8 49.96 4.05
0 -5 8 40.62 3.75
0 5 -9 112.3 6.58
0 -5 9 111.98 6.42
0 -5 9 116.88 7.51
0 5 -9 114.74 7.76
0 -5 9 118.65 6.1
0 5 -10 12.56 1.59
0 -5 10 10.79 1.39
0 5 -10 13.33 2.79
0 -5 10 10.5 0.87
0 5 -11 8.65 1.66
0 -5 11 7.33 1.31
0 5 -11 11.34 2.87
0 -5 11 6.17 0.73
0 5 -12 72.28 4.39
0 -5 12 57.9 3.87
0 5 -13 125.24 7.44
0 5 -14 2.69 2.34
0 5 -15 148.27 8.87
0 5 -16 2.16 3.71
0 5 -16 5.21 3.37
0 5 -17 251.76 15.78
0 5 -17 221.42 13.36
0 5 -18 1.27 4.48
0 5 -18 -1.67 4.87
0 5 -19 155.3 10.42
0 -6 -23 3.04 2.94
0 -6 -22 155.26 11.28
0 -6 -22 163.47 10.45
0 -6 -21 3.07 3.47
0 -6 -21 4.51 2.76
0 -6 -20 30.62 5.5
0 -6 -20 24.65 3.64
0 -6 -19 0.66 4.15
0 -6 -19 -0.3 2.46
0 -6 -18 -0.63 3.27
0 -6 -18 0.84 2.12
0 -6 -17 2.99 2.92
0 -6 -17 4.55 2.17
0 -6 -16 51.62 4.45
0 -6 -16 53.9 3.67
0 -6 -16 49.11 4.4
0 -6 -15 10.58 2.52
0 -6 -15 10.46 1.66
0 -6 -15 15.33 2.57
0 -6 -14 188.54 10.81
0 -6 -14 191.36 10.24
0 -6 -14 184.73 11.14
0 -6 -13 19.07 2.51
0 -6 -13 21.91 1.82
0 -6 -13 21.45 2.59
0 -6 -12 8.76 1.76
0 -6 -12 11.64 1.26
0 -6 -12 5.87 1.85
0 -6 -11 24.42 2.65
0 -6 -11 22.53 2.3
0 -6 -10 20.38 2.33
0 -6 -10 21.34 2.02
0 -6 -9 9.68 1.37
0 6 9 10.46 2.8
0 -6 -8 3.13 1.01
0 6 8 2.06 1.5
0 6 8 6.68 2.64
0 -6 -8 3.09 0.66
0 6 7 1.9 1.37
0 -6 -7 2.48 0.93
0 6 7 3.8 2.26
0 6 7 3.06 0.66
0 -6 -7 2.07 0.58
0 -6 -6 5.72 0.94
0 6 6 4.72 1.51
0 6 6 5.63 2.35
0 -6 -6 6.11 0.7
0 6 5 4.61 1.23
0 -6 -5 5.29 0.79
0 -6 -5 6.67 2.01
0 6 5 8.92 2.33
0 -6 -5 5.71 0.66
0 6 4 27.92 2.25
0 -6 -4 32.75 1.97
0 6 4 30.66 3.17
0 -6 -4 32.88 1.9
0 6 3 30.53 1.78
0 -6 -3 29.05 1.7
0 6 3 28.25 2.88
0 6 3 25.25 4.32
0 -6 -3 25.84 1.68
0 6 3 29.68 2
0 6 2 23.32 1.58
0 -6 -2 25.3 1.52
0 6 2 24.26 1.38
0 -6 -2 20.56 2.84
0 -6 -2 26.9 1.42
0 -6 -2 21.01 2.53
0 -6 -1 20.86 1.29
0 6 1 19.39 1.41
0 -6 -1 20.67 2.5
0 -6 -1 17.24 2.24
0 6 1 24.49 1.91
0 -6 -1 21.47 3.82
0 -6 0 138.61 7.43
0 6 0 144.85 7.54
0 -6 0 149.56 8.21
0 6 0 134.58 8.53
0 -6 0 144.87 8.85
0 6 0 148.05 7.84
0 -6 1 3.16 0.52
0 6 -1 3.07 1.32
0 6 -1 2.35 0.98
0 -6 1 2.51 2.15
0 -6 1 1.75 1.55
0 6 -1 1.7 1.82
0 -6 2 19.6 1.32
0 6 -2 20.09 1.64
0 -6 2 15.95 1.73
0 -6 2 18.82 2.55
0 6 -2 18.45 1.83
0 -6 2 17.17 2.16
0 6 -2 19.66 2.51
0 -6 2 19.48 1.09
0 6 -3 0.27 0.38
0 6 -3 1.1 1.11
0 -6 3 -0.17 1.06
0 -6 3 -0.38 0.64
0 6 -3 1.02 1.7
0 -6 3 2.13 1.52
0 -6 3 0.18 0.31
0 6 -4 7.54 0.77
0 -6 4 9.25 1.3
0 6 -4 6.8 1.95
0 -6 4 8.41 0.68
0 6 -5 38.22 2.15
0 -6 5 31.32 2.41
0 6 -5 25.08 3.17
0 -6 5 33.56 1.98
0 6 -6 25.67 1.7
0 -6 6 21.85 1.99
0 6 -6 30.09 3.11
0 -6 6 22.37 1.51
0 6 -7 7.02 1.02
0 -6 7 7.86 1.23
0 6 -7 8.97 2.31
0 -6 7 7.48 2.35
0 -6 7 7.7 0.8
0 6 -8 515.88 25.38
0 -6 8 485.28 25.15
0 -6 8 480.36 25.38
0 6 -8 479.97 26.8
0 -6 8 474.22 26.23
0 6 -9 8.92 1.3
0 -6 9 7.73 1.26
0 -6 9 12.91 3
0 6 -9 10.32 2.72
0 -6 9 7.15 0.67
0 6 -10 1500.11 76.72
0 -6 10 1430.66 76.64
0 6 -10 1583.15 78.56
0 -6 10 1417.58 77.6
0 -6 10 1537.77 76.26
0 -6 11 -0.16 0.49
0 6 -11 0.79 2.63
0 6 -11 -0.46 1.44
0 6 -12 486.87 29.12
0 6 -12 536.86 27.42
0 6 -13 50.17 5.49
0 6 -13 42.67 3.52
0 6 -14 25.67 2.96
0 6 -15 5.25 2.79
0 6 -16 68.43 5.5
0 6 -17 8.1 4.24
0 6 -18 -0.68 4.93
0 6 -18 -0.18 4.83
0 6 -19 29.95 5.98
0 -7 -23 0.34 3.03
0 -7 -22 40.5 5.2
0 -7 -22 24.64 3.94
0 -7 -21 -2.13 3.34
0 -7 -21 1.64 2.82
0 -7 -20 26.71 5.45
0 -7 -20 18.77 3.35
0 -7 -19 41.02 5.13
0 -7 -19 38.28 4.21
0 -7 -18 1.89 3.34
0 -7 -18 3.46 2.5
0 -7 -17 -1 2.95
0 -7 -17 3.02 1.99
0 -7 -17 -0.57 2.23
0 -7 -16 37.91 3.75
0 -7 -16 37.42 3.05
0 -7 -16 37.19 3.9
0 -7 -15 83.3 5.73
0 -7 -15 85.68 5.15
0 -7 -15 85.42 6.09
0 -7 -14 10.91 2.25
0 -7 -14 10.4 1.53
0 -7 -14 13.63 2.52
0 -7 -13 81.58 5.13
0 -7 -13 76.21 4.61
0 -7 -13 75.99 5.6
0 -7 -12 6.27 1.56
0 -7 -12 8.77 2.19
0 -7 -11 6.97 1.58
0 -7 -11 9.03 1.99
0 -7 -10 36.27 2.76
0 -7 -9 1462.33 76.18
0 -7 -9 1510.33 75.91
0 -7 -8 146.49 7.83
0 7 8 128.94 8.15
0 7 8 142.45 8.88
0 -7 -8 142.62 7.55
0 7 7 1487.77 82.79
0 -7 -7 1595.03 82.53
0 7 7 1606.1 83.43
0 -7 -7 1707.3 82.38
0 -7 -6 258.81 13.42
0 7 6 233.09 13.67
0 7 6 275.55 14.52
0 -7 -6 246.62 14.44
0 -7 -6 262.43 13.29
0 7 5 633.38 34.19
0 -7 -5 653.83 33.94
0 7 5 685.72 34.97
0 -7 -5 629.59 34.92
0 -7 -5 713.56 33.91
0 7 5 642.93 33.9
0 7 4 17.63 1.31
0 -7 -4 18.07 1.25
0 7 4 22.48 2.75
0 7 4 17.59 1.69
0 -7 -4 17.52 1.26
0 -7 -3 2.96 0.55
0 7 3 3.8 0.71
0 -7 -3 3.98 2.39
0 7 3 4.14 0.43
0 7 3 7.69 3.39
0 -7 -3 3.87 0.52
0 -7 -2 143.98 7.51
0 7 2 141.43 7.73
0 -7 -2 149.77 7.68
0 7 2 152.98 7.52
0 -7 -2 138.51 8.61
0 7 2 134.89 8.13
0 -7 -2 133.09 8.65
0 -7 -1 11.65 0.86
0 7 1 11.32 1.04
0 -7 -1 11.73 2.24
0 7 1 10.43 1.48
0 -7 -1 10.46 2.01
0 -7 -1 9.96 3.68
0 7 0 449.88 22.56
0 -7 0 432.73 22.41
0 7 0 430.82 23.68
0 -7 0 433.47 23.14
0 -7 0 438.64 23.97
0 7 0 438.69 22.85
0 -7 1 74.88 4.06
0 7 -1 77.43 4.87
0 -7 1 77.9 5.6
0 7 -1 75.34 4.49
0 7 -1 70.45 5.39
0 -7 1 72.93 4.87
0 -7 2 138.09 7.43
0 -7 2 147.36 7.27
0 -7 2 131.49 8.54
0 7 -2 135.88 8.04
0 7 -2 144.65 7.82
0 -7 2 132.89 7.86
0 -7 2 131.59 8.14
0 7 -2 123.08 8.57
0 7 -3 1985.33 105.33
0 -7 3 2090.53 105.53
0 -7 3 2053.38 105.87
0 7 -3 2149.84 106.04
0 7 -3 2382.98 107.03
0 -7 3 2111.78 106.18
0 -7 3 2133.04 105.33
0 7 -4 4.21 0.57
0 -7 4 5.6 1.34
0 -7 4 4.3 0.82
0 7 -4 3.62 2.02
0 -7 4 5.4 2.07
0 -7 4 4.96 0.53
0 7 -5 83.74 4.61
0 -7 5 85.89 5.04
0 7 -5 76.16 5.99
0 -7 5 86.58 4.56
0 7 -6 57.84 3.39
0 -7 6 65.43 3.83
0 7 -6 58.58 4.92
0 -7 6 57.19 3.28
0 7 -7 1.59 0.79
0 -7 7 1.36 1.12
0 -7 7 2.1 2.17
0 7 -7 2.54 2.15
0 -7 7 1.04 0.55
0 7 -8 0.4 0.85
0 -7 8 0.18 0.58
0 -7 8 0.21 1.2
0 7 -8 -1.05 2.35
0 -7 8 0.23 2.54
0 -7 9 44.07 2.53
0 7 -9 58.61 5.04
0 7 -9 47.03 3.03
0 -7 10 48.1 2.79
0 7 -10 65.33 5.7
0 7 -10 55.63 3.39
0 7 -11 162.03 10.47
0 7 -11 139.32 8.04
0 7 -12 7.1 3.55
0 7 -12 5.02 1.74
0 7 -13 0.51 3.43
0 7 -13 0.39 1.92
0 7 -14 80.97 7.42
0 7 -14 68.14 4.9
0 7 -15 11.24 4.6
0 7 -15 19.69 3.28
0 7 -16 14.62 3.64
0 7 -17 180.9 11
0 7 -18 2.64 4.85
0 7 -19 89.46 7.91
0 -8 -23 18.82 4.47
0 -8 -23 14.42 3.56
0 -8 -22 174.77 11.33
0 -8 -22 149.8 10.38
0 -8 -21 1.32 2.74
0 -8 -20 3.49 2.58
0 -8 -20 6.77 4.84
0 -8 -19 -0.31 2.5
0 -8 -19 -0.65 3.72
0 -8 -18 55.2 4.8
0 -8 -18 48.53 4.96
0 -8 -17 2.28 2.05
0 -8 -17 3.22 2.37
0 -8 -17 5.08 2.91
0 -8 -16 250.56 13.44
0 -8 -16 243.01 14.46
0 -8 -16 250.97 13.98
0 -8 -15 69.89 4.23
0 -8 -15 53.75 5.04
0 -8 -15 65.34 4.76
0 -8 -14 227.38 11.81
0 -8 -14 224.2 12.93
0 -8 -14 202.98 12.17
0 -8 -13 7.41 2.15
0 -8 -13 11.2 2.02
0 -8 -12 31.39 3.34
0 -8 -12 34.89 2.8
0 -8 -11 100.22 6.03
0 -8 -10 282.55 14.82
0 -8 -10 273.03 14.51
0 -8 -9 8.5 1.36
0 -8 -9 11.75 1.15
0 -8 -8 238.91 12.84
0 8 8 228.15 13.24
0 -8 -8 248.69 12.66
0 8 7 115.58 7.9
0 -8 -7 127.91 6.58
0 -8 -7 117.67 6.68
0 8 7 116.22 7.1
0 8 6 13.49 1.18
0 -8 -6 13.69 1.14
0 -8 -6 14.68 1.24
0 8 6 14.19 1.83
0 8 6 14.33 2.92
0 -8 -6 14.92 2.62
0 8 5 83.33 4.58
0 -8 -5 85.42 4.54
0 8 5 83.4 4.42
0 8 5 95.5 6.03
0 -8 -5 80.57 4.54
0 8 5 71.53 4.86
0 -8 -4 90.06 4.82
0 8 4 88.24 4.87
0 8 4 86.11 4.67
0 8 4 72.92 7.26
0 8 4 96.16 6.16
0 -8 -4 90.86 4.76
0 -8 -3 49.64 2.74
0 -8 -3 53.91 2.9
0 8 3 52.13 2.97
0 8 3 51.37 2.73
0 8 3 55.31 5.09
0 8 3 39.35 3.42
0 -8 -3 45.54 4.17
0 -8 -2 100.2 4.22
0 -8 -2 71.18 4.34
0 8 2 70.63 4.42
0 8 2 75.65 4.18
0 -8 -2 70.7 5.4
0 8 2 68.72 4.88
0 -8 -2 67.72 5.48
0 8 1 3.23 0.8
0 -8 -1 3.15 0.5
0 -8 -1 4.47 1.98
0 -8 -1 3.89 4.03
0 -8 -1 3.13 1.78
0 8 1 2.42 1.24
0 -8 0 210.77 11.17
0 8 0 223.85 11.4
0 8 0 228 11.74
0 -8 0 221.66 13.18
0 -8 0 208.6 11.99
0 8 0 196.94 12.66
0 -8 1 33.21 1.95
0 8 -1 29.92 3.59
0 -8 1 31.82 3.05
0 8 -1 31.67 2.52
0 -8 1 34.4 4.05
0 8 -1 28.79 2.86
0 -8 2 481.5 24.75
0 8 -2 495.32 25.2
0 8 -2 483.78 25.46
0 -8 2 484.97 25.52
0 8 -2 464.59 26.28
0 -8 3 0.65 0.55
0 -8 3 0.37 0.35
0 8 -3 -1.16 1.4
0 -8 3 -0.23 1.35
0 -8 3 1.45 1.76
0 8 -3 -0.29 2.07
0 8 -4 127.32 6.84
0 -8 4 133.65 7.07
0 -8 4 134.72 6.85
0 -8 4 121.41 7.44
0 8 -4 151.93 8.85
0 8 -5 34.06 1.97
0 -8 5 30.19 2.17
0 -8 5 31.86 2.58
0 8 -5 36.88 3.85
0 -8 5 31.41 1.91
0 -8 6 194.38 10.32
0 8 -6 218.56 12.43
0 8 -6 199.81 10.39
0 -8 7 -0.37 0.55
0 8 -7 1.01 0.72
0 -8 8 375.1 19.61
0 8 -8 408.4 21.9
0 8 -8 380.84 19.72
0 8 -9 33.81 4.38
0 8 -9 30.93 2.27
0 8 -10 917.59 51.24
0 8 -10 964.69 49.01
0 8 -11 32.54 4.98
0 8 -11 39.03 2.87
0 8 -12 279.15 18.47
0 8 -12 310.59 16.22
0 8 -13 15.69 4.46
0 8 -13 14.96 2.34
0 8 -14 -1.2 3.92
0 8 -14 4.57 2.41
0 8 -15 2.54 4.14
0 8 -15 5.61 2.96
0 8 -16 0.69 4.63
0 8 -16 1.84 3.58
0 8 -17 7.62 4.47
0 8 -18 44.35 5.92
0 8 -19 5.31 5.62
0 -9 -23 5.37 3.56
0 -9 -22 29.03 4.21
0 -9 -21 18.05 3.52
0 -9 -20 2 4.67
0 -9 -20 1.63 2.59
0 -9 -19 45.89 4.99
0 -9 -19 38.28 4.23
0 -9 -18 23.05 3.8
0 -9 -18 23.3 3.15
0 -9 -18 15.98 3.37
0 -9 -17 11.67 3.05
0 -9 -17 10.57 2.46
0 -9 -17 9.02 2.82
0 -9 -16 50.43 4.08
0 -9 -16 39.43 3.37
0 -9 -16 36.1 4.17
0 -9 -15 66.12 4.7
0 -9 -15 61.62 4.18
0 -9 -15 65.39 5.29
0 -9 -14 74.23 4.65
0 -9 -14 51.59 4.96
0 -9 -13 154.3 8.76
0 -9 -13 146.99 9.46
0 -9 -12 20.58 2.15
0 -9 -12 16.64 1.71
0 -9 -12 21.56 2.75
0 -9 -11 85.45 5.48
0 -9 -11 95.83 5.27
0 -9 -10 259.58 13.76
0 -9 -10 253.87 13.49
0 -9 -9 582.14 29.89
0 -9 -9 573.57 29.69
0 9 8 6.7 1.81
0 -9 -8 11.5 1.24
0 -9 -8 12.5 1.15
0 9 8 8.53 0.94
0 -9 -7 1550.72 75.7
0 9 7 1431.83 75.57
0 -9 -7 1526.88 75.76
0 -9 -7 1408.89 77.09
0 -9 -6 24.72 1.64
0 9 6 24.06 1.52
0 -9 -6 22.29 1.66
0 -9 -6 17.75 2.99
0 9 5 75.62 4.1
0 -9 -5 72.17 4.01
0 9 5 69.82 3.87
0 9 5 52.98 6.81
0 -9 -5 71.54 3.96
0 -9 -4 137.17 6.97
0 9 4 133.74 7.17
0 -9 -4 136.02 7.09
0 9 4 128.83 6.93
0 9 4 130.14 9.35
0 -9 -4 121.47 8.38
0 9 3 3.36 0.76
0 -9 -3 2.52 0.58
0 9 3 3.82 0.43
0 -9 -3 1.83 2.36
0 9 3 4.58 3.05
0 9 3 7.65 1.78
0 -9 -3 3.37 0.41
0 -9 -2 46.3 2.79
0 9 2 51.17 2.96
0 9 2 49.55 2.59
0 -9 -2 38.39 3.93
0 9 2 48.76 3.55
0 9 2 44.23 4.48
0 -9 -2 53.95 4.29
0 9 1 20.5 1.59
0 -9 -1 20.58 1.37
0 9 1 21.88 2.17
0 -9 -1 18.34 2.7
0 -9 -1 18.25 5.04
0 -9 -1 20.46 2.65
0 -9 0 14.38 1.08
0 9 0 15.5 1.48
0 9 0 18.65 3.07
0 -9 0 13.05 2.45
0 9 0 17.36 1.94
0 -9 1 299.79 15.18
0 9 -1 292.63 16.96
0 -9 1 299.98 16.07
0 9 -1 254.85 15.92
0 9 -1 306.11 15.77
0 -9 2 1.04 0.5
0 9 -2 1.94 1.32
0 9 -2 1.5 1.58
0 -9 2 1.17 1.92
0 9 -2 2.22 2.45
0 -9 3 957.52 49.57
0 -9 3 987.93 49.4
0 9 -3 973.59 50.33
0 9 -3 894.17 51.26
0 9 -4 51.79 2.63
0 -9 4 45.36 2.79
0 -9 4 45.27 2.63
0 9 -4 43.75 3.59
0 9 -4 41.79 4.67
0 -9 5 368.13 20.23
0 -9 5 390.63 20.06
0 9 -5 404.73 20.07
0 9 -5 414.03 22.34
0 -9 6 99.06 5.53
0 -9 6 100.4 5.29
0 9 -6 95.71 5.3
0 9 -6 94.44 7.46
0 -9 7 175.87 10.18
0 -9 7 194.72 9.97
0 9 -7 194.47 12.35
0 9 -7 193.09 10.01
0 -9 8 5.84 0.87
0 9 -8 6 3.04
0 9 -8 6.16 1
0 9 -9 68.42 6.52
0 9 -9 74.22 4.33
0 9 -10 10.82 3.73
0 9 -10 10.19 1.45
0 9 -11 15.32 4.18
0 9 -11 10.78 1.7
0 9 -12 44.7 6.02
0 9 -12 42.19 3.2
0 9 -13 2.42 3.87
0 9 -13 0.47 1.94
0 9 -14 30.87 5.82
0 9 -14 22.97 3.02
0 9 -15 4.16 4.74
0 9 -15 2.49 3.02
0 9 -16 0.73 5.18
0 9 -16 -0.15 3.74
0 9 -17 59.89 5.84
0 -10 -22 47.65 5.04
0 -10 -21 4.13 3.15
0 -10 -20 20.17 5.12
0 -10 -20 17.49 3.4
0 -10 -19 18.77 4.23
0 -10 -19 12.2 3.65
0 -10 -19 12.7 3.34
0 -10 -18 63.07 5.21
0 -10 -18 57.63 4.69
0 -10 -18 55.46 5.22
0 -10 -17 -0.95 2.84
0 -10 -17 3.29 2.34
0 -10 -17 0.32 2.48
0 -10 -16 426.49 22.56
0 -10 -16 430.37 22.14
0 -10 -16 387.96 23.26
0 -10 -15 41.73 3.46
0 -10 -15 27.51 3.81
0 -10 -14 493.62 25.88
0 -10 -14 484 26.75
0 -10 -13 1.31 1.57
0 -10 -13 -0.5 1.28
0 -10 -13 2.21 2.12
0 -10 -12 371.27 20.05
0 -10 -12 383.77 19.79
0 -10 -11 3.67 1.35
0 -10 -11 6.1 1.23
0 -10 -10 172 9.63
0 -10 -10 178.6 9.48
0 -10 -9 5.82 1.4
0 -10 -9 10.45 1.26
0 -10 -8 78.87 4.65
0 -10 -8 80.75 4.59
0 10 8 81.07 4.47
0 -10 -7 68.67 3.92
0 10 7 67.44 3.78
0 -10 -7 67.03 3.91
0 -10 -7 66.3 5.45
0 -10 -6 1.2 0.6
0 -10 -6 1.88 0.71
0 10 6 1.61 0.54
0 10 6 0.49 4.95
0 -10 -6 2.4 2.33
0 -10 -5 18.44 1.37
0 -10 -5 13.54 3.22
0 10 5 16.57 1.17
0 10 5 17.01 4.8
0 -10 -5 17.28 1.21
0 -10 -4 120.31 6.05
0 -10 -4 112.28 6.21
0 10 4 111.93 6.31
0 10 4 114.05 6.05
0 10 4 121.84 8.54
0 -10 -4 106.47 7.53
0 10 3 393.12 22.6
0 -10 -3 368.1 22.48
0 10 3 398.69 22.33
0 -10 -3 365 23.45
0 10 3 361.08 23.08
0 10 3 370.28 23.91
0 10 2 40.56 2.44
0 -10 -2 35.63 2.22
0 -10 -2 35.25 3.57
0 -10 -2 34.81 3.71
0 10 2 28.89 3.88
0 10 2 38.25 3.13
0 10 1 1.87 0.88
0 -10 -1 3.28 0.6
0 -10 -1 0.38 2.21
0 -10 -1 2.29 2.25
0 10 1 2.25 1.55
0 10 0 179.1 9.13
0 -10 0 159.55 8.75
0 10 0 154.71 10.71
0 -10 0 162.95 9.75
0 10 0 179.7 9.51
0 -10 1 577.71 29.65
0 10 -1 586.16 31.77
0 -10 1 579.24 30.55
0 10 -1 582.85 30.26
0 -10 2 73.37 4.04
0 10 -2 71.95 5.04
0 10 -2 73.12 4.71
0 10 -2 68.61 6.07
0 -10 3 17.75 0.72
0 -10 3 13.94 1.69
0 10 -3 2.95 0.32
0 -10 3 15.53 0.94
0 10 -3 19.67 2.35
0 10 -3 14.52 2.99
0 -10 4 51.3 3.03
0 -10 4 53.37 2.88
0 10 -4 51.53 4.04
0 10 -4 41.5 4.89
0 -10 5 62.32 3.72
0 -10 5 62.3 3.6
0 10 -5 70.93 3.62
0 10 -5 63.96 5.95
0 -10 6 105.52 6.08
0 -10 6 113.75 5.97
0 10 -6 114.17 5.96
0 10 -6 102.02 8.31
0 -10 7 14.14 1.44
0 -10 7 13.65 1.18
0 10 -7 14.76 1.24
0 10 -7 15.33 3.77
0 10 -8 225.3 11.78
0 10 -8 253.66 14.78
0 -10 8 217.31 11.96
0 10 -9 7.14 1.13
0 10 -9 9.12 3.86
0 -10 9 4.35 1.3
0 10 -10 327.43 19.18
0 10 -10 300.6 15.94
0 10 -11 11.44 4.2
0 10 -11 8.21 1.6
0 10 -12 114.27 9.61
0 10 -12 107.22 6.32
0 10 -13 12.36 4.75
0 10 -13 10.75 2.28
0 10 -14 4.83 4.95
0 10 -14 -0.12 2.44
0 10 -15 -4.46 5.43
0 10 -15 1.62 3.17
0 -11 -22 2.16 3.23
0 -11 -21 151.57 10.17
0 -11 -20 33.57 5.21
0 -11 -20 24.12 4.04
0 -11 -19 11.62 3.88
0 -11 -19 11.08 3.5
0 -11 -19 4.13 2.86
0 -11 -18 6.29 3.23
0 -11 -18 1.1 2.88
0 -11 -18 -1.02 2.67
0 -11 -17 3.72 2.71
0 -11 -17 1.69 2.61
0 -11 -17 10.77 3.09
0 -11 -16 22.98 3.06
0 -11 -16 11.21 3.23
0 -11 -15 8.61 2.31
0 -11 -15 8.81 2.75
0 -11 -14 37.42 3.15
0 -11 -14 36.07 2.9
0 -11 -14 30.85 3.81
0 -11 -13 8.39 1.8
0 -11 -13 9.97 1.65
0 -11 -12 66.62 4.31
0 -11 -12 63.92 4.07
0 -11 -11 80.13 4.93
0 -11 -11 80.98 4.81
0 -11 -10 27.99 2.2
0 -11 -10 27.75 2.12
0 -11 -9 117.75 6.4
0 -11 -9 109.29 6.31
0 -11 -8 -0.08 0.77
0 11 8 0.06 0.59
0 -11 -8 0.08 0.78
0 -11 -8 -0.35 2.41
0 -11 -7 262.29 13.41
0 -11 -7 260.99 13.46
0 11 7 250.66 13.3
0 11 7 215.59 16.96
0 -11 -7 256.78 15.2
0 -11 -6 14.32 1.18
0 -11 -6 14.89 1.31
0 11 6 15.23 1.13
0 11 6 24.84 7.35
0 -11 -6 14.07 2.98
0 -11 -5 118.07 6.17
0 -11 -5 117.83 6.35
0 11 5 115.81 6.17
0 11 5 120.25 9.15
0 -11 -5 103.64 7.82
0 -11 -4 30.79 2
0 -11 -4 34.13 3.85
0 11 4 29.4 1.79
0 11 4 23.93 4.36
0 -11 -4 31.12 1.78
0 -11 -3 12.53 0.76
0 -11 -3 13.49 1.11
0 11 3 14.15 1.33
0 11 3 13.15 0.89
0 -11 -3 14.42 2.95
0 11 3 10.43 2.18
0 11 3 6.76 3.33
0 -11 -2 7.14 0.83
0 11 2 9.26 1.14
0 -11 -2 13.85 2.78
0 -11 -2 4.76 2.47
0 11 2 12.12 3.12
0 11 2 9.05 1.98
0 -11 -1 180.58 9.51
0 11 1 176.72 9.78
0 -11 -1 164.19 11.1
0 11 1 182.01 10.3
0 -11 -1 202.3 10.72
0 11 0 18.55 1.81
0 -11 0 18.39 1.31
0 11 0 15.91 3.58
0 -11 0 18.41 2.73
0 11 0 15.42 2.26
0 -11 0 24.22 3.26
0 -11 1 1011.2 51.4
0 11 -1 1029.75 52.1
0 11 -1 944.34 53.58
0 11 -2 0.9 1.6
0 11 -2 -2.02 2.11
0 -11 2 0.32 0.54
0 11 -2 0.81 2.77
0 -11 3 909.44 46.51
0 11 -3 922.23 47.52
0 11 -3 916.02 49.02
0 -11 4 73.17 1.37
0 -11 4 70.13 1.72
0 11 -4 77.44 3.72
0 11 -4 74.41 5.45
0 -11 5 358.64 18.86
0 -11 5 374.82 18.76
0 11 -5 316.3 21.16
0 -11 6 0.75 0.68
0 11 -6 1.2 0.87
0 -11 7 27.65 2.07
0 11 -7 28.99 4.83
0 11 -7 34.33 2.08
0 -11 8 25.28 2
0 11 -8 31.03 4.93
0 11 -8 29.06 1.94
0 11 -9 8.46 3.82
0 11 -9 11.64 1.33
0 11 -10 27.21 5.12
0 11 -10 19.77 1.83
0 11 -11 25.25 5.64
0 11 -11 21.17 2.06
0 11 -12 23.53 5.66
0 11 -12 22.66 2.34
0 11 -13 47.83 7.42
0 11 -13 54.73 3.95
0 11 -14 0.76 5.24
0 -12 -22 24.63 4.31
0 -12 -21 1.12 3.18
0 -12 -20 0.36 3.08
0 -12 -20 5.62 4.22
0 -12 -19 6.05 3.62
0 -12 -19 6.08 3.25
0 -12 -19 2.46 3.62
0 -12 -18 113.06 6.91
0 -12 -18 105.13 7.87
0 -12 -18 97.02 7.07
0 -12 -17 -0.35 2.97
0 -12 -17 0.73 2.48
0 -12 -16 365.34 21.57
0 -12 -16 392.12 20.58
0 -12 -15 3.16 1.98
0 -12 -15 3.28 2.68
0 -12 -15 5.09 2.08
0 -12 -14 716.92 36.11
0 -12 -14 674.57 36.31
0 -12 -13 1.5 1.43
0 -12 -13 2.17 1.53
0 -12 -12 563.69 28.15
0 -12 -12 518.15 28.23
0 -12 -11 35.75 2.72
0 -12 -11 40.27 2.81
0 -12 -10 3.6 1.3
0 -12 -10 3.62 1.12
0 -12 -9 53.92 3.38
0 -12 -9 54 3.35
0 -12 -8 38.13 2.32
0 -12 -8 33.06 2.34
0 12 8 32.12 2.18
0 12 8 39.28 7.8
0 -12 -8 36.96 4.31
0 -12 -7 24.91 1.69
0 -12 -7 23.55 1.77
0 12 7 22.66 1.61
0 12 7 18.91 6.17
0 -12 -7 24.74 3.68
0 -12 -6 139.73 7.21
0 -12 -6 138.44 7.39
0 12 6 134.29 7.19
0 12 6 125.89 8.27
0 12 6 126.19 10.33
0 -12 -6 118.73 8.86
0 -12 -6 148.56 9.4
0 -12 -5 -0.21 0.69
0 -12 -5 0.26 2.93
0 12 5 0.08 0.45
0 12 5 1.93 4.22
0 -12 -5 0.19 0.46
0 -12 -4 282.46 13.68
0 -12 -4 252 13.93
0 12 4 268.36 13.75
0 -12 -4 240.88 15.12
0 12 4 217.58 14.66
0 12 4 262.58 16.03
0 -12 -3 63.54 3.58
0 -12 -3 58.57 5.04
0 12 3 58.85 4.58
0 12 3 59.33 5.66
0 -12 -2 112.39 5.99
0 -12 -2 119.8 7.36
0 -12 -2 104.39 7.78
0 12 2 104.21 6.86
0 12 2 102.07 7.65
0 -12 -1 5.96 2.67
0 12 1 9.5 2.15
0 12 1 7.93 1.39
0 -12 -1 6.04 0.82
0 12 0 33.42 3.16
0 -12 0 39.95 4.37
0 12 0 30.41 2.6
0 -12 0 35.52 2.13
0 12 -1 39.47 3.36
0 -12 1 37.75 2.33
0 12 -1 40.93 5.04
0 12 -2 48.29 3.69
0 12 -2 51.26 4.38
0 -12 2 47.04 2.79
0 12 -2 42.54 5.47
0 12 -3 53.79 4.44
0 -12 3 53.15 3.08
0 12 -3 51.38 5.75
0 12 -4 20.75 3.03
0 -12 4 18.01 1.37
0 12 -4 18.97 4.19
0 -12 5 81.11 1.87
0 12 -5 80.98 6.23
0 12 -6 41.86 5.68
0 -12 6 43.17 2.63
0 -12 7 1.51 0.74
0 12 -7 -1.68 3.85
0 12 -7 1.36 0.83
0 12 -8 37.62 6.41
0 12 -8 77.66 4.47
0 12 -9 11.11 4.59
0 12 -9 9.66 1.56
0 12 -10 127.75 11.53
0 12 -10 154.71 8.34
0 12 -11 8.93 5.27
0 12 -11 10.56 1.9
0 12 -12 61.97 8
0 12 -13 25.47 6.52
0 12 -14 3.26 5.62
0 -13 -21 106.04 8.11
0 -13 -20 0.38 3.11
0 -13 -20 0.21 4.25
0 -13 -19 117.07 7.96
0 -13 -19 127.16 8.79
0 -13 -19 119.39 8.1
0 -13 -18 8.6 3.35
0 -13 -18 8.58 3.03
0 -13 -17 97.33 7.66
0 -13 -17 104.07 6.67
0 -13 -16 122.22 7.6
0 -13 -16 125.98 8.83
0 -13 -16 131.56 7.77
0 -13 -15 30.57 3.04
0 -13 -15 34.14 4.2
0 -13 -15 35.56 3.17
0 -13 -14 23.03 2.41
0 -13 -14 17.29 2.3
0 -13 -13 133.76 7.85
0 -13 -13 138.68 7.79
0 -13 -12 69.44 4.33
0 -13 -12 65.61 4.29
0 -13 -11 5.92 1.35
0 -13 -11 9.01 1.53
0 -13 -10 22.07 1.89
0 -13 -10 20.79 1.81
0 13 10 10.87 8.85
0 -13 -9 16.86 1.6
0 13 9 10.88 7.97
0 -13 -9 15.78 1.49
0 -13 -8 5.25 0.92
0 -13 -8 3.92 1.05
0 13 8 5 0.8
0 13 8 5.16 6.98
0 13 8 6.1 2.73
0 -13 -8 4.83 2.97
0 -13 -7 37.77 2.41
0 -13 -7 43.55 2.65
0 13 7 38.6 2.39
0 -13 -7 39.99 4.89
0 13 7 34.03 6.82
0 13 7 38.93 4.01
0 -13 -7 42.01 4.8
0 -13 -6 6.56 0.8
0 -13 -6 6 1.04
0 13 6 6.87 0.79
0 -13 -6 6.21 3.35
0 13 6 3.92 4.77
0 -13 -6 9.64 3.01
0 -13 -5 233.65 14.81
0 13 5 253.81 14.67
0 13 5 252.52 16.96
0 -13 -5 253.83 16.14
0 -13 -4 83.82 4.51
0 -13 -4 91.19 4.93
0 13 4 92.41 4.68
0 -13 -4 95.88 6.6
0 13 4 90.22 6.09
0 13 4 104.46 7.66
0 -13 -3 3.24 0.79
0 -13 -3 4.83 2.74
0 13 3 2.79 2.31
0 13 3 0.33 3.34
0 -13 -2 31.21 2.05
0 -13 -2 32.43 4.09
0 13 2 25.51 3.26
0 13 2 30.57 4.28
0 -13 -1 93.49 5.19
0 13 1 91.71 6.23
0 13 1 101.6 7.11
0 -13 -1 96.92 7.39
0 -13 0 10.01 1
0 -13 0 13.3 3.1
0 13 0 16.16 2.41
0 -13 1 226.31 11.8
0 13 -1 230.29 12.77
0 13 -1 208.43 14.49
0 -13 2 6.06 0.79
0 13 -2 4.61 3.59
0 -13 3 555.83 28.52
0 13 -3 572.52 29.77
0 13 -3 527.59 31.51
0 13 -4 5.04 2.87
0 -13 4 1.08 0.67
0 13 -4 3.23 3.83
0 13 -5 208.09 14.51
0 -13 5 213.71 11.17
0 -13 6 61.6 1.68
0 13 -6 63.68 6.52
0 13 -7 8.64 4.66
0 13 -8 1.28 4.24
0 13 -8 2.68 0.73
0 13 -9 47.1 7.04
0 13 -10 28.55 5.92
0 13 -11 165.24 13.26
0 13 -12 7.09 6.1
0 13 -13 36.6 7.44
0 -14 -20 4.35 3.29
0 -14 -20 0.21 4.16
0 -14 -19 3.94 3.47
0 -14 -19 13.35 3.62
0 -14 -18 7.85 3.37
0 -14 -18 17.49 3.27
0 -14 -17 25.92 3.71
0 -14 -17 21.53 3.85
0 -14 -17 22.54 3.16
0 -14 -16 186.94 10.57
0 -14 -16 181.6 11.92
0 -14 -16 186.1 10.59
0 -14 -15 1.82 1.75
0 -14 -15 1.02 2.26
0 -14 -14 254.53 14.16
0 -14 -14 266.98 14.12
0 -14 -13 15.51 1.93
0 -14 -13 15.57 2.11
0 -14 -12 210.78 11.68
0 -14 -12 220.55 11.72
0 14 11 -3.66 9.81
0 -14 -11 4.3 1.21
0 -14 -11 4.48 1.35
0 14 10 1.19 3.41
0 14 10 -2.03 8.66
0 -14 -10 1.88 1.01
0 -14 -10 0.1 1.2
0 -14 -9 15.97 1.43
0 -14 -9 14.46 1.63
0 14 9 8.38 7.94
0 14 9 16.53 3.82
0 -14 -9 13.85 3.73
0 -14 -8 140.62 7.23
0 -14 -8 129.49 7.38
0 14 8 131.91 7.19
0 14 8 122.42 8.58
0 14 8 134.73 11.66
0 -14 -8 129.53 9.47
0 -14 -8 141.85 9.71
0 -14 -7 72.63 3.98
0 -14 -7 70.75 4.17
0 14 7 70.75 3.96
0 14 7 64.78 5.62
0 14 7 57.54 7.94
0 -14 -7 58.65 6.08
0 -14 -7 65.61 6.21
0 -14 -6 765.77 44.8
0 14 6 774.31 44.64
0 14 6 723.41 46.94
0 -14 -6 816.81 46.15
0 -14 -6 741.62 46.7
0 -14 -5 25.64 1.92
0 14 5 25.47 1.68
0 14 5 27.6 6.28
0 -14 -5 25.98 1.49
0 -14 -4 298.43 14.41
0 14 4 286.89 14.54
0 14 4 259.54 14.08
0 14 4 291.36 15.55
0 14 4 271.75 16.61
0 14 3 70.7 6.69
0 14 3 69.98 5.42
0 -14 -3 71.86 4.12
0 -14 -2 120.14 8.99
0 14 2 119.36 7.99
0 14 2 138.58 9.03
0 -14 -2 126.77 6.84
0 -14 -1 3.76 3.28
0 14 1 3.18 3.51
0 14 1 5.27 2.47
0 -14 -1 6.26 0.87
0 -14 0 4.26 3.07
0 14 0 5.4 2.44
0 -14 0 2.64 0.72
0 -14 1 1.73 3.11
0 14 -1 0.78 2.27
0 -14 1 1.64 0.62
0 14 -1 3.22 3.79
0 -14 2 51.47 2.99
0 14 -2 39.33 5.85
0 14 -3 10.48 3.47
0 -14 3 7.3 0.9
0 14 -3 11.03 4.38
0 -14 4 24.49 1.7
0 14 -4 25.45 5.32
0 14 -5 1.84 4.52
0 14 -6 1.26 4.08
0 14 -7 2.66 4.65
0 14 -8 108.59 10.22
0 14 -9 -3.68 5.14
0 14 -10 2.31 5.51
0 14 -11 17.08 6.41
0 14 -12 70.29 9.26
0 -15 -20 11.56 3.97
0 -15 -19 170.58 11.9
0 15 19 145.47 12.81
0 -15 -18 -2.25 3.73
0 -15 -18 1.61 3.28
0 -15 -18 1.62 2.73
0 -15 -17 22.7 3.72
0 -15 -17 11.76 3.65
0 -15 -17 18.64 2.77
0 -15 -16 4.74 2.83
0 -15 -16 3.43 3.29
0 -15 -16 2.18 2.03
0 -15 -15 4.22 1.89
0 -15 -15 6.32 2.45
0 -15 -14 2.94 1.58
0 -15 -14 -0.12 2.02
0 15 13 11.16 13.78
0 15 13 3.34 4.43
0 -15 -13 5.78 1.48
0 -15 -13 5.37 1.91
0 15 12 34.74 12.79
0 15 12 22.53 5.05
0 -15 -12 32.77 2.55
0 -15 -12 34.82 2.84
0 15 11 52.85 5.89
0 15 11 73.5 12.21
0 -15 -11 59.1 3.71
0 -15 -11 59.4 3.92
0 15 10 18.04 9.7
0 15 10 21.85 4.58
0 -15 -10 21.66 1.78
0 -15 -10 17.42 1.95
0 -15 -9 2.06 0.85
0 -15 -9 3.3 1.25
0 15 9 9.14 7.88
0 15 9 10.57 4.03
0 -15 -9 5.21 3.4
0 -15 -8 0.13 0.78
0 -15 -8 2.14 1.07
0 15 8 0.67 0.76
0 15 8 -2.54 6.78
0 15 8 2.46 3.55
0 -15 -8 -0.46 3.28
0 -15 -7 51.81 3.68
0 15 7 53.27 3.53
0 15 7 56.07 7.67
0 15 7 50.82 5.36
0 -15 -7 57.36 6.1
0 -15 -6 22.02 1.39
0 -15 -6 23.21 1.87
0 15 6 23.36 1.61
0 15 6 17.77 5.58
0 -15 -6 30.16 4.62
0 15 5 285.38 11.36
0 15 5 281.86 6.11
0 -15 -5 296.05 6.73
0 -15 -4 19.05 1.6
0 15 4 17.82 3.58
0 15 4 21.41 5.05
0 -15 -3 132.56 7.28
0 15 3 135.63 9.67
0 15 3 138.11 8.65
0 -15 -2 39.73 2.59
0 -15 -2 46.22 5.36
0 15 2 41.88 4.28
0 15 2 41.45 5.34
0 15 1 179.82 10.8
0 -15 -1 178.72 12.14
0 15 1 184.89 11.63
0 -15 -1 181.06 9.62
0 -15 0 86.05 7.37
0 15 0 84.53 6.2
0 -15 0 88.25 4.88
0 15 -1 332.27 17.56
0 -15 1 335.44 19.23
0 -15 1 309.75 16.42
0 -15 2 1.44 3.14
0 -15 2 0.54 0.67
0 15 -2 -1.82 4.46
0 -15 3 305.88 15.94
0 15 -3 310.83 17.55
0 15 -3 318.59 19.86
0 15 -4 27.62 6.03
0 15 -5 81.55 8.66
0 15 -6 0.7 4.82
0 15 -7 25.92 6.05
0 15 -8 3.75 5.48
0 15 -9 95.18 10.13
0 15 -10 14.96 6.5
0 15 -11 62.42 9.23
0 -16 -19 3 3.46
0 -16 -19 8.17 3.59
0 16 19 0.81 8.21
0 -16 -18 2.08 3.26
0 16 18 13.27 7.98
0 -16 -18 5.75 2.78
0 -16 -17 2.24 3.37
0 -16 -17 -0.81 3.42
0 16 17 7.64 7.3
0 -16 -17 5.85 2.34
0 16 16 102.9 9.76
0 -16 -16 103.55 6.46
0 -16 -16 104.42 6.84
0 16 15 17.2 18.97
0 16 15 10.14 6.31
0 -16 -15 3.76 1.74
0 -16 -15 1.49 2.63
0 16 14 207.39 24.22
0 16 14 234.44 16.26
0 -16 -14 269.63 14.52
0 -16 -14 285.76 14.64
0 16 13 38.5 6.56
0 16 13 36.09 16.22
0 -16 -13 44.36 3.1
0 -16 -13 37.36 3.39
0 16 12 117.28 9.87
0 16 12 136.42 16.34
0 -16 -12 140.61 7.83
0 -16 -12 145.93 8.04
0 16 11 11.35 4.85
0 16 11 13.26 11.23
0 -16 -11 10.71 1.45
0 -16 -11 16.15 2.03
0 16 10 6.96 4.59
0 -16 -10 19.76 1.7
0 -16 -10 16.71 1.92
0 -16 -9 31.34 2.49
0 -16 -9 37.21 5.26
0 16 9 33.72 5.03
0 16 9 39.11 9.21
0 -16 -8 133.44 7.34
0 -16 -8 119.41 9.74
0 16 8 132.04 9.08
0 16 8 124.9 11.8
0 -16 -7 15.74 1.61
0 -16 -7 22.87 4.45
0 16 7 15.71 4.35
0 16 7 24.62 7.65
0 -16 -6 201.64 10.77
0 -16 -6 195.04 13.32
0 16 6 201.11 14.11
0 -16 -5 3.8 1.08
0 16 5 4.97 3.65
0 -16 -4 350.76 18.19
0 16 4 359.99 19.52
0 16 4 318.92 20.56
0 -16 -3 73.87 4.26
0 16 3 65.02 7.08
0 16 3 74.05 6.1
0 -16 -3 74.34 7.23
0 -16 -2 367.92 19.09
0 16 2 370.65 21.16
0 16 2 363.2 20.3
0 -16 -2 371.48 21.92
0 -16 -1 35.78 2.37
0 -16 -1 42.19 5.34
0 16 1 31.07 5.32
0 16 1 39.59 4.34
0 -16 0 261.42 14.08
0 16 0 287.84 15.41
0 -16 0 300.76 17.23
0 16 0 268.91 16.01
0 -16 1 7.59 0.96
0 -16 1 10.61 4.01
0 -16 2 1.86 0.73
0 -16 2 3.61 3.79
0 16 -3 82.74 8.84
0 16 -3 80.64 7.22
0 16 -4 -0.71 4.94
0 16 -5 32.48 6.47
0 16 -6 12.93 5.94
0 16 -7 3.95 5.94
0 16 -8 2.47 6.25
0 16 -9 11.13 6.67
0 16 -10 7.99 6.21
0 17 19 121.04 11.52
0 17 18 22.15 26.88
0 17 18 6.75 8.56
0 -17 -18 0.86 3.82
0 17 17 10.86 8.24
0 17 17 18.85 25.06
0 -17 -17 17.7 4.05
0 -17 -16 3.22 3.2
0 17 16 4.3 7.9
0 17 16 4.35 22.56
0 -17 -15 1.93 2.75
0 17 15 -4.19 20.38
0 17 15 -2.01 7.02
0 -17 -14 2.38 2.56
0 17 14 3.71 7.08
0 17 14 10.04 18.1
0 -17 -13 111.7 6.89
0 17 13 101.82 17.45
0 17 13 120.8 9.84
0 -17 -12 82.58 5.22
0 17 12 81.38 8.25
0 17 12 76.68 15.48
0 -17 -11 150.86 8.29
0 17 11 129.05 10.53
0 17 11 136.27 15.87
0 -17 -10 41.87 3.1
0 17 10 52.62 11.07
0 17 10 33.2 6.02
0 -17 -9 19.73 2.09
0 -17 -9 25.06 4.95
0 17 9 20.41 9.33
0 17 9 15.96 5.24
0 -17 -8 14.4 1.7
0 -17 -8 11 4.13
0 17 8 21.25 8.77
0 17 8 15 4.86
0 -17 -7 1.73 1.24
0 -17 -7 -2.6 3.63
0 17 7 0.46 7.1
0 -17 -6 14.51 1.59
0 -17 -6 14.46 4.61
0 17 6 14.08 7.08
0 -17 -5 113.94 6.22
0 17 5 100.09 8.08
0 17 5 95.78 9.82
0 -17 -4 46.75 3.08
0 17 4 46.69 6.97
0 17 4 56.56 5.69
0 -17 -3 32.18 2.27
0 -17 -3 32.27 5.22
0 17 3 30.62 6.41
0 17 3 34.7 4.75
0 -17 -2 12.69 1.37
0 -17 -2 17.97 4.76
0 17 2 14.48 5.49
0 17 2 7.9 3.98
0 -17 -1 56.29 3.36
0 -17 -1 52.92 6.33
0 17 1 55.63 5.32
0 17 1 51.54 6.55
0 -17 0 23.61 1.74
0 -17 0 21.82 4.78
0 17 0 20.81 4.05
0 17 0 27.78 5.5
0 -17 1 94.17 8.43
0 -17 2 106.25 9.05
0 17 -3 155.42 12.73
0 -17 3 150.5 11.46
0 17 -4 24.46 6.51
0 17 -5 131.15 12.05
0 17 -6 0.83 6.02
0 17 -7 0.85 6.05
0 17 -8 0.89 6.03
0 17 -9 34.88 8.21
0 18 18 19.6 26.77
0 18 18 -0.59 9.19
0 18 17 25.72 9.37
0 18 17 -5.12 24.16
0 18 16 20.21 8.98
0 18 16 54.8 22.68
0 -18 -15 6 3.21
0 18 15 4.77 7.95
0 -18 -14 83.03 5.73
0 18 14 82.2 9.84
0 -18 -13 1.83 2.36
0 18 13 11.05 15.42
0 18 13 -0.89 7.32
0 -18 -12 88.46 5.7
0 18 12 92.25 9.41
0 18 12 94.18 16.49
0 -18 -11 19.17 2.35
0 18 11 30.73 13.02
0 18 11 16.67 6.65
0 -18 -10 5.66 1.75
0 -18 -10 6.36 4.42
0 18 10 7.76 11.41
0 18 10 6.44 6.3
0 -18 -9 8.33 1.65
0 -18 -9 11.27 4.46
0 18 9 7.77 6.17
0 18 9 2.62 9.65
0 -18 -8 92.6 5.59
0 -18 -8 100.68 8.58
0 18 8 83.51 11.27
0 18 8 107.2 8.5
0 -18 -7 21.78 2.01
0 -18 -7 19.9 4.71
0 18 7 19.08 9.04
0 -18 -6 80 4.74
0 -18 -6 85.4 7.85
0 18 6 62.25 9.7
0 -18 -5 2.19 1.16
0 18 5 1.92 4.67
0 18 5 9.88 7.4
0 -18 -4 720.91 36.69
0 18 4 697.54 39.12
0 18 4 699.05 38.06
0 -18 -3 3.89 1.06
0 -18 -3 0.57 4.06
0 18 3 6.1 4.4
0 18 3 -2.54 6.58
0 -18 -2 208.88 11.15
0 18 2 206.99 14.15
0 -18 -2 225.38 14.68
0 18 2 208.03 12.83
0 -18 -1 9.03 1.16
0 -18 -1 13.05 4.57
0 18 1 11.78 6.22
0 18 1 5.11 4.04
0 -18 0 33.1 5.56
0 18 0 31.68 6.81
0 -18 1 -1.15 4.13
0 -18 2 25.28 5.6
0 -18 3 6.62 4.32
0 -18 4 38.62 6.11
0 18 -4 35.63 7.44
0 18 -5 16.09 6.83
0 18 -6 11.5 6.71
0 18 -7 3.66 6.26
0 18 -8 44.6 8.98
0 19 18 50.91 26.3
0 19 17 -29.96 22.8
0 19 16 12.59 9.4
0 19 16 -1.51 22.03
0 19 15 10.5 8.83
0 19 15 14.54 19.61
0 -19 -14 2.09 2.83
0 19 14 8.3 8.75
0 19 14 8.05 18.15
0 -19 -13 61.04 4.58
0 19 13 44.43 9.63
0 19 13 54.19 16.68
0 -19 -12 3.1 2.34
0 19 12 3.06 7.89
0 19 12 -12.64 15.08
0 -19 -11 136.57 7.84
0 19 11 128.46 11.29
0 19 11 128.15 16.21
0 -19 -10 12.15 2.09
0 -19 -10 4.87 4.47
0 19 10 3.02 6.85
0 19 10 6.98 11.58
0 -19 -9 144.94 8.23
0 -19 -9 153.59 11.5
0 19 9 144.45 11.35
0 19 9 143.72 15.27
0 -19 -8 0.21 1.4
0 -19 -8 -1.18 4.58
0 19 8 1.96 10.22
0 19 8 -8.32 6.5
0 -19 -7 52.87 3.52
0 -19 -7 53.41 6.69
0 19 7 36.39 10.46
0 -19 -6 5.11 1.37
0 -19 -6 13.48 4.95
0 19 6 9.09 9.09
0 -19 -5 49.41 3.26
0 19 5 42.61 9.64
0 19 5 49.44 6.6
0 -19 -4 9.43 1.43
0 19 4 8.44 5.68
0 -19 -3 24.7 1.98
0 -19 -3 22.99 5.45
0 19 3 24 5.61
0 19 3 17.27 8.08
0 -19 -2 13.56 1.51
0 -19 -2 14.56 5.28
0 19 2 12.19 5.46
0 19 2 14.86 7.56
0 -19 -1 60.71 6.95
0 19 1 60.93 6.55
0 19 1 54.89 8.6
0 -19 0 -0.61 4.37
0 19 0 0.33 7.21
0 -19 1 19.07 5.29
0 19 -1 5.85 7.4
0 -19 2 11.84 4.88
0 -19 3 38.79 6.38
0 -19 4 -1.95 4.84
0 -19 5 77.6 8.45
0 19 -5 66 9.99
0 19 -6 0.93 6.8
0 19 -7 -4.87 8.18
0 20 17 18.87 22.57
0 20 16 31.43 21.72
0 20 15 22.24 19.9
0 20 14 -3.18 9.45
0 20 14 28.33 18.15
0 -20 -13 31.43 3.66
0 20 13 27.15 9.55
0 20 13 46.42 17.67
0 -20 -12 4.51 2.64
0 20 12 -8.65 15.01
0 20 12 0.95 8.68
0 -20 -11 2.41 2.29
0 20 11 -3.29 14.68
0 20 11 10.18 8.66
0 -20 -10 13.47 2.37
0 -20 -10 8.33 4.94
0 20 10 6.28 13.47
0 20 10 14.85 8.22
0 -20 -9 1.38 1.73
0 -20 -9 -1.88 4.82
0 20 9 5.02 7.67
0 20 9 9.01 12.49
0 -20 -8 65.16 4.27
0 -20 -8 65.39 7.83
0 20 8 71.84 8.68
0 20 8 66.77 12.91
0 -20 -7 0.21 1.49
0 -20 -7 0.62 4.22
0 20 7 2.27 10.56
0 -20 -6 139.49 7.73
0 -20 -6 126.12 11.06
0 20 6 129.81 13.54
0 20 6 142.8 11.23
0 -20 -5 7.43 1.46
0 20 5 -1.25 9.54
0 20 5 5.65 6.65
0 -20 -4 186.17 10.12
0 20 4 181.9 14.77
0 20 4 196.72 12.91
0 -20 -3 -0.64 4.72
0 20 3 1.15 6.2
0 20 3 5.97 8.72
0 20 2 254.43 17.64
0 -20 -2 258.62 17.65
0 20 2 279.03 16.51
0 -20 -1 5.19 4.77
0 20 1 14.44 8.65
0 -20 0 7.82 5.01
0 20 0 -0.34 8.25
0 -20 1 10.49 5.31
0 20 -1 -3.72 8.2
0 -20 2 52.26 7.16
0 -20 3 -2.01 5.1
0 21 14 5.55 18.06
0 21 13 96.44 18.11
0 -21 -12 10.7 3.03
0 21 12 7.8 16.41
0 -21 -11 216.39 11.91
0 21 11 172.54 20.19
0 -21 -10 5.1 2.2
0 -21 -10 8.08 5.48
0 21 10 3.91 9.1
0 21 10 3.66 14.78
0 -21 -9 95.39 5.95
0 -21 -9 99.73 9.51
0 21 9 113.99 15.15
0 21 9 107.9 11.09
0 -21 -8 -0.45 1.72
0 -21 -8 1.31 4.98
0 21 8 3.53 8.47
0 21 8 17.51 12.48
0 -21 -7 29.14 2.58
0 -21 -7 24.86 5.7
0 21 7 23.93 12.11
0 -21 -6 3.19 1.48
0 -21 -6 -1.31 5.26
0 21 6 -8.24 11.57
0 21 6 9.39 7.93
0 21 5 7.46 7.67
0 21 5 0.42 10.46
0 21 4 -3.11 10.08
0 21 4 4.25 7.33
0 -21 -3 -3.39 5.21
0 21 3 4.13 9.66
0 21 3 4.2 7.05
0 -21 -2 12.32 5.58
0 21 2 -1.49 9.7
0 -21 -1 11.01 5.66
0 21 1 1.44 9.49
0 -22 -11 0.53 2.73
0 -22 -10 15.77 2.71
0 22 10 17.07 14.8
0 -22 -9 0.61 2.24
0 22 9 6.88 14.74
0 -22 -8 41.37 3.34
0 22 8 26.73 13.99
0 22 7 30.15 13.14
0 22 6 108.63 14.52
0 22 5 14.14 11.52
1 -23 -8 0.37 2.36
-1 22 4 -0.37 10.33
-1 22 5 15.83 10.85
1 -22 -6 68.26 4.44
-1 22 6 46.2 12.26
1 -22 -7 12.68 2.25
-1 22 7 11.64 12.18
1 -22 -8 92.12 5.75
-1 22 8 82.21 13.96
1 -22 -9 -0.25 2.25
-1 22 9 10.75 13.07
1 -22 -10 111.46 6.9
-1 22 10 83.49 16
-1 22 11 11.33 14.12
-1 22 12 70.31 16.55
-1 21 0 12.68 9.31
1 -21 -1 69.12 8.15
-1 21 1 72.97 10.82
1 -21 -2 -4.75 5.16
-1 21 2 8.77 9.31
1 -21 -3 148.6 12.06
-1 21 3 149.95 13.49
1 -21 -4 24.38 5.89
-1 21 4 28.64 7.59
-1 21 4 32.02 9.75
1 -21 -5 239.83 12.69
-1 21 5 195.14 17.27
-1 21 5 236.99 15.52
1 -21 -6 0.22 1.56
-1 21 6 9.22 10.85
1 -21 -7 76.37 4.85
1 -21 -7 82.15 8.71
-1 21 7 74.36 9.74
-1 21 7 56.82 12.39
1 -21 -8 6.82 2.09
1 -21 -8 9.92 4.81
-1 21 8 4.75 11.63
-1 21 8 4.35 8.12
1 -21 -9 3.6 2.31
1 -21 -9 1.35 5.07
-1 21 9 5.93 8.37
-1 21 9 10.4 12.56
1 -21 -10 6.06 2.55
-1 21 10 11.62 8.71
-1 21 10 9.98 13.35
1 -21 -11 5.96 2.77
-1 21 11 -10.46 13.97
-1 21 12 24.44 15.43
-1 21 13 13.25 15.14
-1 21 14 46.57 17.35
-1 21 15 -5.1 17.66
1 -20 3 5.29 5.25
1 -20 2 106.16 9.77
1 -20 1 13.02 5.46
-1 20 -1 12.49 8.3
1 -20 0 11.67 5.14
-1 20 0 8.57 8.02
1 -20 -1 3.87 4.8
-1 20 1 8.14 8.12
1 -20 -2 24.43 5.52
-1 20 2 25.09 8.41
1 -20 -3 3.46 1.36
1 -20 -3 3.8 4.82
-1 20 3 5.4 6.24
-1 20 3 1.39 8.3
1 -20 -4 14.43 1.81
1 -20 -4 11.9 5.06
-1 20 4 10.79 6.34
-1 20 4 -2.22 8.98
1 -20 -5 12.67 1.81
-1 20 5 11.55 8.91
-1 20 5 12.14 6.7
1 -20 -6 60.94 3.98
-1 20 6 50.16 10.69
1 -20 -7 14.45 2.08
1 -20 -7 14.96 5.14
-1 20 7 8.28 7.25
-1 20 7 14.9 10.17
1 -20 -8 82.9 5.2
1 -20 -8 72.92 8.21
-1 20 8 93 9.32
-1 20 8 87.65 12.41
1 -20 -9 13.46 2.33
1 -20 -9 16.05 5.67
-1 20 9 9.37 11.87
-1 20 9 11.06 7.95
-1 20 10 95.46 10.26
-1 20 10 66.78 13.62
1 -20 -10 96.73 5.95
-1 20 11 -12.29 13.51
-1 20 11 -0.61 8.1
1 -20 -11 4.32 2.52
-1 20 12 87.07 10.71
-1 20 12 95.09 16.07
1 -20 -12 99.59 6.36
-1 20 13 6.04 15.51
-1 20 13 1.52 8.99
1 -20 -13 15.48 3.47
-1 20 14 53.02 17.13
-1 20 14 31.38 9.56
-1 20 15 7.77 17.9
-1 20 16 28.32 19.36
-1 19 -7 24.66 8.15
1 -19 6 3.97 4.92
1 -19 5 47.92 7.16
1 -19 4 3.8 4.73
1 -19 3 6.85 4.93
1 -19 2 28.95 5.71
-1 19 -2 19.53 7.77
1 -19 1 58.7 7.09
-1 19 -1 56.56 8.35
1 -19 0 9.74 4.59
-1 19 0 5.69 6.97
1 -19 -1 71.51 4.26
1 -19 -1 62.54 7.67
-1 19 1 81.02 8.98
1 -19 -2 36.75 2.59
1 -19 -2 29.07 5.61
-1 19 2 33.6 5.84
-1 19 2 38.26 7.94
1 -19 -3 562.13 29.04
1 -19 -3 561.45 32.39
-1 19 3 539.98 31.34
-1 19 3 576.58 30.65
1 -19 -4 1.08 1.23
1 -19 -4 2.36 4.28
-1 19 4 4.11 5.34
-1 19 4 4.42 7.48
1 -19 -5 328.37 17.24
-1 19 5 316.32 20.52
1 -19 -6 -0.64 1.35
-1 19 6 -2.37 8.47
1 -19 -7 157.03 8.6
1 -19 -7 142.23 11.48
-1 19 7 150.75 11.28
-1 19 7 147.27 13.61
1 -19 -8 3.54 1.69
1 -19 -8 -1.19 4.25
-1 19 8 6.31 6.54
-1 19 8 2.24 9.88
1 -19 -9 4.25 1.73
1 -19 -9 2.44 4.32
-1 19 9 8.9 10.19
-1 19 9 -2.03 6.49
-1 19 10 6.36 10.86
-1 19 10 10.5 7.14
1 -19 -10 4.04 2.03
-1 19 11 69.81 8.91
-1 19 11 45.64 13.12
1 -19 -11 63.54 4.49
-1 19 12 -8.46 7.67
1 -19 -12 -0.4 2.57
-1 19 13 33.74 8.53
-1 19 13 26.98 15.15
1 -19 -13 34.47 3.77
-1 19 14 32.09 8.93
-1 19 14 37.97 16.77
1 -19 -14 17.23 3.56
-1 19 15 62.75 9.74
-1 19 15 72.71 18.37
-1 19 16 47.11 9.32
-1 19 16 39.78 19.78
-1 18 -8 -3.92 7.65
-1 18 -7 6.59 6.95
-1 18 -6 68.46 9.64
1 -18 6 79.29 8.25
1 -18 5 9.8 4.47
1 -18 4 148.02 11.43
1 -18 3 12.88 4.98
-1 18 -2 171.35 12.54
1 -18 2 192.23 13.17
1 -18 1 2.86 4.15
-1 18 -1 0.3 6.03
1 -18 0 40.79 2.72
1 -18 0 43.31 6.03
-1 18 0 39.11 6.65
1 -18 -1 2.12 1.06
1 -18 -1 0.57 4.07
-1 18 1 4.36 5.78
1 -18 -2 16.77 1.61
1 -18 -2 10.79 4.41
-1 18 2 4.75 5.86
-1 18 2 17.32 4.66
1 -18 -3 -1.28 1.15
1 -18 -3 -0.57 4.05
-1 18 3 2.59 4.41
-1 18 3 7.21 6.2
1 -18 -4 5.37 1.3
1 -18 -4 2.79 3.93
-1 18 4 5.8 4.64
-1 18 4 4.26 6.41
1 -18 -5 43.24 3.02
-1 18 5 39.55 7.46
1 -18 -6 3.19 1.41
-1 18 6 -5.28 7.17
1 -18 -7 69.08 4.21
1 -18 -7 57.95 6.94
-1 18 7 59.9 9.13
-1 18 7 59.89 6.98
1 -18 -8 4.43 1.66
1 -18 -8 6.77 4.07
-1 18 8 5.34 8.52
-1 18 8 -0.28 5.45
1 -18 -9 2.18 1.64
1 -18 -9 1.74 4.09
-1 18 9 3.33 9.34
-1 18 9 -2.78 5.84
-1 18 10 75.86 8.13
-1 18 10 82.59 12.08
1 -18 -10 75.39 4.87
-1 18 11 3.35 6.52
-1 18 11 13.25 11.66
1 -18 -11 5.07 2.05
-1 18 12 198.52 13.59
-1 18 12 193.78 18.43
1 -18 -12 200.56 11.18
-1 18 13 29.19 13.58
-1 18 13 13.28 7.39
1 -18 -13 17.23 3.02
-1 18 14 15.21 16.5
-1 18 14 14.91 7.83
1 -18 -14 14.81 3.32
-1 18 15 10.35 8.03
1 -18 -15 9.18 3.3
-1 18 16 92.61 10.22
-1 18 16 123.28 22.25
-1 18 17 5.23 21.08
-1 18 17 -6.89 8.52
-1 18 18 100.06 10.9
-1 17 -9 -1.89 6.87
-1 17 -8 7.3 6.42
-1 17 -7 21.28 7.29
-1 17 -6 2.55 6.06
1 -17 5 19.56 5.04
-1 17 -5 8.99 6.29
1 -17 4 -3.38 4.31
1 -17 3 23.73 4.97
1 -17 2 5.53 1.05
-1 17 -2 11.02 5.24
1 -17 2 6.47 3.99
1 -17 1 37.62 2.5
1 -17 1 39.44 5.57
-1 17 -1 31.2 5.76
1 -17 0 -1.2 0.96
1 -17 0 -1.06 3.85
-1 17 0 5.58 4.88
1 -17 -1 236.84 12.54
-1 17 1 237.39 14.56
-1 17 1 239.34 13.89
1 -17 -1 228.19 15.45
1 -17 -2 16.64 1.62
1 -17 -2 19.08 4.37
-1 17 2 15.18 3.97
-1 17 2 14.3 5.22
1 -17 -3 208.88 10.95
1 -17 -3 189.82 13.67
-1 17 3 192.48 13.22
-1 17 3 203.77 12.4
1 -17 -4 0.82 1.09
1 -17 -4 1.04 4.08
-1 17 4 1.49 3.91
-1 17 4 -1.04 5.57
1 -17 -5 421.88 21.87
-1 17 5 408.42 24.15
1 -17 -6 30.35 2.43
-1 17 6 42.22 7.5
1 -17 -7 111.18 6.19
1 -17 -7 110.2 8.95
-1 17 7 90.01 10.07
-1 17 7 94.14 7.95
1 -17 -8 1.92 1.42
1 -17 -8 -0.53 4.07
-1 17 8 1.8 7.29
-1 17 8 -4.19 4.61
1 -17 -9 7.55 1.76
-1 17 9 0.47 8.11
-1 17 9 6.93 4.91
-1 17 10 31.51 9.72
-1 17 10 21.71 5.46
1 -17 -10 23.73 2.41
-1 17 11 229.85 19.39
-1 17 11 261.5 15.87
1 -17 -11 265.76 14.14
-1 17 12 8.38 11.93
-1 17 12 1.08 5.92
1 -17 -12 2.25 2.09
-1 17 13 216.23 14.61
-1 17 13 263.17 20.79
1 -17 -13 233.1 12.76
-1 17 14 27.73 6.91
-1 17 14 37.37 16.11
1 -17 -14 21.73 3.23
-1 17 15 76.06 19.56
-1 17 15 68.91 8.94
1 -17 -15 87.43 5.88
-1 17 16 27.76 20.52
-1 17 16 4 7.46
1 -17 -16 12.57 3.63
1 -17 -17 57.9 6.14
-1 17 17 45.19 23.17
-1 17 17 59.82 8.67
-1 17 18 6.04 8.17
-1 16 -10 10.93 6.63
-1 16 -9 19.34 7.38
-1 16 -8 -0.85 5.77
-1 16 -7 -1.64 5.56
-1 16 -6 202.54 15.69
-1 16 -5 36.83 6.82
1 -16 4 538.2 29.72
-1 16 -4 489.02 30.82
1 -16 3 -1.03 3.41
1 -16 3 -0.44 0.85
-1 16 -2 403.53 22.41
1 -16 2 395.56 23.68
1 -16 2 403.04 20.86
-1 16 -1 39.67 5.04
1 -16 1 37.67 5.1
1 -16 1 33.71 2.32
-1 16 0 47.37 5.52
1 -16 0 49.3 5.84
1 -16 0 46.63 2.97
-1 16 1 2.24 3.14
-1 16 1 4.52 4.13
1 -16 -1 -0.49 3.8
1 -16 -1 1.29 0.89
-1 16 2 -2.14 4.21
-1 16 2 -1.59 3.19
1 -16 -2 -0.49 3.26
1 -16 -2 1.66 0.95
-1 16 3 6.76 4.97
-1 16 3 10.99 3.57
1 -16 -3 0.49 3.43
1 -16 -3 1.2 1.07
-1 16 4 2.4 4.85
-1 16 4 3.32 3.47
1 -16 -4 9.36 1.28
-1 16 5 19.55 5.49
1 -16 -5 18.44 1.83
-1 16 6 11.93 3.84
-1 16 6 10.69 5.8
1 -16 -6 12.36 1.56
-1 16 7 50.23 5.65
-1 16 7 44.8 7.76
1 -16 -7 49.83 6.16
1 -16 -7 61.02 3.71
-1 16 8 1.25 3.92
-1 16 8 5.95 7.02
1 -16 -8 -0.5 3.58
1 -16 -8 0.1 1.22
1 -16 -9 37.76 2.93
-1 16 9 47.47 5.4
-1 16 9 56.78 8.81
1 -16 -10 79.63 4.86
1 -16 -10 77.51 4.59
-1 16 10 74.93 6.77
-1 16 10 77.18 10.68
1 -16 -11 2.78 1.71
1 -16 -11 2.01 1.12
-1 16 11 -2.03 4.71
-1 16 11 8.79 10.21
1 -16 -12 24.79 2.53
1 -16 -12 18.29 2
-1 16 12 15.64 5.03
-1 16 12 9.54 11.03
1 -16 -13 2.93 2.1
1 -16 -13 5.31 1.52
-1 16 13 4.16 13.01
-1 16 13 8.54 5.25
1 -16 -14 12.42 2.66
1 -16 -14 9.01 1.93
-1 16 14 11.11 6.06
-1 16 14 15.81 15.32
1 -16 -15 4.14 2.79
-1 16 15 1.56 17.39
-1 16 15 1.29 5.91
1 -16 -15 3.32 2.04
1 -16 -16 35.86 4.07
1 -16 -16 29.51 4.41
1 -16 -16 28.87 3.14
-1 16 16 39.49 19.91
-1 16 16 26.67 6.94
1 -16 -17 7.15 3.58
1 -16 -17 13.15 2.77
-1 16 17 14.01 7.16
-1 16 17 12.55 21.81
1 -16 -18 137.38 9.86
1 -16 -18 141.89 8.47
-1 16 18 104.05 10.76
1 -16 -19 13.42 4.03
-1 15 -11 29.01 7.26
-1 15 -10 13.57 6.89
-1 15 -9 52.23 7.96
-1 15 -8 14.9 6.36
-1 15 -7 -1.51 5.56
-1 15 -6 2.21 5.17
-1 15 -5 0.71 5.16
1 -15 4 1.59 0.8
-1 15 -4 2.06 4.85
1 -15 3 6.71 3.41
1 -15 3 2.77 0.86
-1 15 -3 4.61 4.81
1 -15 2 -0.47 3.29
1 -15 2 0.29 0.75
1 -15 1 124.03 9.2
-1 15 -1 130.86 8.43
1 -15 1 117.08 6.55
-1 15 0 12.1 2.99
-1 15 0 10.77 3.68
1 -15 0 9.09 3.36
1 -15 0 10.26 1.18
-1 15 1 7.59 3.66
-1 15 1 8.41 2.78
1 -15 -1 5 3.46
1 -15 -1 3.44 0.92
-1 15 2 2.38 3.94
-1 15 2 2.16 2.81
1 -15 -2 2.74 3.13
1 -15 -2 0.56 0.88
-1 15 3 109.45 7.63
-1 15 3 117.8 8.69
1 -15 -3 117.02 8.93
1 -15 -3 117.57 6.47
-1 15 4 11.13 4.45
1 -15 -4 11.41 3.94
1 -15 -4 12.96 1.44
1 -15 -5 287.34 14.21
-1 15 5 250.7 16.33
-1 15 5 257.67 14
1 -15 -6 67.4 4.25
-1 15 6 64.7 4.07
-1 15 6 59.09 7.4
-1 15 6 62.73 5.61
1 -15 -6 79.44 3.95
-1 15 7 4.6 0.97
1 -15 -7 6.9 0.84
1 -15 -7 4.85 1.24
-1 15 7 6.33 3.48
-1 15 7 14.54 6.05
1 -15 -7 5.08 3.48
1 -15 -8 32.66 2.07
1 -15 -8 30.03 2.34
-1 15 8 27.48 2.11
-1 15 8 29.02 6.99
-1 15 8 29.79 4.3
1 -15 -8 20.39 4.34
1 -15 -9 110.46 6.16
1 -15 -9 105.06 5.94
-1 15 9 101.59 7.63
-1 15 9 92.78 10.23
1 -15 -10 5.46 1.56
1 -15 -10 5.11 1.22
-1 15 10 11.38 8.65
-1 15 10 3.83 3.9
1 -15 -11 214.15 11.6
1 -15 -11 219.34 11.55
-1 15 11 167.08 16.32
-1 15 11 209.13 12.88
1 -15 -12 0.7 1.72
1 -15 -12 0.48 1.31
-1 15 12 -2.69 10.75
-1 15 12 3.67 4.43
1 -15 -13 231.48 13.48
1 -15 -13 263.15 13.57
-1 15 13 268.56 14.89
-1 15 13 221.57 20.39
1 -15 -14 18.72 2.72
1 -15 -14 17.09 2.32
-1 15 14 14.56 5.27
-1 15 14 20.71 14.38
1 -15 -15 181.49 9.95
-1 15 15 156.71 11.41
1 -15 -15 170.32 9.87
1 -15 -16 5.79 3
1 -15 -16 3.17 3.05
-1 15 16 3.44 5.81
1 -15 -16 4.03 2.34
1 -15 -17 46.21 4.6
-1 15 17 32.98 7.06
1 -15 -17 48.19 4.16
1 -15 -17 35.75 5.01
-1 15 18 7.45 6.65
1 -15 -18 11.79 3.73
1 -15 -18 10.19 3.39
1 -15 -19 3.41 3.95
1 -15 -19 6.09 3.89
-1 14 -12 100.92 10.79
-1 14 -11 -0.83 5.95
-1 14 -10 7.11 5.74
-1 14 -9 6.04 5.34
-1 14 -8 45.59 7
-1 14 -7 44.38 6.88
1 -14 6 147.76 8.04
-1 14 -6 161.54 12.2
1 -14 5 15.62 1.41
-1 14 -5 7.86 5.17
1 -14 4 680.59 34.56
-1 14 -4 613.82 38.01
1 -14 3 9.5 1.13
-1 14 -3 6.12 4.65
1 -14 2 113.91 8.72
1 -14 2 115.94 6.32
-1 14 -2 109.27 9.57
1 -14 1 1.67 0.75
-1 14 -1 5.09 3
1 -14 1 1.28 2.71
1 -14 0 174.54 9.36
-1 14 0 174.72 10.77
-1 14 0 180.42 10.37
1 -14 0 171.8 11.55
1 -14 -1 55.27 3.34
-1 14 1 53.26 4.6
1 -14 -1 62.86 5.94
-1 14 1 54.01 5.18
1 -14 -2 85.99 4.95
1 -14 -2 92.77 7.4
-1 14 2 81.77 6.71
-1 14 2 91.81 6.11
1 -14 -3 35.12 2.34
-1 14 3 28.78 3.56
-1 14 3 30.66 4.76
1 -14 -3 33.14 4.48
1 -14 -4 117.32 6.13
-1 14 4 127.91 8.94
-1 14 4 119.49 6.45
1 -14 -4 123.79 6.6
1 -14 -5 30.99 1.83
1 -14 -5 30.53 2.22
-1 14 5 23.03 5.37
-1 14 5 29.71 2.03
1 -14 -6 260.32 13.65
-1 14 6 259.81 13.49
-1 14 6 242.58 14.58
-1 14 6 251.18 15.98
1 -14 -6 259.08 13.37
1 -14 -7 127.04 6.92
1 -14 -7 135.13 7.18
-1 14 7 125.54 7.01
-1 14 7 111.21 10.06
-1 14 7 138.54 8.3
1 -14 -7 125.29 9.29
1 -14 -8 25.01 1.82
1 -14 -8 22.65 1.98
-1 14 8 23.32 1.82
-1 14 8 28.09 6.61
-1 14 8 26.89 3.74
1 -14 -8 19.65 3.99
1 -14 -9 0.69 1.13
1 -14 -9 1.84 1.01
-1 14 9 0.67 3.19
1 -14 -10 50.31 3.58
1 -14 -10 58.78 3.59
-1 14 10 56.12 9.33
-1 14 10 58 5.18
1 -14 -11 9.99 1.77
1 -14 -11 11.92 1.6
-1 14 11 10.81 3.84
-1 14 11 18.01 9.07
1 -14 -12 64.55 4.32
1 -14 -12 67.86 4.35
-1 14 12 60.68 12.44
-1 14 12 67.73 6.01
1 -14 -13 -0.12 1.83
1 -14 -13 0.97 1.54
-1 14 13 0.23 3.78
1 -14 -14 2 2.06
1 -14 -14 5.44 1.92
1 -14 -15 3.63 2.43
1 -14 -15 5.55 3.18
-1 14 15 13.51 4.69
1 -14 -15 5.82 2.09
1 -14 -16 80.21 5.52
-1 14 16 65.54 7.11
1 -14 -16 80.78 5.51
1 -14 -16 80.69 6.79
-1 14 17 22.22 5.67
1 -14 -17 11.28 2.92
1 -14 -17 16.24 3.77
-1 14 18 94.43 8.88
1 -14 -18 109.5 8.35
1 -14 -18 112.91 7.35
1 -14 -19 29.4 4.52
1 -14 -19 32.55 4.78
1 -14 -20 124.89 9.19
-1 13 -13 20.37 6.6
-1 13 -12 10.6 6.08
-1 13 -11 259.94 18.47
-1 13 -10 28.75 6.5
-1 13 -9 113.28 10.28
-1 13 -8 11.54 0.96
-1 13 -8 10.03 5.08
1 -13 7 16.44 1.53
-1 13 -7 18.42 5.08
1 -13 6 18.71 1.27
-1 13 -6 16.38 4.81
1 -13 5 141.37 7.64
-1 13 -5 138.6 11
1 -13 4 22.24 1.66
-1 13 -4 15.03 4.53
1 -13 3 22.22 1.65
-1 13 -3 23.63 5.08
1 -13 2 75.41 6.34
-1 13 -2 69.75 7.09
1 -13 2 73.26 4.19
1 -13 1 41.64 4.89
-1 13 -1 42.04 4.37
-1 13 -1 55.19 3.99
1 -13 1 45.24 2.81
1 -13 0 4.61 3.05
-1 13 0 2.17 2.13
-1 13 0 3.56 2.75
1 -13 0 1.06 0.67
-1 13 1 38.55 4.39
-1 13 1 43.72 3.8
1 -13 -1 44.18 4.78
1 -13 -1 44.7 2.72
-1 13 2 2.27 2.16
-1 13 2 3.8 2.99
1 -13 -2 3.49 2.78
1 -13 -2 4.7 0.91
-1 13 3 414.04 20.58
-1 13 3 402.92 19.69
1 -13 -3 404.53 21.07
1 -13 -3 405.42 18.76
1 -13 -4 44.86 2.31
1 -13 -4 36.96 2.62
-1 13 4 36.52 4.94
-1 13 4 38.13 2.49
1 -13 -5 422.87 21.65
-1 13 5 422.42 21.5
-1 13 5 427.45 23.66
1 -13 -5 409.84 21.36
1 -13 -6 12.44 1.33
-1 13 6 11.34 1.13
-1 13 6 7.53 2.59
-1 13 6 7.39 4.65
1 -13 -6 10.99 1.03
1 -13 -7 45.13 2.77
1 -13 -7 45.52 2.96
-1 13 7 44 2.76
-1 13 7 47.96 4.18
-1 13 7 41.45 6.46
1 -13 -7 42.38 4.86
1 -13 -8 0.08 0.81
1 -13 -8 1.18 1
-1 13 8 -0.07 0.73
-1 13 8 0.42 3.07
-1 13 8 4.55 6.29
1 -13 -8 0.84 2.92
1 -13 -9 33.4 2.54
1 -13 -9 36.58 2.53
-1 13 9 35.83 3.94
-1 13 9 41.08 8.25
1 -13 -10 1.18 1.16
1 -13 -10 0.11 1.13
1 -13 -11 352.36 18.17
1 -13 -11 351.95 18.29
-1 13 11 314.68 18.96
1 -13 -12 32.43 2.68
1 -13 -12 30.28 2.68
-1 13 12 27.65 3.96
1 -13 -13 249.12 13.33
1 -13 -13 237.7 13.1
1 -13 -14 3.02 1.93
1 -13 -14 5.55 1.94
1 -13 -15 327.46 16.89
1 -13 -15 299.61 16.56
1 -13 -15 296.16 17.95
1 -13 -16 8.59 2.5
1 -13 -16 6.64 2.8
1 -13 -17 88.16 5.95
1 -13 -17 74.37 6.65
1 -13 -18 6.07 3.32
1 -13 -18 8.61 3.74
1 -13 -18 12.81 3.73
1 -13 -19 1.16 3.28
1 -13 -19 7.87 4.11
1 -13 -20 9.38 3.86
-1 12 -14 29.13 6.79
-1 12 -13 12.62 6.12
-1 12 -12 18.63 6.01
-1 12 -11 26.19 2.21
-1 12 -11 15.73 5.7
-1 12 -10 25.18 1.96
-1 12 -10 20.85 5.5
-1 12 -9 88.78 4.88
-1 12 -9 80.32 8.46
-1 12 -8 1.73 0.65
-1 12 -8 -1.22 4.07
1 -12 8 0.63 0.95
-1 12 -7 2.05 0.52
-1 12 -7 5.28 3.96
1 -12 7 1.73 0.94
1 -12 6 70.34 4.06
1 -12 6 63.12 5.97
-1 12 -6 67.16 7.27
1 -12 5 16.51 1.2
-1 12 -5 17.59 4.35
1 -12 5 16.5 2.18
1 -12 4 366.79 18.99
-1 12 -4 359.46 21.96
1 -12 3 1.1 0.7
-1 12 -3 1.53 3.35
-1 12 -2 401.03 25.9
1 -12 2 460.76 23.38
1 -12 1 59.08 3.45
1 -12 1 63.79 5.37
-1 12 -1 56.25 4.2
1 -12 0 61.89 3.59
1 -12 0 59.27 5.35
-1 12 0 68.07 4.51
-1 12 0 55.98 4.82
1 -12 -1 1.83 0.67
1 -12 -1 2.45 2.6
-1 12 1 3.85 2.68
-1 12 1 4.28 1.98
-1 12 2 63.38 4.75
-1 12 2 68.77 5.56
1 -12 -2 65.38 5.79
1 -12 -2 70.8 3.96
-1 12 3 43.71 2.73
1 -12 -3 50.64 2.52
1 -12 -3 43.58 2.85
-1 12 3 34.54 3.72
1 -12 -3 44.11 4.72
-1 12 3 37.04 4.64
1 -12 -3 48.66 4.9
1 -12 -4 296.66 14.96
1 -12 -4 294.4 15.25
-1 12 4 280.13 15.07
-1 12 4 289.88 17.02
1 -12 -4 302.64 17.04
1 -12 -5 45.91 3.1
1 -12 -5 50.06 5.47
-1 12 5 52.23 3
-1 12 5 54.75 5.64
-1 12 5 51.66 4.18
1 -12 -5 53.3 2.94
1 -12 -6 243.1 12.71
-1 12 6 237.09 12.57
-1 12 6 223.11 14.9
-1 12 6 231.15 13.48
1 -12 -6 247.65 12.6
1 -12 -7 60.95 3.69
1 -12 -7 68.59 3.8
-1 12 7 59.65 3.6
-1 12 7 59.21 7.47
-1 12 7 63.78 4.78
1 -12 -7 62.32 5.6
1 -12 -8 147.75 7.9
-1 12 8 143.07 7.75
1 -12 -8 138.98 7.89
-1 12 8 152.22 8.82
-1 12 8 127.91 11.68
1 -12 -9 3.07 1.11
1 -12 -9 3.24 1.16
-1 12 9 5.29 7.11
-1 12 9 -0.79 2.41
1 -12 -10 31.17 2.56
1 -12 -10 33.32 2.51
1 -12 -11 54.89 3.78
1 -12 -11 55.49 3.61
1 -12 -12 34.51 2.97
1 -12 -12 35.29 2.75
1 -12 -13 5.36 1.81
1 -12 -13 3.89 1.67
1 -12 -14 16.36 2.43
1 -12 -14 13 2.15
1 -12 -14 22.48 3.45
1 -12 -15 29.58 3.18
1 -12 -15 20.64 3.64
1 -12 -16 37.31 3.88
1 -12 -16 38.83 4.44
1 -12 -17 104.62 7.05
1 -12 -17 108.34 6.71
1 -12 -17 94.16 7.68
1 -12 -18 8.08 3.57
1 -12 -18 2.4 3.27
1 -12 -18 -1.85 2.97
1 -12 -19 51.69 5.69
1 -12 -19 56.55 5.32
1 -12 -19 58.53 5.55
1 -12 -20 163.65 11.05
1 -12 -20 169.36 10.93
1 -12 -21 3.15 3.46
-1 11 -15 39.9 7.68
-1 11 -14 12.34 5.67
-1 11 -14 2.77 3.2
-1 11 -13 135.56 12.96
-1 11 -13 182.67 10
-1 11 -12 6.87 5.07
-1 11 -12 11.77 2.27
-1 11 -11 320.83 27.41
-1 11 -11 532.01 25.35
-1 11 -10 32.14 6
-1 11 -10 48.76 3.44
1 -11 9 150.97 10.62
-1 11 -9 175.44 13.57
1 -11 8 16.32 1.75
-1 11 -8 16.79 4.4
-1 11 -8 19.35 1.51
1 -11 7 133.19 7.39
-1 11 -7 132.26 7.03
-1 11 -7 147.06 10.45
1 -11 6 40.5 2.69
1 -11 6 44.38 2.37
-1 11 -6 38 2.28
-1 11 -6 53.89 5.74
1 -11 5 1.3 0.76
1 -11 5 1.04 0.45
1 -11 5 2.44 2.89
-1 11 -5 1.45 3.08
1 -11 4 5.01 0.82
1 -11 4 5.76 0.44
-1 11 -4 2.82 2.92
-1 11 -4 0.05 0.15
1 -11 4 5.91 1.37
1 -11 3 3.28 0.78
-1 11 -3 7.81 3.72
1 -11 2 13.94 1.21
-1 11 -2 10.73 3.41
-1 11 -1 1.81 1.57
1 -11 1 2.27 2.59
1 -11 1 2.71 0.64
-1 11 -1 0.43 3.14
1 -11 0 31.16 1.98
-1 11 0 27.38 2.44
-1 11 0 31.23 2.82
-1 11 0 27.63 3.18
1 -11 0 25.52 3.57
1 -11 -1 29.72 1.91
-1 11 1 25.56 2.22
1 -11 -1 21.29 3.58
1 -11 -1 27.57 3.57
-1 11 1 29.49 3.43
-1 11 1 24.91 2.61
1 -11 -2 89.5 4.87
1 -11 -2 87.98 6.57
-1 11 2 83.78 5.55
-1 11 2 89.02 6.39
1 -11 -2 82.58 6.42
-1 11 3 47.02 2.59
1 -11 -3 44.24 2.42
1 -11 -3 41.02 2.7
1 -11 -3 35.6 4.29
-1 11 3 46.1 4.55
1 -11 -3 54.12 4.78
1 -11 -4 57.44 3.17
1 -11 -4 56.97 3.38
-1 11 4 57.42 3.24
-1 11 4 52.22 5.37
1 -11 -4 55.03 5.65
1 -11 -5 41.38 2.66
-1 11 5 40.46 2.53
-1 11 5 35.89 3.4
-1 11 5 42.35 5.26
1 -11 -5 47.68 2.59
1 -11 -6 127.3 6.7
-1 11 6 117.95 6.53
-1 11 6 112.42 9.32
-1 11 6 119.87 7.47
1 -11 -6 123.89 6.65
1 -11 -7 44.01 2.92
1 -11 -7 47.78 2.92
-1 11 7 44.85 2.75
-1 11 7 45.93 6.5
-1 11 7 51.2 3.9
1 -11 -7 45.99 4.78
1 -11 -8 13.8 1.44
-1 11 8 13.35 1.22
1 -11 -8 12.28 1.42
-1 11 8 12.26 5.92
1 -11 -9 160.43 8.74
1 -11 -9 154.99 8.56
1 -11 -10 49.45 3.44
1 -11 -10 48.49 3.2
1 -11 -11 493.88 25.5
1 -11 -11 480.06 25.2
1 -11 -12 55.23 3.94
1 -11 -12 53.08 3.56
1 -11 -13 343.53 17.83
1 -11 -13 322.86 17.43
1 -11 -13 321.4 18.71
1 -11 -14 41.57 3.69
1 -11 -14 45.83 4.42
1 -11 -15 263.9 14.8
1 -11 -15 270.51 15.78
1 -11 -16 5.58 2.53
1 -11 -16 -0.13 2.28
1 -11 -16 1.72 2.82
1 -11 -17 19.66 3.39
1 -11 -17 8.18 2.9
1 -11 -17 18.51 3.46
1 -11 -18 52.99 4.89
1 -11 -18 38.89 4.34
1 -11 -18 42.48 4.75
1 -11 -19 4.44 4.41
1 -11 -19 8.86 3.71
1 -11 -19 2.52 2.92
1 -11 -20 11.13 4.87
1 -11 -20 11.88 4.22
1 -11 -20 8.62 3.31
1 -11 -21 98.61 7.75
-1 10 -16 9.78 4.24
-1 10 -15 1.51 5.13
-1 10 -15 2.8 3.24
-1 10 -14 32.08 6.23
-1 10 -14 36.81 3.55
-1 10 -13 0.67 4.43
-1 10 -13 1.43 1.97
-1 10 -12 10.09 4.54
-1 10 -12 8.96 1.87
-1 10 -11 22.47 4.92
-1 10 -11 18 1.98
-1 10 -10 2.82 3.94
-1 10 -10 4.86 1.26
-1 10 -9 6.79 1.2
1 -10 9 4.12 1.45
-1 10 -9 3.16 3.33
1 -10 8 231.18 15.34
-1 10 -8 237.23 17.51
1 -10 7 39.2 3.04
1 -10 7 38.76 2.61
-1 10 -7 47.2 5.52
1 -10 6 236.55 13.28
1 -10 6 244.73 12.93
-1 10 -6 265.37 12.96
-1 10 -6 231.89 15.57
1 -10 5 33.11 2.26
1 -10 5 32.33 1.86
-1 10 -5 31.53 1.81
-1 10 -5 34.29 4.8
1 -10 4 395.15 20.45
1 -10 4 396.23 20.13
-1 10 -4 367.59 22.61
1 -10 4 394.52 21.26
1 -10 3 65.98 3.82
-1 10 -3 68.29 6.17
1 -10 2 529.97 26.95
-1 10 -2 490.45 29.04
-1 10 -1 22.15 2.35
1 -10 1 26.4 1.71
-1 10 -1 18.01 3.74
-1 10 0 272.63 13.73
1 -10 0 250.62 13.34
1 -10 0 256.36 14.61
-1 10 0 240.46 14.25
1 -10 0 246.61 14.78
-1 10 0 264.74 13.95
-1 10 1 42.23 2.93
1 -10 -1 43.7 2.62
-1 10 1 42.33 3.86
-1 10 1 45.34 3.36
1 -10 -1 44.21 4.09
1 -10 -1 45.51 4.32
-1 10 2 73.19 3.97
1 -10 -2 70.79 3.74
1 -10 -2 72.58 4.06
-1 10 2 76.05 4.29
-1 10 2 66.93 5.39
-1 10 2 75.01 4.76
1 -10 -2 70.43 5.54
1 -10 -2 77.63 5.81
1 -10 -3 73.74 4.01
1 -10 -3 74.81 4.24
-1 10 3 73.46 4.38
-1 10 3 76.13 4.09
-1 10 3 87.79 6.02
1 -10 -3 85.28 6.27
1 -10 -3 69.01 5.63
1 -10 -4 695.06 36.21
1 -10 -4 696.45 36.33
-1 10 4 746.03 36.23
-1 10 4 697.5 37.96
1 -10 -4 659.09 37.77
1 -10 -5 82.87 4.52
-1 10 5 77.24 4.36
-1 10 5 83.21 5.28
-1 10 5 82.58 6.97
1 -10 -5 78.76 4.46
1 -10 -6 1241.65 62.87
-1 10 6 1242.9 62.76
-1 10 6 1096.5 64.99
-1 10 6 1211.44 63.45
1 -10 -6 1249.16 62.91
1 -10 -7 121.14 6.49
-1 10 7 114.93 6.37
-1 10 7 106.24 9.58
1 -10 -7 120.4 6.59
1 -10 -8 698.18 34.41
1 -10 -8 695.66 34.24
-1 10 8 624.15 34.12
1 -10 -9 3.33 1.22
1 -10 -9 6.35 1.1
1 -10 -10 11.2 1.76
1 -10 -10 15.89 1.49
1 -10 -11 111.95 7.72
1 -10 -11 157.07 7.62
1 -10 -12 226.35 11.97
1 -10 -12 207.1 11.51
1 -10 -13 86.23 5.52
1 -10 -13 78.28 6.17
1 -10 -14 24.68 2.84
1 -10 -14 20.28 3.23
1 -10 -15 3.18 2.35
1 -10 -15 3.81 1.87
1 -10 -15 4.17 2.59
1 -10 -16 10.47 2.72
1 -10 -16 9.67 2.37
1 -10 -16 8.14 2.91
1 -10 -17 69.74 5.25
1 -10 -17 54.48 4.42
1 -10 -17 58.71 5.32
1 -10 -18 40.49 4.52
1 -10 -18 29.84 3.8
1 -10 -18 30.58 4.07
1 -10 -19 28.25 4.81
1 -10 -19 18.73 3.93
1 -10 -19 22.63 3.75
1 -10 -20 60.67 6.52
1 -10 -20 49.42 5.28
1 -10 -20 49.29 5.27
1 -10 -21 14.52 3.65
-1 9 -18 5.55 5.47
-1 9 -17 11.28 4.46
-1 9 -16 -0.74 5.51
-1 9 -16 3.15 3.68
-1 9 -15 -2.1 4.8
-1 9 -15 2.87 2.84
-1 9 -14 17.83 5.48
-1 9 -14 19.93 2.74
-1 9 -13 122.21 10.18
-1 9 -13 121.6 7.09
-1 9 -12 5.81 4.06
-1 9 -12 3.11 1.56
-1 9 -11 474.18 28.9
-1 9 -11 508.39 26.11
-1 9 -10 121.95 10
-1 9 -10 140.43 7.58
1 -9 9 353.83 19.3
-1 9 -9 390.99 22.23
-1 9 -9 397.63 19.43
1 -9 8 26.52 1.77
-1 9 -8 28.67 1.93
-1 9 -8 21.67 4.03
1 -9 7 239.99 14.93
1 -9 7 272.29 14.58
-1 9 -7 276.32 17.04
1 -9 6 136.26 8.45
1 -9 6 139.37 8.06
-1 9 -6 161.4 10.64
1 -9 5 21.32 1.93
1 -9 5 22.76 1.49
-1 9 -5 30.99 1.63
-1 9 -5 26.49 3.88
1 -9 4 2.53 0.83
1 -9 4 1.93 0.37
-1 9 -4 2.45 0.34
-1 9 -4 3.75 2.7
1 -9 3 292.45 16.72
1 -9 3 324.11 16.41
1 -9 3 317.6 16.06
-1 9 -3 308.19 18.33
-1 9 -3 308.08 17
1 -9 2 212.68 11.13
1 -9 2 215.02 12.18
-1 9 -2 201.58 13.02
1 -9 1 34 2.15
-1 9 -1 25.61 3.94
1 -9 1 38.18 3.6
-1 9 -1 37.9 2.7
1 -9 0 3.3 0.63
1 -9 0 5.48 2.49
-1 9 0 3.77 1.17
-1 9 0 3.67 1.3
1 -9 0 2.31 1.9
1 -9 0 4.01 3.23
1 -9 -1 16.42 1.24
-1 9 1 16.14 1.52
1 -9 -1 18.02 4.11
-1 9 1 17.39 2.66
-1 9 1 12.64 1.8
1 -9 -1 12.75 2.98
1 -9 -1 19.05 2.63
-1 9 2 59.28 3.09
1 -9 -2 53.91 2.96
-1 9 2 57.31 3.37
1 -9 -2 54.72 3.2
-1 9 2 50.68 3.75
-1 9 2 46.83 4.42
1 -9 -2 59.84 4.72
1 -9 -2 59.12 5.12
1 -9 -3 37.66 2.15
-1 9 3 37.63 2.43
1 -9 -3 37.52 2.29
-1 9 3 36.99 2.16
1 -9 -3 29.35 4.18
-1 9 3 41.05 4.05
1 -9 -3 26.76 3.38
1 -9 -4 30.05 1.97
-1 9 4 28.65 2.05
-1 9 4 31.53 1.86
-1 9 4 29.73 4.26
1 -9 -4 30.15 1.94
1 -9 -5 293.54 14.99
-1 9 5 292.93 14.87
-1 9 5 257.25 16.89
-1 9 5 273.28 15.49
1 -9 -5 286.48 15
1 -9 -6 145.4 7.6
-1 9 6 135.85 7.49
-1 9 6 136 10.32
1 -9 -6 146.06 7.73
1 -9 -7 466.62 23.07
1 -9 -7 463.2 22.9
-1 9 7 414.91 22.78
1 -9 -8 18.89 1.8
1 -9 -8 20.02 1.58
-1 9 8 17.19 1.48
1 -9 -9 154.53 8.46
1 -9 -9 148.03 8.15
1 -9 -10 27.24 2.35
1 -9 -10 26.31 2
1 -9 -11 146.43 8.44
1 -9 -12 19.36 2.35
1 -9 -12 25.62 2.97
1 -9 -13 748.9 39.25
1 -9 -13 760.07 40
1 -9 -14 26.2 3.06
1 -9 -14 26.24 2.4
1 -9 -14 25.73 3.42
1 -9 -15 213.04 11.98
1 -9 -15 211.52 11.42
1 -9 -15 194.84 12.5
1 -9 -16 18.84 3.16
1 -9 -16 15.54 2.35
1 -9 -16 15.76 3.21
1 -9 -17 50.23 4.69
1 -9 -17 35.65 3.79
1 -9 -17 62.68 4.93
1 -9 -18 19.82 3.98
1 -9 -18 18.01 3.15
1 -9 -18 10.65 3.15
1 -9 -19 12.59 4.73
1 -9 -19 20.45 3.64
1 -9 -19 17.49 3.4
1 -9 -20 1.19 5.17
1 -9 -20 5.53 2.94
1 -9 -21 69.33 6.12
1 -9 -22 30.7 4.95
-1 8 -19 14.15 5.96
-1 8 -18 98.64 7.78
-1 8 -17 43.28 5.03
-1 8 -16 122.91 7.85
-1 8 -15 4.25 2.69
-1 8 -15 2.6 4.36
-1 8 -14 135.48 8.06
-1 8 -14 153.46 11.28
-1 8 -13 9.26 1.92
-1 8 -13 3.38 3.72
-1 8 -12 2.01 1.44
-1 8 -12 3.16 3.53
-1 8 -11 17.82 1.84
-1 8 -11 20.92 4.3
-1 8 -10 46.93 3.06
-1 8 -10 45.3 5.32
-1 8 -9 23.25 1.76
-1 8 -9 19.16 3.86
1 -8 9 20.44 1.54
-1 8 -8 95.74 5.33
-1 8 -8 98.53 7.57
1 -8 8 96.19 5.22
-1 8 -7 57.87 3.39
-1 8 -7 68.49 5.68
1 -8 7 58.64 3.29
-1 8 -6 131.34 6.46
-1 8 -6 119.13 8.51
1 -8 6 113.49 6.35
-1 8 -5 1.03 0.56
1 -8 5 1.43 1.01
1 -8 5 3.12 1.02
-1 8 -5 2.08 2.36
1 -8 4 313.16 17.22
-1 8 -4 337.69 16.89
-1 8 -4 311.67 18.81
1 -8 3 30.83 2.12
1 -8 3 32.36 1.76
-1 8 -3 35.35 2.75
1 -8 3 32.78 2.63
-1 8 -3 36.73 4.11
1 -8 3 31.91 3.33
1 -8 2 195.21 11.4
1 -8 2 203.84 10.67
1 -8 2 185.16 11.09
-1 8 -2 191 11.9
1 -8 2 192.06 10.2
1 -8 1 108.36 7.12
-1 8 -1 104.92 6.06
-1 8 -1 96.06 7.32
1 -8 1 114.19 6.83
1 -8 1 103.18 5.67
-1 8 0 66.05 4.21
1 -8 0 63.24 4.94
1 -8 0 68.09 5.48
1 -8 0 67.15 5.07
-1 8 0 68.54 4.03
1 -8 0 67.41 3.75
-1 8 1 23.25 1.67
1 -8 -1 26.5 1.69
-1 8 1 26.77 1.88
-1 8 1 32.8 2.94
1 -8 -1 23.32 4.23
-1 8 1 25.46 2.21
1 -8 -1 23.23 3.24
1 -8 -1 26.25 2.95
1 -8 -2 49.27 2.73
-1 8 2 50.4 3.01
1 -8 -2 49.64 2.89
-1 8 2 52.94 2.77
-1 8 2 40.64 3.31
1 -8 -2 48.33 4.17
-1 8 2 51.29 4.23
1 -8 -2 47.83 4.57
1 -8 -3 12.13 0.98
-1 8 3 12.92 1.21
1 -8 -3 10.82 1
-1 8 3 12.31 0.92
-1 8 3 10.33 2.91
-1 8 3 14.74 2.7
1 -8 -3 8.72 2.26
-1 8 4 1082.85 55.45
1 -8 -4 1121.52 55.4
-1 8 4 1083.99 55.28
-1 8 4 1053.46 55.84
-1 8 4 1108.76 56.53
-1 8 4 1023.43 56.99
1 -8 -4 1086.88 55.41
1 -8 -5 151.93 7.73
-1 8 5 144.84 7.77
-1 8 5 144.11 7.63
-1 8 5 120.53 9.98
-1 8 5 138.46 9.03
1 -8 -5 143.04 7.82
1 -8 -6 175.92 9.56
1 -8 -6 187.28 9.42
-1 8 6 171.25 9.32
1 -8 -7 17.98 1.65
1 -8 -7 20.17 1.43
-1 8 7 15.5 1.33
1 -8 -8 354.15 17.7
1 -8 -8 348.72 17.4
-1 8 8 312.21 17.33
1 -8 -9 79.19 4.96
1 -8 -9 82.11 4.62
1 -8 -10 188.29 10.45
1 -8 -11 2.37 1.51
1 -8 -11 -0.72 1.68
1 -8 -12 26.72 2.68
1 -8 -12 25.92 3.12
1 -8 -13 3.79 1.83
1 -8 -13 7.83 1.41
1 -8 -13 6.5 2.23
1 -8 -14 28.78 3.19
1 -8 -14 27.94 2.46
1 -8 -14 27.78 3.45
1 -8 -15 2.55 2.41
1 -8 -15 1.19 1.64
1 -8 -15 0.29 2.08
1 -8 -16 145.51 9.27
1 -8 -16 156.71 8.62
1 -8 -16 148.87 9.68
1 -8 -17 65.4 5.34
1 -8 -17 64.03 4.51
1 -8 -17 65.48 5.48
1 -8 -18 5.14 3.74
1 -8 -18 1.79 2.69
1 -8 -18 1.61 2.54
1 -8 -19 62.4 6.23
1 -8 -19 54.94 5.19
1 -8 -20 13.61 5.67
1 -8 -20 12.12 3.25
1 -8 -21 -0.7 2.95
1 -8 -22 1.46 3.26
-1 7 -19 40.35 6.18
-1 7 -18 65.57 6.26
-1 7 -17 -5.63 3.92
-1 7 -16 2.1 3.19
-1 7 -15 63.92 4.77
-1 7 -14 63.81 4.44
-1 7 -13 279.29 18.62
-1 7 -13 309.93 16.24
-1 7 -12 10.19 3.72
-1 7 -12 6.11 1.66
-1 7 -11 370.92 23.85
-1 7 -11 431.74 21.92
-1 7 -10 7.91 3.1
-1 7 -10 10.42 1.42
-1 7 -9 958.06 53.64
-1 7 -9 1023.61 51.72
-1 7 -8 40.39 4.15
1 -7 8 25.43 2.72
-1 7 -8 33.31 2.18
-1 7 -7 196.2 11.97
1 -7 7 191.99 11.35
-1 7 -7 193.77 10.09
1 -7 7 184.12 10.53
-1 7 -6 380.08 18.34
-1 7 -6 389.37 20.31
1 -7 6 348.38 18.69
-1 7 -5 12.16 0.94
1 -7 5 12.69 1.39
1 -7 5 9.73 1.55
-1 7 -5 11.08 2.61
1 -7 4 47.2 3.41
1 -7 4 51.14 3.35
-1 7 -4 74.09 3.26
1 -7 4 49.75 3.64
-1 7 -4 59.58 4.88
1 -7 4 50.16 4.12
1 -7 3 608.21 31.01
1 -7 3 564.59 30.8
-1 7 -3 618.91 30.64
1 -7 3 610.54 31.64
-1 7 -3 620.75 31.34
1 -7 3 591 31.19
1 -7 3 620.46 31.68
-1 7 -3 557.41 32.24
1 -7 2 30.52 2.62
1 -7 2 36.11 2.21
1 -7 2 34.08 1.97
1 -7 2 39.82 3.35
-1 7 -2 39.72 3.88
1 -7 2 36.05 2.59
1 -7 2 32.31 3.28
1 -7 1 605.02 31.59
-1 7 -1 578.98 32.95
1 -7 1 658.61 32.54
1 -7 1 637.14 32.57
-1 7 -1 626.01 31.88
1 -7 0 5.49 0.66
1 -7 0 3.72 1.69
-1 7 0 5.18 1.15
-1 7 0 4.26 0.96
1 -7 0 4.29 2.36
1 -7 0 7.66 2.57
-1 7 1 216.3 11.58
1 -7 -1 222.09 11.49
1 -7 -1 232.03 11.68
-1 7 1 222.07 11.77
1 -7 -1 226.33 13.26
1 -7 -1 254.91 12.83
-1 7 1 233.15 12.06
-1 7 1 226.68 12.51
1 -7 -1 219.51 12.78
1 -7 -2 62.18 3.44
-1 7 2 64.5 3.61
1 -7 -2 60.15 3.49
-1 7 2 64.43 3.4
-1 7 2 68.96 4.75
1 -7 -2 61.12 4.61
1 -7 -2 56.57 5.06
1 -7 -3 1157.99 59.49
-1 7 3 1202.78 59.53
1 -7 -3 1182.46 59.49
-1 7 3 1175.64 59.37
-1 7 3 1080.14 60.65
-1 7 3 1220.96 60.49
1 -7 -3 1045.02 60.38
1 -7 -4 31.26 2.03
1 -7 -4 30.25 1.87
-1 7 4 29 1.79
-1 7 4 31.87 4.4
-1 7 4 27.18 3.3
1 -7 -5 29.2 1.83
-1 7 5 27.11 1.75
1 -7 -5 28.37 2.01
-1 7 5 27.8 3.46
1 -7 -6 30.43 1.91
-1 7 6 27.53 1.83
1 -7 -6 29.55 2.18
-1 7 6 31.51 3.4
1 -7 -7 43.68 2.5
-1 7 7 37.51 2.44
1 -7 -7 40.18 2.77
-1 7 7 45.39 4.31
1 -7 -8 9.85 1.42
1 -7 -8 7.77 0.89
-1 7 8 4.99 0.87
1 -7 -9 47.01 3.29
1 -7 -10 199.72 10.82
1 -7 -10 187.11 11.24
1 -7 -11 327.34 17.43
1 -7 -11 318.6 17.9
1 -7 -12 1.47 1.62
1 -7 -12 1.78 1
1 -7 -12 2.47 1.96
1 -7 -13 354.87 18.73
1 -7 -13 339.02 18.11
1 -7 -13 351.62 19.23
1 -7 -14 0.94 2.04
1 -7 -14 1.48 1.29
1 -7 -14 -0.53 2.05
1 -7 -15 35.82 3.66
1 -7 -15 30.9 2.65
1 -7 -15 36.25 3.69
1 -7 -16 35.77 4.23
1 -7 -16 50.11 3.43
1 -7 -16 39.96 4.14
1 -7 -17 -0.22 3.29
1 -7 -17 3.29 2.23
1 -7 -17 1.5 2.45
1 -7 -18 13.77 3.08
1 -7 -18 16.7 4.1
1 -7 -19 26.79 3.79
1 -7 -19 40.31 5.35
1 -7 -20 -1.67 2.89
1 -7 -20 -2.93 5.61
1 -7 -21 97.69 7.36
1 -7 -22 1.91 3.68
1 -7 -22 2.15 3.12
-1 6 -20 85.05 8.13
-1 6 -19 26.61 5.66
-1 6 -18 213.95 12.7
-1 6 -18 208.69 15.39
-1 6 -17 7.5 3.78
-1 6 -17 4.52 4.49
-1 6 -16 210.72 12
-1 6 -15 3.87 2.43
-1 6 -14 44.25 3.57
-1 6 -13 -0.12 1.65
-1 6 -12 87.7 5.33
-1 6 -11 8.58 1.47
-1 6 -11 4.12 2.96
1 -6 10 1.92 0.55
-1 6 -10 0.76 2.51
-1 6 -10 2.96 1.14
-1 6 -9 10.08 2.8
1 -6 9 7.9 3.05
-1 6 -9 9.38 1.2
-1 6 -8 114.83 6.38
1 -6 8 108.19 6.82
-1 6 -8 112.42 7.96
1 -6 8 123.39 7.79
1 -6 8 122.2 6.57
1 -6 7 19.03 2.01
-1 6 -7 22.76 1.61
-1 6 -7 18.5 2.94
1 -6 7 27.65 3.31
1 -6 7 23.61 1.89
1 -6 6 72.03 4.16
-1 6 -6 64.85 3.74
1 -6 6 70.37 4.96
-1 6 -6 72.51 5.33
1 -6 6 64.74 4.06
-1 6 -5 60.32 3.21
1 -6 5 52.9 3.46
-1 6 -5 65.82 4.82
1 -6 5 55.27 3.56
1 -6 4 97.24 5.7
-1 6 -4 108.77 5.54
1 -6 4 104.51 6.27
1 -6 4 110.77 5.99
-1 6 -4 98.12 6.91
1 -6 3 202.29 12.14
1 -6 3 200.33 11.94
1 -6 3 200.07 12.23
1 -6 3 205.78 12.55
1 -6 3 204.91 12.7
-1 6 -3 209.11 13.19
1 -6 2 590.95 36.66
1 -6 2 730.57 36.06
1 -6 2 723.29 36.29
1 -6 2 744.44 36.88
-1 6 -2 641.41 36.52
1 -6 2 729.08 36.5
1 -6 2 721.35 36.99
-1 6 -2 742.9 37.52
1 -6 1 2.75 0.58
-1 6 -1 3 2.2
1 -6 1 3.16 2
-1 6 -1 4.22 1
1 -6 1 2.86 1.85
1 -6 0 1.01 0.49
1 -6 0 -0.09 1.2
1 -6 0 -0.17 1.94
-1 6 0 1.69 0.86
-1 6 0 0.42 0.89
1 -6 0 4.66 1.64
1 -6 0 4.45 2.27
1 -6 -1 36.07 2.18
1 -6 -1 38.27 2.24
-1 6 1 42.36 2.36
1 -6 -1 31.37 3.62
-1 6 1 38.41 3.1
1 -6 -1 33.84 3.9
-1 6 1 34.69 2.6
1 -6 -1 39.65 3.21
-1 6 1 39.47 2.16
1 -6 -2 141.55 7.47
1 -6 -2 139.96 7.45
-1 6 2 132.83 7.5
-1 6 2 151.25 7.37
-1 6 2 137.92 8.35
-1 6 2 149.08 8.52
1 -6 -2 123.52 8.26
1 -6 -3 1.3 0.73
1 -6 -3 0.44 0.43
-1 6 3 0.7 0.43
-1 6 3 3.37 3.03
-1 6 3 -1.02 1.9
1 -6 -3 0.18 1.61
1 -6 -4 388.19 18.98
-1 6 4 351.5 18.9
-1 6 4 356.25 19.9
1 -6 -4 380.48 19.15
-1 6 5 0.3 0.57
1 -6 -5 0.97 0.5
-1 6 5 0.39 0.5
1 -6 -5 -0.08 0.83
-1 6 5 0.38 2.15
-1 6 6 2003.04 99.88
1 -6 -6 2007.06 99.88
-1 6 6 1873.29 99.84
1 -6 -6 1968.34 100.15
-1 6 6 2101.55 100.99
1 -6 -7 31.02 1.96
-1 6 7 28.83 1.95
-1 6 7 29.45 1.96
-1 6 7 38.52 3.6
1 -6 -7 32.95 2.39
-1 6 8 608 32.49
-1 6 8 676.19 33.84
1 -6 -8 671.48 32.92
1 -6 -9 4.68 1.36
1 -6 -9 6.16 1.8
1 -6 -10 80.48 4.84
1 -6 -10 71.45 4.25
1 -6 -10 76.19 5.24
1 -6 -11 6.14 1.63
1 -6 -11 4.75 0.93
1 -6 -11 5.13 1.69
1 -6 -12 2.3 1.72
1 -6 -12 0.25 0.93
1 -6 -12 2.79 1.83
1 -6 -13 105.06 6.57
1 -6 -13 98.76 5.79
1 -6 -13 106.49 6.82
1 -6 -14 328.45 19.4
1 -6 -14 382.27 18.86
1 -6 -14 344.78 19.8
1 -6 -15 -0.2 2.37
1 -6 -15 -0.71 1.51
1 -6 -15 1.08 2.05
1 -6 -16 133.38 8.69
1 -6 -16 144.25 7.85
1 -6 -16 128.09 8.81
1 -6 -17 13.82 3.71
1 -6 -17 14.23 2.45
1 -6 -17 19.46 3.12
1 -6 -18 77.91 5.88
1 -6 -18 64.44 6.26
1 -6 -19 12.67 2.94
1 -6 -19 5.17 4.83
1 -6 -20 4 2.9
1 -6 -20 0.98 5.63
1 -6 -21 -2.06 2.73
1 -6 -22 2.93 3.93
1 -6 -22 0.7 3.05
-1 5 -20 35.83 6.5
-1 5 -19 37.56 5.88
-1 5 -18 10.22 4.4
-1 5 -18 7.8 4.87
-1 5 -17 41.44 4.63
-1 5 -17 34.28 5.73
-1 5 -16 25.57 3.7
-1 5 -16 42.1 5.69
-1 5 -15 58.34 4.42
-1 5 -15 49.87 5.98
-1 5 -14 1.66 2.02
-1 5 -13 14.02 2.08
-1 5 -12 8 1.71
-1 5 -11 419.32 21.95
-1 5 -10 1.33 0.99
-1 5 -10 -1.01 2.55
1 -5 10 -0.2 0.48
1 -5 9 971.15 50.6
-1 5 -9 954.91 51.05
-1 5 -9 970.77 49.55
-1 5 -8 216.62 12.38
1 -5 8 216.25 12.08
1 -5 8 185.32 11.24
-1 5 -8 213.03 10.94
-1 5 -7 382.54 21.24
1 -5 7 377.34 20.96
-1 5 -7 397.23 19.97
1 -5 7 373.57 20.26
1 -5 6 42.23 3.71
-1 5 -6 46.17 3.96
1 -5 6 47.08 3
-1 5 -6 45.08 2.68
1 -5 5 239.8 12.97
-1 5 -5 247.89 12.79
-1 5 -5 265.76 14.09
1 -5 5 248.49 13.02
-1 5 -4 240.21 12.13
1 -5 4 230.36 12.26
-1 5 -4 240.5 13.34
1 -5 4 227.36 12.62
1 -5 4 236.47 12.42
1 -5 3 214.2 12.07
-1 5 -3 259.29 12.04
1 -5 3 225.42 12.33
1 -5 3 225.09 12.56
-1 5 -3 219.72 13.15
-1 5 -2 59.21 3.18
1 -5 2 63.3 3.26
1 -5 2 65.38 3.57
-1 5 -2 64.68 4.57
1 -5 2 68.5 4.05
-1 5 -2 58.25 3.69
1 -5 1 783.88 39.76
1 -5 1 788.67 40.27
-1 5 -1 779.73 39.91
1 -5 1 796.05 40.47
-1 5 -1 733.01 40.68
1 -5 0 -0.22 1.09
1 -5 0 -0.41 1.38
-1 5 0 -0.07 0.85
1 -5 0 -0.54 1.71
1 -5 0 0.04 0.46
-1 5 0 -0.47 0.75
1 -5 0 1.24 2.2
1 -5 -1 329.2 16.61
-1 5 1 313.82 16.65
1 -5 -1 318.11 16.44
-1 5 1 355.85 16.53
-1 5 1 306.34 16.83
1 -5 -1 292.13 17.57
-1 5 1 316.83 17.29
1 -5 -1 290.13 17.22
1 -5 -1 306.35 17.58
1 -5 -2 29.44 1.86
1 -5 -2 27.25 1.64
-1 5 2 26.42 1.57
-1 5 2 29.16 3.3
-1 5 2 25.29 2.67
1 -5 -2 22.95 2.46
1 -5 -3 51.55 3.03
1 -5 -3 53.11 2.81
-1 5 3 48.64 2.74
-1 5 3 44.53 3.85
1 -5 -3 43.46 3.63
1 -5 -4 25.39 1.52
-1 5 4 24.15 1.56
-1 5 4 23.41 1.5
1 -5 -4 21.51 1.8
-1 5 4 23.93 2.89
1 -5 -5 25.52 1.61
-1 5 5 25.29 1.63
-1 5 5 26.09 1.61
1 -5 -5 24.84 2
-1 5 5 25.66 2.94
-1 5 6 12.42 1
1 -5 -6 11.19 0.95
-1 5 6 10.19 0.99
1 -5 -6 13.93 1.49
-1 5 6 15.18 2.6
1 -5 -7 417.88 20.34
-1 5 7 373.35 19.87
-1 5 7 386.53 19.9
1 -5 -8 0.84 1.17
-1 5 8 -0.21 0.6
-1 5 8 0.54 0.62
1 -5 -8 0.68 1.34
1 -5 -9 67.4 4.34
1 -5 -9 65.88 3.8
1 -5 -9 67.46 4.64
1 -5 -10 114.53 6.94
1 -5 -10 116.33 6.41
1 -5 -10 127.19 7.39
1 -5 -11 177.62 9.85
1 -5 -11 172.82 9.24
1 -5 -11 166.65 10.1
1 -5 -12 26.59 2.76
1 -5 -12 25.98 1.97
1 -5 -12 25.93 2.84
1 -5 -13 131.1 7.7
1 -5 -13 122.16 6.91
1 -5 -13 125.29 7.9
1 -5 -14 97.26 6.71
1 -5 -14 107.94 5.96
1 -5 -14 101.16 6.94
1 -5 -15 119.26 7.59
1 -5 -15 116.02 6.68
1 -5 -15 118.56 7.71
1 -5 -16 50.87 4.77
1 -5 -16 53.34 3.67
1 -5 -16 49.25 4.5
1 -5 -17 9.91 2.67
1 -5 -17 5.93 3.4
1 -5 -18 -0.3 2.45
1 -5 -18 1.84 4.13
1 -5 -19 25.95 3.68
1 -5 -19 30.35 5.5
1 -5 -20 0.65 2.72
1 -5 -20 5.64 5.75
1 -5 -21 94.84 8.1
1 -5 -21 89.77 6.97
1 -5 -22 0.69 2.92
-1 4 -20 93.18 8.22
-1 4 -19 7.17 4.99
-1 4 -19 4.95 4.92
-1 4 -18 416.04 23.4
-1 4 -18 364.17 20.67
-1 4 -17 2.79 3.92
-1 4 -17 0.68 3.36
-1 4 -16 358.86 21.35
-1 4 -16 352.94 19.18
-1 4 -15 3.29 3.23
-1 4 -15 -2.72 2.44
-1 4 -14 11.79 3.54
-1 4 -14 8.26 2.05
-1 4 -13 2.38 2.93
-1 4 -13 0.78 1.58
-1 4 -12 20.2 2.16
-1 4 -11 40.41 2.96
-1 4 -10 2.94 1.17
1 -4 10 2.14 0.57
-1 4 -9 0.8 1.01
1 -4 9 -0.08 0.42
1 -4 8 60.37 3.95
-1 4 -8 58.27 3.55
1 -4 8 73.12 4.84
-1 4 -8 56.58 4.62
1 -4 8 54.34 3.86
1 -4 7 50.48 4.12
-1 4 -7 44.16 3.79
-1 4 -7 44.56 2.77
1 -4 7 44.51 3.07
1 -4 6 473.46 24.84
-1 4 -6 505.12 25.15
-1 4 -6 471.29 24.03
1 -4 6 446.4 24.21
1 -4 5 104.5 6.22
-1 4 -5 86.06 6.22
1 -4 5 104.31 6.13
1 -4 5 102.11 5.57
-1 4 -5 101.34 5.4
1 -4 4 0.05 0.66
-1 4 -4 0.4 0.41
-1 4 -4 1.23 1.59
1 -4 4 0.5 1.07
1 -4 3 40.58 2.35
-1 4 -3 42.22 2.29
-1 4 -3 45.73 3.49
1 -4 3 42.91 2.59
1 -4 3 39.57 2.77
1 -4 2 247.69 14.31
-1 4 -2 256.12 15.21
-1 4 -2 281.86 14.66
1 -4 2 271.46 14.72
1 -4 1 123.79 6.77
-1 4 -1 116.62 7.62
1 -4 1 137 7.12
-1 4 -1 131.44 6.88
1 -4 0 2.42 1.57
1 -4 0 3.27 0.99
1 -4 0 2.52 1.37
-1 4 0 2 0.84
1 -4 0 3.44 0.56
-1 4 0 2.03 0.71
1 -4 -1 175.46 10.68
1 -4 -1 180.76 10.38
-1 4 1 199.69 10.45
1 -4 -1 187.31 9.81
-1 4 1 199.06 9.75
1 -4 -1 185.69 9.69
1 -4 -2 1116.01 58.88
1 -4 -2 1163.41 58.73
-1 4 2 1193.8 58.67
-1 4 2 1021.63 59.47
-1 4 2 1169.29 59.35
1 -4 -2 1134.75 59.31
1 -4 -3 69.12 3.72
-1 4 3 67.47 3.75
-1 4 3 69.36 3.7
1 -4 -3 70.18 4.02
-1 4 3 68.61 4.6
-1 4 4 462.49 23.81
1 -4 -4 500.24 23.82
-1 4 4 438.34 23.8
1 -4 -4 463.64 24.09
-1 4 4 472.13 24.58
1 -4 -5 122.75 6.5
-1 4 5 112.8 6.1
-1 4 5 114.7 6.11
1 -4 -6 733.3 38.01
-1 4 6 733.13 37.6
-1 4 6 745.14 37.63
1 -4 -7 40.04 2.84
-1 4 7 39.75 2.38
1 -4 -7 42.66 3.16
1 -4 -8 642.17 31.1
1 -4 -8 609.26 30.56
-1 4 8 570.04 30.52
1 -4 -8 599.31 31.29
1 -4 -9 73.5 4.47
1 -4 -9 65.54 3.86
1 -4 -9 72.93 4.72
1 -4 -10 50.1 3.53
1 -4 -10 46.92 2.92
1 -4 -10 53.77 3.79
1 -4 -11 19.68 2.34
1 -4 -11 18.18 1.54
1 -4 -11 22.21 2.36
1 -4 -12 2.51 1.91
1 -4 -12 0.75 0.82
1 -4 -12 0.43 1.51
1 -4 -13 3.61 2.04
1 -4 -13 5.07 1.11
1 -4 -13 6.06 1.82
1 -4 -14 277.27 15.54
1 -4 -14 289.88 14.84
1 -4 -14 262.03 15.69
1 -4 -15 10.98 2.48
1 -4 -15 9.8 2.88
1 -4 -16 594.38 33.14
1 -4 -16 644.9 32.96
1 -4 -17 28.67 3.44
1 -4 -17 24.4 4.11
1 -4 -18 76.24 5.98
1 -4 -19 4.96 2.67
1 -4 -20 -2.8 3.55
1 -4 -20 0.32 2.68
1 -4 -21 0.49 3.73
-1 3 -20 31.97 6.29
-1 3 -20 35.82 6.05
-1 3 -19 0.61 4.35
-1 3 -19 5.43 5.12
-1 3 -18 37.59 5.83
-1 3 -18 27.41 4.58
-1 3 -17 53.72 6.32
-1 3 -17 51.79 5
-1 3 -16 6.17 3.33
-1 3 -16 5.75 2.81
-1 3 -15 54.11 5.74
-1 3 -15 58.19 4.43
-1 3 -14 5.52 3.11
-1 3 -14 1.87 1.82
-1 3 -13 0.73 2.51
-1 3 -13 1.61 1.63
-1 3 -12 2.3 2.29
-1 3 -12 1.83 1.48
-1 3 -11 766.27 39.52
-1 3 -10 20.67 1.84
1 -3 10 16.93 1.22
-1 3 -9 387.03 18.61
1 -3 9 346.12 18.19
1 -3 9 344.02 18.79
1 -3 8 4.91 1.39
-1 3 -8 8.95 1.07
1 -3 8 6.89 1.46
-1 3 -7 147.92 8.19
1 -3 7 153.47 8.42
1 -3 7 156.52 9.07
1 -3 7 157.9 8.44
-1 3 -6 109.87 6.94
1 -3 6 114.9 7.01
1 -3 6 105.59 6.35
-1 3 -6 124.1 6.24
1 -3 5 305.8 16.92
-1 3 -5 336.12 17.07
1 -3 5 316.95 16.36
-1 3 -5 311.08 16.24
-1 3 -4 1 1.37
1 -3 4 2.57 1.3
1 -3 4 1.17 1.56
1 -3 4 1.79 0.67
-1 3 -4 2.83 0.52
1 -3 3 805.37 41.8
-1 3 -3 814.02 41.75
1 -3 3 787.85 42.25
-1 3 -3 931.69 42.6
1 -3 3 858.13 42.04
1 -3 2 43.92 2.71
1 -3 2 45.79 3.04
-1 3 -2 50.05 3.64
1 -3 1 464.44 28.09
-1 3 -1 531.54 27.66
1 -3 1 450.62 27.85
-1 3 -1 486.08 28.38
1 -3 1 468.13 27.85
1 -3 1 496.11 27.96
1 -3 0 27.44 2
1 -3 0 22.39 1.71
1 -3 0 24.01 2.05
-1 3 0 25.19 1.68
1 -3 0 27.14 1.55
1 -3 -1 1999.46 98.3
1 -3 -1 1952 98.23
-1 3 1 1973.52 98.26
-1 3 1 1784.75 98.67
1 -3 -1 1668.18 98.78
1 -3 -1 1964.51 98.43
1 -3 -1 1894.06 98.71
1 -3 -2 49.04 2.62
-1 3 2 48.49 2.64
-1 3 2 45.89 2.59
1 -3 -2 48.91 2.57
1 -3 -2 47.35 3.28
-1 3 2 45.92 3.48
1 -3 -3 612.51 29.97
-1 3 3 569.31 29.97
-1 3 3 618.23 30.64
1 -3 -3 564.85 30.25
1 -3 -4 38.89 2.65
-1 3 4 38.59 2.21
1 -3 -5 300.9 15.17
-1 3 5 282.09 14.74
1 -3 -6 59.14 3.82
-1 3 6 60.94 3.35
1 -3 -6 62.95 4.02
1 -3 -7 508.38 26.49
-1 3 7 498.26 25.98
1 -3 -7 525.05 26.02
1 -3 -7 492.92 26.63
1 -3 -8 0.99 1.12
-1 3 8 1.02 0.52
1 -3 -8 1.32 0.61
1 -3 -8 0.9 1.27
1 -3 -9 152.75 8.64
-1 3 9 144 8
1 -3 -9 159.31 8.08
1 -3 -9 159.04 8.83
1 -3 -10 94.52 5.43
1 -3 -10 83.84 4.72
1 -3 -10 78.58 5.45
1 -3 -11 3.6 1.67
1 -3 -11 4.41 0.85
1 -3 -11 5.5 1.64
1 -3 -12 39.76 3.42
1 -3 -12 40.83 2.67
1 -3 -12 46.58 3.6
1 -3 -13 24.54 2.94
1 -3 -13 24.71 1.95
1 -3 -13 25.91 2.74
1 -3 -14 1.63 1.69
1 -3 -14 -0.19 2.34
1 -3 -15 12.83 2.63
1 -3 -15 12 2.46
1 -3 -16 35.28 3.61
1 -3 -17 38.09 3.99
1 -3 -18 0.88 2.27
1 -3 -19 55.28 5.8
1 -3 -19 54.42 4.99
1 -3 -20 14.21 6.33
1 -3 -20 9.62 3.79
1 -3 -21 164.43 11.82
-1 2 -20 28.78 5.77
-1 2 -20 14.6 5.17
-1 2 -19 9.85 4.95
-1 2 -19 0.56 3.73
-1 2 -18 384.77 21
-1 2 -18 381.33 22.86
-1 2 -17 -0.18 3.32
-1 2 -17 3.35 3.32
-1 2 -16 491.24 25.93
-1 2 -16 482.64 27.61
-1 2 -15 21.67 2.75
-1 2 -15 23.19 3.91
-1 2 -14 8.51 2.06
-1 2 -14 8 2.81
-1 2 -13 56.36 3.96
-1 2 -13 54.44 5
-1 2 -12 138.32 7.89
-1 2 -12 136.61 8.96
-1 2 -11 17.77 1.91
-1 2 -11 16.32 2.71
1 -2 10 106.46 5.99
1 -2 10 130.51 6.81
-1 2 -10 115.5 6.47
-1 2 -10 127.58 7.54
1 -2 9 21.3 1.35
1 -2 9 21.62 2.05
-1 2 -9 19.19 1.76
-1 2 -9 19.81 2.27
1 -2 8 48.28 2.66
1 -2 8 41.48 3.13
-1 2 -8 50.01 3.03
1 -2 8 49.81 3.32
-1 2 -8 47.15 3.53
1 -2 7 396.18 20.1
1 -2 7 356.08 20.06
-1 2 -7 387.37 19.94
-1 2 -7 408.93 20.48
1 -2 6 6.23 1.21
-1 2 -6 7.24 0.87
1 -2 6 6.66 1.16
-1 2 -6 5.31 1.45
1 -2 5 -0.07 0.89
-1 2 -5 0.91 0.54
1 -2 5 0.58 0.74
1 -2 5 -0.79 1.93
1 -2 4 58.32 3.66
-1 2 -4 75.41 3.65
-1 2 -4 61.64 4.19
1 -2 4 69.59 4.15
1 -2 4 64.91 4.3
1 -2 3 18.94 1.23
-1 2 -3 18.39 1.16
1 -2 3 21.41 1.89
-1 2 -3 16.96 1.86
1 -2 2 1011.18 48.81
-1 2 -2 912.1 48.8
1 -2 2 1032.92 49.26
-1 2 -2 912.8 49.29
1 -2 1 2.86 1.54
1 -2 1 2.15 0.21
-1 2 -1 0.76 1.12
1 -2 1 2.62 1.37
1 -2 1 3.01 0.51
1 -2 0 29.16 0.9
1 -2 0 28.99 1.07
-1 2 0 33.14 1.01
1 -2 0 0.03 0.55
1 -2 0 0.29 0.77
-1 2 1 1.14 0.58
1 -2 -1 23.8 0.82
1 -2 -1 25.12 0.76
1 -2 -1 20.72 0.93
1 -2 -1 0.55 0.93
-1 2 1 21.34 1.53
1 -2 -2 110.09 5.67
-1 2 2 112.18 5.68
1 -2 -2 105.75 5.67
1 -2 -3 62.75 3.88
-1 2 3 66.08 3.48
1 -2 -4 1534.19 78.58
-1 2 4 1544.79 78.19
1 -2 -5 53.24 3.26
-1 2 5 50.4 2.77
-1 2 5 49.04 2.84
1 -2 -6 314.05 15.99
-1 2 6 249.72 16.04
-1 2 6 298.73 15.46
1 -2 -6 318.46 15.49
-1 2 6 296.84 16.02
-1 2 6 293.79 15.54
1 -2 -6 319.35 16.06
-1 2 7 30 3.04
1 -2 -7 38.9 2.79
-1 2 7 37.61 2.22
1 -2 -7 42.56 2.27
1 -2 -7 40.91 2.9
-1 2 7 35.99 2.32
-1 2 7 42.28 3.15
1 -2 -8 867.51 40.84
-1 2 8 772.07 40.18
1 -2 -8 828.63 40.24
-1 2 8 703.72 40.29
1 -2 -8 824.33 40.92
-1 2 8 846.88 40.94
1 -2 -9 20.24 2.06
1 -2 -9 20.76 1.38
-1 2 9 16.85 1.29
1 -2 -9 19.16 2.12
-1 2 9 19.86 2.4
1 -2 -10 173.5 10.31
1 -2 -10 190.53 9.75
1 -2 -10 181.89 10.46
1 -2 -11 31.21 2.06
1 -2 -11 27.99 2.71
1 -2 -12 14.7 1.41
1 -2 -12 16.57 2.26
1 -2 -13 4.67 1.97
1 -2 -13 13.45 2.1
1 -2 -14 223.7 12.83
1 -2 -14 231.19 13.1
1 -2 -15 4.73 2.05
1 -2 -15 1.49 1.94
1 -2 -16 803.01 42.4
1 -2 -17 54.41 4.86
1 -2 -17 66.36 5.59
1 -2 -18 174.15 11.32
1 -2 -18 183.3 12.05
1 -2 -19 -1.65 5.25
1 -2 -19 0.93 3.39
1 -2 -20 10.79 6.25
1 -2 -20 10.02 4.24
1 -2 -21 2.12 3.97
-1 1 -20 72.34 7.24
-1 1 -20 74.85 7.53
-1 1 -19 -1.01 4.77
-1 1 -19 6.28 4.22
-1 1 -18 3.24 3.95
-1 1 -18 16.91 4.12
-1 1 -17 2.32 3.16
-1 1 -17 7.1 3.43
-1 1 -16 23.53 3.29
-1 1 -16 30.06 4.16
-1 1 -15 74.05 5.19
-1 1 -15 83.27 6.58
-1 1 -14 12.01 2.14
-1 1 -14 10.1 2.31
-1 1 -14 15.96 3.36
-1 1 -13 13.01 2.1
-1 1 -13 15.58 2.44
-1 1 -12 3.06 1.37
-1 1 -12 1.88 1.61
-1 1 -12 3.08 2.13
-1 1 -11 55.01 3.61
-1 1 -11 55.65 4.15
-1 1 -11 47.28 4.19
1 -1 10 68.99 3.88
1 -1 10 73.39 4.62
-1 1 -10 71.55 4.37
-1 1 -10 68.28 4.9
-1 1 -10 81.05 5.25
1 -1 9 1012.87 52.54
1 -1 9 1032.59 53.06
-1 1 -9 1106.85 52.96
-1 1 -9 1053.87 53.64
-1 1 -9 986.29 53.42
1 -1 8 14.04 1.05
1 -1 8 14.98 1.76
-1 1 -8 17.76 1.48
1 -1 8 17.27 1.81
-1 1 -8 16.98 2.1
-1 1 -8 19.1 2.13
1 -1 7 39.83 2.35
1 -1 7 47.54 2.89
1 -1 7 44.06 2.89
-1 1 -7 40.61 2.64
-1 1 -7 45.35 3.38
1 -1 6 15.32 1.03
-1 1 -6 15.68 1.32
1 -1 6 16.33 1.49
-1 1 -6 18.06 2.03
1 -1 6 17.78 1.57
1 -1 5 95.32 5.13
-1 1 -5 100.79 5.65
1 -1 5 87.43 5.14
1 -1 4 13.1 1.07
-1 1 -4 15.74 1.78
1 -1 4 11.41 1.11
1 -1 3 787.44 39.79
-1 1 -3 784.74 39.91
1 -1 3 771.71 39.55
1 -1 2 13.34 1.36
-1 1 -2 12.63 1.24
-1 1 -2 8.78 1.2
1 -1 2 15.32 0.84
1 -1 1 1265.11 6.3
1 -1 1 1320.71 7.34
1 -1 0 1.42 0.35
-1 1 0 0.71 0.65
1 -1 -1 2432.12 4.88
1 -1 -1 2487.55 5.39
-1 1 2 1.77 0.28
-1 1 2 2.52 0.37
1 -1 -2 2.02 0.73
1 -1 -2 2.03 0.35
-1 1 2 3.37 0.92
1 -1 -3 5316.32 277.32
-1 1 3 5686.19 276.96
-1 1 3 5617.95 277.27
-1 1 3 5180.54 277
1 -1 -4 5.28 1.14
1 -1 -4 5.72 0.52
-1 1 4 4.67 0.48
-1 1 4 5.05 0.61
-1 1 4 5.54 1.29
1 -1 -5 13.05 1.44
1 -1 -5 11.71 0.83
-1 1 5 12.18 0.82
-1 1 5 10.16 0.92
-1 1 5 10.37 1.59
1 -1 -6 47.8 3.29
-1 1 6 49.94 2.76
1 -1 -6 53.22 2.78
-1 1 6 46.92 2.86
-1 1 6 48.8 3.41
1 -1 -6 53.75 3.35
1 -1 -7 874.65 45.58
-1 1 7 917.89 45.57
-1 1 7 967.19 46.25
-1 1 7 842.49 45.67
1 -1 -7 964.12 46.19
-1 1 8 20.88 1.34
1 -1 -8 18.54 1.34
-1 1 8 23.2 2.39
-1 1 8 22.3 1.52
1 -1 -8 21.52 2.1
1 -1 -9 105.37 5.55
-1 1 9 101.58 5.5
1 -1 -9 101.01 6.24
-1 1 9 102.86 6.37
1 -1 -10 10.63 0.97
-1 1 10 10.06 0.91
1 -1 -10 9.14 1.74
1 -1 -10 9.74 1.71
1 -1 -11 1.11 1.49
1 -1 -11 0.56 1.29
1 -1 -12 18.7 2.27
1 -1 -12 16.36 2.25
1 -1 -13 36.77 3.32
1 -1 -13 36.42 3.11
1 -1 -13 36.84 3.48
1 -1 -14 4.85 1.81
1 -1 -14 1.5 1.63
1 -1 -14 1.53 2.36
1 -1 -15 35.36 3.45
1 -1 -15 28.17 3.66
1 -1 -16 18.38 3.69
1 -1 -17 -0.42 3.09
1 -1 -17 5.49 4.03
1 -1 -18 19.46 4.03
1 -1 -18 14.61 4.87
1 -1 -19 2.92 3.73
1 -1 -19 6.1 5.37
1 -1 -20 9.85 4
1 -1 -20 4.54 6.37
-1 0 -21 4.06 4.46
-1 0 -20 36 5.71
-1 0 -20 32.09 6.07
-1 0 -19 0.97 3.49
-1 0 -19 3.87 4.38
-1 0 -18 590.43 33.33
-1 0 -18 604.44 31.83
-1 0 -17 26.92 4
-1 0 -17 22.83 3.67
-1 0 -16 405.35 22.57
-1 0 -16 467.09 23.78
-1 0 -16 399.46 22.14
-1 0 -15 0.69 2.64
-1 0 -15 -0.24 2.01
-1 0 -15 0.32 2.08
-1 0 -14 8.48 2.28
-1 0 -14 15.23 3
-1 0 -14 8.43 2.09
-1 0 -13 29.94 3.41
-1 0 -13 24.52 3.06
-1 0 -13 31.81 2.75
-1 0 -12 55.16 4.67
-1 0 -12 64.8 4.97
-1 0 -12 69.19 4.27
-1 0 -11 5.09 1.38
1 0 11 5.33 1.67
-1 0 -11 4.79 1.38
-1 0 -11 1.87 1.71
-1 0 -11 2.41 1.76
1 0 10 390.38 20.69
-1 0 -10 415.6 21.31
1 0 10 403.43 21.35
-1 0 -10 399.64 21.14
-1 0 -10 410.51 21.86
-1 0 -10 455.82 21.98
1 0 9 69.72 3.35
-1 0 -9 57.96 3.9
1 0 9 47.49 3.93
-1 0 -9 37.84 4.06
1 0 8 160.59 8.31
-1 0 -8 159.91 8.78
1 0 8 167.31 8.82
1 0 8 144.77 8.78
-1 0 -8 165.65 9.34
1 0 7 17.49 1.69
1 0 7 17.62 1.17
1 0 7 19.52 1.79
-1 0 -7 17.96 1.61
1 0 6 656.99 35.09
1 0 6 665.83 34.79
-1 0 -6 726.5 35.14
1 0 6 726.2 35.13
1 0 5 13.95 1.21
1 0 5 11.62 0.84
1 0 5 12.11 1.31
-1 0 -5 13.86 1.23
-1 0 -4 1167.2 60.28
1 0 4 1238 60.3
1 0 4 1156.87 60.28
1 0 3 1.53 0.51
-1 0 -3 1.33 0.53
-1 0 -3 2.01 0.39
1 0 3 1.79 0.45
1 0 2 72.7 1.45
-1 0 -2 71.66 0.93
-1 0 -1 29.89 1.58
-1 0 1 11.22 0.7
1 0 -1 0.03 0.29
-1 0 1 0.08 0.19
1 0 -1 8.95 0.42
-1 0 2 402.56 20.77
1 0 -2 410.4 20.85
-1 0 2 403.41 20.85
1 0 -2 428.39 21.02
-1 0 2 432.04 21.03
-1 0 3 151.99 8.02
1 0 -3 156.66 8.02
-1 0 3 160.76 8.38
-1 0 3 164.39 8.12
1 0 -4 434.74 20.96
-1 0 4 396.38 20.94
-1 0 4 387.42 21.04
-1 0 4 426.43 21.35
1 0 -4 425.71 21.16
-1 0 5 69.92 3.63
1 0 -5 66.47 3.63
-1 0 5 69.24 3.76
-1 0 5 70.89 4.18
1 0 -5 67.05 3.97
-1 0 6 513.78 25.7
1 0 -6 526.14 25.73
1 0 -6 526.05 26.27
-1 0 6 466.14 25.81
-1 0 6 492.48 26.23
1 0 -6 487.03 26.06
-1 0 7 38.42 2.17
1 0 -7 39.3 2.22
-1 0 7 34.03 2.29
-1 0 7 46.63 3.36
1 0 -7 39.54 2.97
1 0 -7 37.75 2.71
-1 0 8 30.81 1.87
1 0 -8 32.76 1.95
-1 0 8 32.27 2.06
-1 0 8 33.24 2.76
1 0 -8 31.87 2.59
1 0 -8 33.61 2.5
-1 0 9 37.11 2.17
-1 0 9 37.38 3.08
1 0 -9 36.91 2.94
1 0 -9 36.24 2.84
-1 0 10 8.46 0.81
1 0 -10 9.61 1.66
1 0 -10 9.35 1.65
1 0 -10 10.92 1.8
1 0 -11 2.4 1.5
1 0 -11 0.67 1.29
1 0 -11 1.7 1.58
1 0 -12 78.7 5.3
1 0 -12 73.65 4.87
1 0 -12 80.46 5.22
1 0 -13 -0.43 1.49
1 0 -13 3.55 2.18
1 0 -14 755.22 39.51
1 0 -15 13.84 3.22
1 0 -16 745.6 40.83
1 0 -16 759.35 39.64
1 0 -17 -1.75 2.99
1 0 -17 -4.51 4.05
1 0 -18 159.67 11.55
1 0 -18 175.54 11
1 0 -19 2.03 4.15
1 0 -19 1.15 5.86
1 0 -20 8.66 4.26
1 0 -20 15.75 6.49
-1 -1 -21 11.32 4.45
-1 -1 -21 9.19 5.85
-1 -1 -20 8 4.04
-1 -1 -20 4.31 5.42
-1 -1 -19 26.38 4.45
-1 -1 -19 9.81 4.42
-1 -1 -18 45.7 5.18
-1 -1 -18 39.25 4.69
-1 -1 -17 7.83 3.08
-1 -1 -17 6.43 2.97
-1 -1 -16 83.12 6.65
-1 -1 -16 107.36 7.49
-1 -1 -16 104.29 6.47
-1 -1 -15 128.35 7.93
-1 -1 -15 133.77 8.81
-1 -1 -15 128.31 8.38
-1 -1 -15 128.88 7.81
-1 -1 -14 169.16 9.66
-1 -1 -14 171.97 10.42
-1 -1 -14 166.68 10.16
-1 -1 -14 156.86 9.42
-1 -1 -13 37.75 3.11
-1 -1 -13 41.39 3.73
-1 -1 -13 35.24 3.81
-1 -1 -12 -0.32 1.27
-1 -1 -12 -1.22 1.87
1 1 11 33.69 3.01
-1 -1 -11 41.01 3.02
1 1 10 5.05 0.67
-1 -1 -10 5.91 1.27
1 1 10 4.37 1.64
1 1 9 29.87 1.86
-1 -1 -9 32.55 2.44
1 1 9 31.88 2.6
1 1 8 0.59 0.45
-1 -1 -8 0.6 0.9
1 1 8 0.54 1.18
1 1 8 0.43 1.12
1 1 7 50.11 2.9
1 1 7 58.01 3.45
-1 -1 -7 62.2 3.38
-1 -1 -7 49.51 3.17
1 1 7 52.76 3.37
1 1 6 18.39 1.16
-1 -1 -6 19.86 1.57
1 1 6 16.36 1.68
-1 -1 -6 17.33 1.39
1 1 6 18.42 1.57
1 1 5 2594.99 136.39
1 1 5 2777.95 136.64
-1 -1 -5 2791.59 136.63
-1 -1 -5 2789.04 136.56
1 1 5 2644.49 136.59
1 1 4 12.31 0.82
1 1 4 13.15 1.21
-1 -1 -4 14.32 1.15
1 1 4 11.87 1.03
-1 -1 -4 12.16 0.99
-1 -1 -3 2771.85 143.09
1 1 3 2734.54 143.1
1 1 3 2912.46 143.03
1 1 2 0.13 0.2
1 1 2 0.03 0.13
-1 -1 -1 1164.97 58.98
1 1 0 1.85 1.1
1 1 -1 2439.93 67.92
-1 -1 1 1000.69 67.7
1 1 -2 9.96 0.58
-1 -1 2 10.4 0.57
-1 -1 2 8.98 0.7
-1 -1 2 10 1.09
1 1 -3 569.73 27.18
-1 -1 3 528.64 27.16
-1 -1 3 479.48 27.26
-1 -1 3 539.61 27.51
-1 -1 3 546.01 27.38
1 1 -4 88.04 4.31
-1 -1 4 77.33 4.28
-1 -1 4 90.17 4.78
-1 -1 4 81.54 4.43
-1 -1 5 1.43 0.34
-1 -1 5 1.45 0.5
-1 -1 5 1.14 1.13
1 1 -6 192.27 9.45
-1 -1 6 169.87 8.83
1 1 -6 171.19 9.41
-1 -1 6 175.64 9.42
-1 -1 6 164.58 8.98
1 1 -7 445.02 20.44
-1 -1 7 386.63 19.77
1 1 -7 416.56 20.47
-1 -1 7 376.18 19.93
-1 -1 7 338.85 20.32
1 1 -8 9.44 1.55
-1 -1 8 7.93 0.69
-1 -1 8 7.19 0.9
-1 -1 8 10.66 1.76
1 1 -8 9 1.52
1 1 -9 1247.07 64.93
-1 -1 9 1273.68 64.33
1 1 -9 1262.22 65.11
-1 -1 10 0.74 0.48
1 1 -10 0.56 1.48
1 1 -11 52.08 3.81
1 1 -12 46.96 3.76
1 1 -13 0.18 2.06
1 1 -14 19.66 3.41
1 1 -14 18.75 3.01
1 1 -15 24.81 3.9
1 1 -15 28.97 3.78
1 1 -16 11.88 3.36
1 1 -16 10.61 3.58
1 1 -17 21.2 4.05
1 1 -17 32.71 4.93
1 1 -18 13.33 3.93
1 1 -18 12.29 5.14
1 1 -19 2.66 3.89
1 1 -19 3.14 5.62
1 1 -20 -5.61 6.06
-1 -2 -22 1.65 4.2
-1 -2 -21 -0.51 3.87
-1 -2 -21 -0.9 5.6
-1 -2 -20 49.21 5.75
-1 -2 -20 52.87 6.44
-1 -2 -19 34.91 4.79
-1 -2 -19 28.37 4.69
-1 -2 -18 408.57 23.19
-1 -2 -18 402.26 21.98
-1 -2 -17 14.95 2.56
-1 -2 -17 13.01 3.37
-1 -2 -17 19.24 3.31
-1 -2 -17 16.19 3.3
-1 -2 -16 524.05 29.57
-1 -2 -16 572.12 30.03
-1 -2 -16 548.95 29.16
-1 -2 -15 2.61 2.4
-1 -2 -15 2.18 2.4
-1 -2 -15 -1.44 1.67
-1 -2 -14 7.06 2.58
-1 -2 -14 10.67 1.94
-1 -2 -13 1.07 1.44
-1 -2 -12 90.44 5.69
-1 -2 -11 14.91 2
-1 -2 -11 39.26 2.57
-1 -2 -10 133.29 7.61
-1 -2 -10 138.98 7.8
-1 -2 -9 17.78 1.72
1 2 9 20.75 1.35
-1 -2 -9 18.04 1.95
-1 -2 -8 4569.11 222.55
1 2 8 4290.62 222.66
1 2 8 4199.37 222.2
-1 -2 -8 4486.81 222.27
-1 -2 -8 4595.94 222.7
-1 -2 -7 6.32 0.99
1 2 7 6.06 1.22
1 2 7 6.64 0.68
-1 -2 -7 9 1.22
-1 -2 -6 913.1 45.98
1 2 6 840.48 46.03
1 2 6 901.58 45.77
-1 -2 -6 956.65 46.14
-1 -2 -5 15.27 1.21
1 2 5 15.62 1.01
-1 -2 -5 13.93 1.46
-1 -2 -4 416.88 21.79
-1 -2 -4 419.75 21.7
1 2 4 437.71 21.7
-1 -2 -3 17.75 1.13
1 2 3 16.88 1.57
1 2 3 17.4 1.04
-1 -2 -3 18.17 1.05
1 2 2 1041.41 50.98
-1 -2 -2 1006.26 50.75
-1 -2 -2 986.99 50.72
-1 -2 -1 36.36 2.05
-1 -2 -1 43.39 2.06
1 2 0 89.97 4.25
1 2 0 85.48 4.66
1 2 -1 105.48 5.78
1 2 -1 107.06 5.95
-1 -2 1 114.07 5.71
1 2 -2 16.11 1.26
1 2 -2 14.61 1.03
-1 -2 2 15.77 1.1
1 2 -2 14.58 0.95
-1 -2 2 16.53 0.99
-1 -2 3 10.32 0.62
-1 -2 3 10.63 0.82
-1 -2 3 10.56 1.28
-1 -2 3 11.18 0.88
-1 -2 3 10.6 1.16
1 2 -3 11.89 1.31
1 2 -4 0.8 0.96
-1 -2 4 0.74 0.23
-1 -2 4 0.55 1.02
-1 -2 4 0.25 0.45
-1 -2 4 0.62 0.54
-1 -2 4 0.18 0.81
-1 -2 4 2.58 1.12
-1 -2 5 6.23 0.5
-1 -2 5 6.25 0.7
-1 -2 5 7.25 1.38
1 2 -5 8.15 1.23
-1 -2 5 7.87 1.45
1 2 -6 3.67 1.04
-1 -2 6 3.23 0.4
-1 -2 6 2.49 0.6
-1 -2 6 4.61 1.29
1 2 -7 13.39 1.65
-1 -2 7 17.32 1.03
-1 -2 7 12.9 1.19
-1 -2 7 18.36 1.98
1 2 -8 71.49 4.39
-1 -2 8 67.29 3.68
-1 -2 8 68.16 3.89
-1 -2 8 73.52 4.56
-1 -2 9 74.91 4.07
1 2 -9 79.81 4.82
-1 -2 10 2.81 0.54
1 2 -10 2.5 1.58
-1 -2 11 1.57 0.54
1 2 -11 0.46 1.58
1 2 -12 71.59 4.93
1 2 -13 6.62 2.64
1 2 -13 5.71 2.17
1 2 -14 181.12 11.29
1 2 -14 167.41 10.09
1 2 -15 6.19 3.09
1 2 -15 -0.19 2.95
1 2 -16 442.46 24.75
1 2 -16 423.27 23.23
1 2 -17 22.2 4.73
1 2 -17 25.04 4.87
1 2 -18 136.72 10.35
1 2 -18 133.73 9.62
1 2 -19 2.22 3.83
1 2 -19 0.22 6.06
1 2 -20 14.46 6.62
-1 -3 -22 2.61 4.02
-1 -3 -21 18.72 4.22
-1 -3 -21 15.3 5.92
-1 -3 -20 1.35 3.3
-1 -3 -20 3.92 4.85
-1 -3 -19 -2.49 3.17
-1 -3 -19 1.05 2.29
-1 -3 -18 6.1 2.95
-1 -3 -18 10.97 2.45
-1 -3 -17 69.66 6.3
-1 -3 -17 91.49 6.82
-1 -3 -17 88.42 5.94
-1 -3 -16 34.46 4.18
-1 -3 -16 43.32 4.35
-1 -3 -16 32.47 3.4
-1 -3 -15 61.4 4.58
-1 -3 -14 -0.77 1.8
-1 -3 -14 0.19 1.48
-1 -3 -13 540.11 26.13
-1 -3 -13 448.51 26.2
-1 -3 -12 148.48 8.52
-1 -3 -12 151.24 8.7
-1 -3 -11 12.83 1.65
-1 -3 -11 13.59 1.79
-1 -3 -10 77.78 4.97
-1 -3 -10 86.73 4.68
-1 -3 -10 86.96 5.27
-1 -3 -9 5.63 1.16
-1 -3 -9 6.89 0.8
1 3 9 6.29 0.71
-1 -3 -9 5.63 1.32
-1 -3 -8 0.35 0.8
1 3 8 0.61 0.47
-1 -3 -8 0.12 1.24
-1 -3 -7 97.83 5.61
1 3 7 100.03 5.36
-1 -3 -7 109.89 5.91
-1 -3 -6 0.18 0.38
1 3 6 0.36 0.42
-1 -3 -6 0.12 0.61
1 3 5 1257.3 67.15
-1 -3 -5 1383.47 67.19
-1 -3 -5 1338.35 67.3
1 3 5 1363.26 67.73
1 3 4 0.34 0.35
-1 -3 -4 0.59 0.37
-1 -3 -4 0.66 0.51
1 3 4 1.63 1.44
1 3 3 850.33 43.78
-1 -3 -3 902.06 43.38
1 3 3 791.98 43.42
-1 -3 -3 859.81 43.41
-1 -3 -2 0.72 0.26
1 3 2 0.32 0.3
-1 -3 -2 0.07 0.33
1 3 1 101.4 5.81
1 3 1 109.67 5.11
-1 -3 -1 93.1 5.09
-1 -3 -1 99.94 5.12
1 3 1 97.67 5.12
-1 -3 -1 101.32 5.31
1 3 1 93.53 5.39
1 3 1 99.28 6.53
1 3 0 2.02 0.26
-1 -3 0 1.56 0.21
1 3 0 2.55 1.46
-1 -3 0 1.86 2.15
-1 -3 0 1.37 0.75
1 3 0 1.73 0.84
1 3 -1 991.15 51.15
1 3 -1 1002.81 50.95
1 3 -1 983.57 51.1
-1 -3 1 1010.86 50.8
1 3 -1 1000.37 50.76
1 3 -2 1.09 0.91
1 3 -2 4.6 0.92
-1 -3 2 2.62 0.83
1 3 -2 2.52 0.67
1 3 -2 2.36 1.06
-1 -3 2 1.44 0.39
-1 -3 3 13.09 0.96
-1 -3 3 14.86 1.2
-1 -3 3 14.13 1.47
1 3 -3 15.33 1.4
-1 -3 4 59.26 3.25
-1 -3 4 67.75 3.44
-1 -3 4 62.15 3.51
-1 -3 4 68.37 3.81
1 3 -4 69.27 3.79
1 3 -5 304.64 14.6
-1 -3 5 265.03 14.07
-1 -3 5 311.42 14.72
-1 -3 5 264.14 14.23
-1 -3 5 279.49 14.27
-1 -3 5 286.15 14.54
-1 -3 5 289.43 14.67
1 3 -6 147.92 7.59
-1 -3 6 130.51 7.01
-1 -3 6 132.08 7.19
-1 -3 6 137.86 7.7
-1 -3 6 142.11 7.21
-1 -3 6 146.53 7.54
-1 -3 6 131.81 7.74
1 3 -7 977.12 46.68
-1 -3 7 887.72 46.08
-1 -3 7 888.27 46.28
-1 -3 7 955.87 46.8
-1 -3 7 956.96 46.61
-1 -3 7 876.03 46.8
1 3 -8 36.74 2.67
-1 -3 8 35.47 2.01
-1 -3 8 34.09 2.21
1 3 -9 428.07 25.92
1 3 -9 462.03 26.73
1 3 -10 0.41 1.37
-1 -3 10 0.62 0.44
1 3 -11 189.25 8.71
-1 -3 11 137.65 7.64
1 3 -12 59.57 4.34
1 3 -13 -0.51 2.14
-1 -3 13 0.34 0.9
1 3 -14 34.05 4.35
1 3 -14 33.04 3.7
1 3 -15 21.23 3.76
1 3 -15 19.19 3.55
1 3 -16 0.47 3.42
1 3 -16 1.94 3.45
1 3 -17 46.4 5.79
1 3 -17 55.72 5.8
1 3 -18 11.01 4.29
1 3 -18 12.33 5.29
1 3 -19 13.03 4.66
1 3 -19 8.85 5.91
-1 -4 -22 -2.49 4.1
-1 -4 -21 17.02 4.16
-1 -4 -20 41.83 4.97
-1 -4 -20 37.71 4.03
-1 -4 -19 22.07 3.9
-1 -4 -19 30.34 3.43
-1 -4 -18 217.26 13.06
-1 -4 -18 222.52 13.84
-1 -4 -18 233.38 13.01
-1 -4 -17 61.66 4.84
-1 -4 -17 55.94 4.64
-1 -4 -16 93.83 6.04
-1 -4 -16 83.88 6
-1 -4 -15 17.35 2.54
-1 -4 -15 14.72 2.34
-1 -4 -14 85.32 5.6
-1 -4 -14 89.57 5.79
-1 -4 -13 0.43 1.46
-1 -4 -13 2.08 1.59
-1 -4 -12 197.8 11.47
-1 -4 -12 208.48 11.12
-1 -4 -12 227.88 11.85
-1 -4 -11 2.81 1.26
-1 -4 -11 2.23 0.8
-1 -4 -11 0.64 1.27
-1 -4 -10 657.35 33.59
-1 -4 -10 641.64 33.25
-1 -4 -10 658.27 33.89
-1 -4 -9 0.1 0.88
1 4 9 0.9 0.57
-1 -4 -9 1.28 1.23
-1 -4 -8 2387.98 116.53
1 4 8 2228.34 116.22
-1 -4 -8 2350.11 116.8
1 4 7 0.04 0.45
-1 -4 -7 0.35 0.47
1 4 7 1.01 1.05
-1 -4 -7 -0.36 0.75
1 4 7 1.55 1.96
-1 -4 -6 1062.73 51.51
1 4 6 974.73 51.48
1 4 6 993.95 51.72
-1 -4 -6 1011.84 51.64
1 4 6 1035.86 52.18
-1 -4 -5 93.29 4.96
1 4 5 88.78 4.94
1 4 5 95.67 5.16
-1 -4 -5 97.21 5.08
1 4 5 102.71 5.78
-1 -4 -4 351.93 18.48
1 4 4 366.86 18.58
-1 -4 -4 365.45 18.53
1 4 4 352.77 19.07
-1 -4 -4 384.72 19.13
1 4 3 69.02 4.57
-1 -4 -3 73.74 3.91
1 4 3 77.13 3.99
-1 -4 -3 73.27 3.93
-1 -4 -2 375.87 20.6
1 4 2 379.38 20.61
1 4 2 362.38 20.59
-1 -4 -2 369.65 20.89
-1 -4 -1 345.3 19.37
1 4 1 334.84 19.83
-1 -4 -1 354.68 19.43
1 4 1 374.74 19.45
1 4 1 366.66 19.87
-1 -4 -1 337.83 19.68
1 4 1 345.94 20.5
-1 -4 0 352.17 18.48
1 4 0 380.22 18.52
-1 -4 0 370.87 19.62
1 4 0 392.48 19.31
1 4 0 366 18.98
-1 -4 0 347.61 18.8
-1 -4 1 2.6 0.46
-1 -4 1 2.75 0.32
1 4 -1 2.64 0.32
1 4 -1 2.05 0.91
1 4 -1 0.1 1.15
1 4 -1 2.11 1.14
1 4 -2 56.14 3.22
-1 -4 2 51.3 2.95
1 4 -2 56.85 3.2
1 4 -2 55.13 3.4
1 4 -2 59.26 3.62
-1 -4 2 56.72 2.97
1 4 -3 23.19 1.78
1 4 -3 27.36 1.95
-1 -4 3 23.34 1.81
1 4 -3 27.55 2.33
-1 -4 3 25.75 1.51
1 4 -4 10.8 1.2
-1 -4 4 9.91 0.81
-1 -4 4 11.02 1.55
-1 -4 4 8.91 1.14
1 4 -4 7.04 1.53
1 4 -5 2.25 0.92
-1 -4 5 1.21 0.25
-1 -4 5 1.65 0.51
-1 -4 5 1.52 0.78
-1 -4 5 0.81 1.15
1 4 -5 2.19 1.39
1 4 -6 83.43 4.67
-1 -4 6 73.61 4.09
-1 -4 6 77.77 4.29
-1 -4 6 73.34 4.83
-1 -4 6 81.7 4.77
-1 -4 6 85.44 4.43
-1 -4 6 91.22 5.06
1 4 -6 86.06 5.31
1 4 -7 41.23 2.76
-1 -4 7 37.46 2.15
-1 -4 7 40.1 2.4
-1 -4 7 40.07 2.48
-1 -4 7 40.13 2.87
-1 -4 7 40.87 3.26
1 4 -7 41.59 3.42
1 4 -8 208.8 11.32
-1 -4 8 205.78 10.74
-1 -4 8 208.84 10.98
-1 -4 8 215.03 11.01
-1 -4 8 194.55 11.66
1 4 -8 234.35 12.32
1 4 -9 162.13 10.72
-1 -4 9 192.39 10.48
-1 -4 9 202.7 10.21
1 4 -10 -0.4 1.4
-1 -4 10 0.21 0.84
1 4 -10 0.9 1.91
-1 -4 10 0.35 0.42
1 4 -11 5.35 1.77
-1 -4 11 2.79 0.92
1 4 -11 5.59 2.44
-1 -4 11 2.64 0.56
1 4 -12 163.12 8.68
-1 -4 12 139.64 7.9
1 4 -13 -0.33 2.14
-1 -4 13 1.24 0.99
1 4 -14 133.73 8.19
1 4 -15 77.54 5.76
1 4 -16 121.81 9.66
1 4 -16 130.78 8.46
1 4 -17 29.99 5.35
1 4 -17 46 5.36
1 4 -18 84.76 8.23
1 4 -18 81.95 7.43
1 4 -19 7.19 5.82
-1 -5 -23 146.6 10.99
-1 -5 -22 -0.47 3.65
-1 -5 -22 1.81 2.87
-1 -5 -21 3.8 2.63
-1 -5 -21 9.63 3.7
-1 -5 -21 0.92 5.2
-1 -5 -20 44.52 4.29
-1 -5 -20 41.39 5.08
-1 -5 -20 43.57 5.68
-1 -5 -19 11.22 2.69
-1 -5 -19 18.57 3.64
-1 -5 -19 12.76 4.04
-1 -5 -18 56.85 4.87
-1 -5 -18 53.57 4.66
-1 -5 -17 65.84 5.09
-1 -5 -17 65.04 5.02
-1 -5 -16 17.84 2.75
-1 -5 -16 16.91 2.63
-1 -5 -15 396.33 20.73
-1 -5 -15 375.16 21.03
-1 -5 -14 48.05 3.46
-1 -5 -14 34.66 3.45
-1 -5 -13 323.76 18.31
-1 -5 -13 351.4 17.96
-1 -5 -13 354.95 18.73
-1 -5 -12 71.95 4.51
-1 -5 -12 68.44 4.07
-1 -5 -12 69.06 4.79
-1 -5 -11 19.58 2.3
-1 -5 -11 26.16 2.13
-1 -5 -10 4.8 1.51
-1 -5 -10 2.62 1
-1 -5 -9 182.86 10.32
-1 -5 -9 192.2 9.97
1 5 9 167.05 10.62
1 5 8 43.75 3.1
-1 -5 -8 49.84 2.92
1 5 8 41.98 3.8
-1 -5 -8 44.11 2.63
1 5 8 43.81 2.6
-1 -5 -7 59.88 3.54
1 5 7 60.15 3.74
1 5 7 67.4 4.59
1 5 7 57.43 3.34
-1 -5 -7 62.04 3.37
1 5 6 94.95 5.65
-1 -5 -6 105.97 5.55
1 5 6 103.67 6.37
-1 -5 -6 101.27 5.41
1 5 5 176.89 9.5
-1 -5 -5 177.62 9.39
1 5 5 188.89 10.17
-1 -5 -5 188.97 10.21
-1 -5 -5 178.61 9.33
-1 -5 -4 4.93 0.54
-1 -5 -4 6.41 1.69
1 5 4 5.45 1.89
-1 -5 -4 4.12 0.59
1 5 4 4.45 0.76
1 5 3 5.61 0.6
-1 -5 -3 5.59 0.54
-1 -5 -3 5.95 0.55
1 5 3 5.71 0.67
-1 -5 -2 1.89 0.35
1 5 2 2.1 0.45
1 5 2 1.97 0.38
-1 -5 -2 2.63 0.31
-1 -5 -2 2.09 1.32
1 5 1 11.97 0.85
-1 -5 -1 12.49 0.78
1 5 1 11.21 1.77
1 5 1 11.29 2.51
-1 -5 -1 9.53 1.47
1 5 0 55.55 4
1 5 0 53.74 3.51
-1 -5 0 55.44 4.82
-1 -5 0 59.99 3.54
1 5 0 59.47 3.84
1 5 0 58.44 3.08
-1 -5 0 56.15 3.01
-1 -5 1 18.22 1.12
-1 -5 1 15.9 1
1 5 -1 18.13 1.54
1 5 -1 19.53 1.97
-1 -5 1 17.67 1.79
1 5 -1 16.05 1.9
1 5 -2 0.67 0.67
-1 -5 2 0.65 0.36
1 5 -2 0.2 1.02
1 5 -2 0.41 0.82
1 5 -2 0.94 1.3
-1 -5 2 0.03 0.4
1 5 -3 7.6 0.96
-1 -5 3 8 1.17
1 5 -3 9.01 1.31
1 5 -3 7.81 0.95
1 5 -3 7.82 1.67
-1 -5 3 6.48 0.66
1 5 -4 351.75 18.27
-1 -5 4 359.92 18.34
-1 -5 4 358.94 18.74
1 5 -4 377.08 19.03
-1 -5 4 343.39 18.08
1 5 -5 3.19 0.92
-1 -5 5 1.8 0.57
-1 -5 5 3.47 1.04
-1 -5 5 1.88 1.42
1 5 -5 3.62 1.64
1 5 -6 43.45 2.9
-1 -5 6 45.57 2.43
-1 -5 6 44.63 2.63
-1 -5 6 44.96 2.85
-1 -5 6 50.79 3.34
1 5 -6 38.85 3.61
1 5 -7 1173.42 56.13
-1 -5 7 1056.54 55.6
-1 -5 7 1114.68 55.83
-1 -5 7 1093.84 55.95
-1 -5 7 1162.27 56.59
1 5 -7 1184.4 57.14
1 5 -8 1.28 1.2
-1 -5 8 8.04 0.62
-1 -5 8 2.66 0.78
-1 -5 8 7.91 1.22
-1 -5 8 2.57 2.12
1 5 -9 479.29 23.99
-1 -5 9 464.24 23.67
-1 -5 9 466.37 24.53
1 5 -9 465.29 25.09
-1 -5 9 447.81 23.33
1 5 -10 9.85 1.71
-1 -5 10 5.84 1.17
1 5 -10 8.33 2.44
-1 -5 10 5.98 0.63
1 5 -11 279.51 13.41
-1 -5 11 245.35 12.88
1 5 -11 278.45 14.91
-1 -5 11 231.46 12.53
1 5 -12 3.32 1.95
1 5 -12 5.81 3.09
-1 -5 12 2.14 1.17
1 5 -13 46.09 3.81
1 5 -14 -1.51 2.46
1 5 -15 1.05 3.05
1 5 -16 19.33 4.19
1 5 -17 79.66 7.85
1 5 -17 61.83 6.3
1 5 -18 50.42 6.85
1 5 -18 51.79 6.35
1 5 -19 28.73 6.38
-1 -6 -23 9.64 4.1
-1 -6 -22 24.77 4.67
-1 -6 -22 22.17 3.7
-1 -6 -21 29.14 3.81
-1 -6 -21 31.93 4.68
-1 -6 -21 33.83 5.81
-1 -6 -20 1.45 2.37
-1 -6 -20 -1.17 3.06
-1 -6 -20 -3.48 4.68
-1 -6 -19 98.49 7.27
-1 -6 -19 124.77 8.28
-1 -6 -19 107.43 7.64
-1 -6 -18 27.8 3.79
-1 -6 -18 25.02 3.3
-1 -6 -17 51.96 4.43
-1 -6 -17 50.69 4.36
-1 -6 -16 38.24 3.66
-1 -6 -16 40.84 3.92
-1 -6 -15 2.45 2.05
-1 -6 -15 -0.46 1.9
-1 -6 -14 12.37 2.05
-1 -6 -14 13.1 1.55
-1 -6 -14 13.9 2.2
-1 -6 -13 12.58 1.98
-1 -6 -13 16.26 1.55
-1 -6 -13 14.01 2.22
-1 -6 -12 16.87 2.31
-1 -6 -12 17.09 1.93
-1 -6 -11 51.99 3.86
-1 -6 -11 50.83 3.44
-1 -6 -10 123.27 7.56
-1 -6 -10 127.18 7.13
1 6 10 128.58 8.1
-1 -6 -9 60.17 3.49
-1 -6 -9 60.27 3.72
1 6 9 61.07 4.76
-1 -6 -8 688.44 35.04
1 6 8 667.13 35.43
-1 -6 -8 693.8 35.22
1 6 8 686.5 36.01
-1 -6 -7 112.19 6.03
-1 -6 -7 111.8 6.17
1 6 7 116.44 6.4
1 6 7 107.34 7.08
-1 -6 -6 2874.71 139.49
-1 -6 -6 2715.59 139.55
1 6 6 2605.69 139.68
1 6 6 2847.06 140.38
-1 -6 -6 2639.57 140.38
-1 -6 -5 119.8 6.1
-1 -6 -5 110.48 6.12
1 6 5 110.69 6.26
1 6 5 123.85 7.12
-1 -6 -5 118.01 7.1
-1 -6 -4 69.03 3.58
1 6 4 66.86 3.6
1 6 4 65.65 3.69
-1 -6 -4 61.3 3.55
1 6 4 71.01 4.7
-1 -6 -4 68.17 4.68
1 6 3 47.88 2.75
-1 -6 -3 48.29 2.72
-1 -6 -3 57.04 2.71
1 6 3 45.07 2.74
-1 -6 -3 43.48 3.5
-1 -6 -2 369.48 18.44
1 6 2 369.49 18.48
-1 -6 -2 345.9 18.32
1 6 2 372.6 18.39
-1 -6 -2 375.91 18.97
-1 -6 -1 180.05 12.81
1 6 1 205.99 12.11
1 6 1 195.09 11.67
-1 -6 -1 212.47 11.35
1 6 1 219.91 10.9
-1 -6 -1 209.65 10.84
1 6 0 4.75 1.8
-1 -6 0 3.14 3.13
1 6 0 4.54 1.15
-1 -6 0 7.89 1.43
1 6 0 3.6 1.82
1 6 0 4.99 0.66
-1 -6 0 4.55 0.44
-1 -6 1 62.62 3.37
-1 -6 1 61.88 3.27
1 6 -1 60 3.75
1 6 -1 54.78 4.06
1 6 -1 66.03 4.3
-1 -6 1 58.27 3.87
-1 -6 2 0.87 0.44
1 6 -2 2.09 0.58
-1 -6 2 1.52 0.38
1 6 -2 1.56 0.91
1 6 -2 1.2 1.15
1 6 -2 1.01 1.48
1 6 -3 23.37 1.57
-1 -6 3 24.36 1.46
1 6 -3 23.28 1.8
1 6 -3 20.99 2
1 6 -3 22.83 2.48
-1 -6 3 22.86 1.44
1 6 -4 511.84 26.34
-1 -6 4 528.49 27.06
-1 -6 4 496.98 26.52
1 6 -4 574.1 27.43
-1 -6 4 507.01 26.2
1 6 -5 53.81 3.29
-1 -6 5 50.31 3.43
1 6 -5 62.94 4.41
-1 -6 5 57.85 3.13
1 6 -6 272.71 13.67
-1 -6 6 254.72 13.44
-1 -6 6 249.9 13.69
1 6 -6 265.6 14.71
1 6 -7 9.19 1.4
-1 -6 7 15.16 0.9
-1 -6 7 9.28 1.05
-1 -6 7 15.25 1.64
1 6 -7 17.04 2.67
-1 -6 7 8.26 2.21
1 6 -8 81.35 4.66
-1 -6 8 73.69 4.04
-1 -6 8 76.79 4.32
-1 -6 8 74.6 4.51
1 6 -8 97.79 6.11
-1 -6 8 81.14 5.54
1 6 -9 27.1 2.41
-1 -6 9 25.85 2.24
-1 -6 9 30.36 3.44
1 6 -9 35.33 3.77
-1 -6 9 30.93 1.73
1 6 -10 8.98 1.76
-1 -6 10 8.6 1.46
-1 -6 10 9.11 2.93
1 6 -10 10.51 2.88
-1 -6 10 9.31 0.77
1 6 -11 1.73 1.63
-1 -6 11 2.6 1.24
1 6 -12 1.29 1.96
1 6 -12 -2.51 2.84
-1 -6 12 2.35 1.24
1 6 -13 102.31 8.03
1 6 -13 96.92 6.24
1 6 -14 88.93 7.54
1 6 -14 77.11 5.66
1 6 -15 58.12 5.02
1 6 -16 117.28 7.99
1 6 -17 27 5.03
1 6 -18 37.87 5.99
1 6 -19 16.01 6.2
-1 -7 -23 190.92 12.86
-1 -7 -22 0.43 3.53
-1 -7 -22 -2.52 2.76
-1 -7 -21 -0.92 2.64
-1 -7 -21 -0.4 3.24
-1 -7 -21 -2.47 5.34
-1 -7 -20 7.88 2.76
-1 -7 -20 2.63 3.07
-1 -7 -20 5.21 4.42
-1 -7 -19 -0.41 3.43
-1 -7 -19 0.28 2.21
-1 -7 -18 -0.19 2.91
-1 -7 -18 1.61 2.45
-1 -7 -17 75.13 5.46
-1 -7 -17 79.62 5.78
-1 -7 -16 7.49 2.3
-1 -7 -16 5.1 1.7
-1 -7 -16 0.76 2.05
-1 -7 -15 438.79 21.37
-1 -7 -15 372.73 20.86
-1 -7 -15 402.74 21.77
-1 -7 -14 8.84 1.91
-1 -7 -14 5.51 1.34
-1 -7 -14 8.64 2.28
-1 -7 -13 171.25 9.75
-1 -7 -13 178.12 10.34
-1 -7 -12 88.67 5.35
-1 -7 -12 85.62 5.82
-1 -7 -11 11.45 1.53
-1 -7 -11 15.27 2.13
-1 -7 -10 57.33 3.84
-1 -7 -10 66.56 3.7
-1 -7 -9 8.79 1.22
1 7 9 4.3 2.41
-1 -7 -9 11.2 1.05
-1 -7 -8 147.96 8.34
1 7 8 142.02 8.58
1 7 8 148.36 9.33
-1 -7 -8 168.38 8.25
1 7 7 72.47 5.16
-1 -7 -7 67.25 3.97
1 7 7 65.53 4.22
-1 -7 -7 72.54 3.89
-1 -7 -6 90.73 5.12
1 7 6 92.83 5.36
1 7 6 92.9 6.2
-1 -7 -6 93.72 6.27
1 7 6 96.12 5.09
-1 -7 -6 95.27 5.08
1 7 5 4.72 0.93
-1 -7 -5 4.43 0.63
1 7 5 5.76 2.28
-1 -7 -5 8.47 2.03
-1 -7 -5 5.99 0.64
1 7 5 4.65 0.69
-1 -7 -4 95.98 6.4
-1 -7 -4 99.33 5.23
1 7 4 100.34 5.26
1 7 4 92.24 5.31
-1 -7 -4 99.23 5.19
-1 -7 -3 59.53 3.64
1 7 3 63.12 3.7
-1 -7 -3 57.43 4.38
1 7 3 58.62 3.67
-1 -7 -2 6.9 0.63
1 7 2 6.9 0.74
-1 -7 -2 6.34 0.44
1 7 2 7.39 0.61
-1 -7 -2 6.1 1.61
-1 -7 -1 16.52 1.08
1 7 1 17.97 1.2
1 7 1 13.62 2.46
1 7 1 18.58 1.86
-1 -7 -1 14.81 4.66
1 7 1 18.96 2.76
-1 -7 -1 15.59 1.9
1 7 0 0.64 1.14
1 7 0 4.35 1.93
-1 -7 0 1.45 3.6
-1 -7 0 0.32 1.29
1 7 0 0.56 1.83
1 7 0 1.16 0.6
-1 -7 0 0.6 0.33
1 7 -1 488.87 24.88
-1 -7 1 491.1 25.01
1 7 -1 482.99 25.86
-1 -7 1 486.9 26.51
1 7 -1 514.22 25.53
1 7 -1 508.02 26.18
-1 -7 1 489.23 25.63
-1 -7 2 8.64 0.78
1 7 -2 8.65 0.72
-1 -7 2 7.84 0.66
1 7 -2 7.58 1.6
1 7 -2 8.82 1.27
-1 -7 2 9.43 1.82
1 7 -2 5.66 1.79
1 7 -3 104.39 5.42
-1 -7 3 99.53 5.35
-1 -7 3 100.29 5.38
1 7 -3 102.93 6.07
1 7 -3 102.62 5.78
1 7 -3 98.18 6.61
1 7 -4 76.24 4.21
-1 -7 4 73.84 4.14
-1 -7 4 79.18 4.14
1 7 -4 71.42 4.76
1 7 -4 71.95 5.37
1 7 -5 518.29 24.62
-1 -7 5 458.92 24.52
-1 -7 5 436.78 24.8
1 7 -5 509.19 25.97
-1 -7 5 480.05 24.46
1 7 -6 5.69 0.98
-1 -7 6 7.49 1.42
1 7 -6 8.72 2.39
-1 -7 6 5.19 0.73
1 7 -7 1120.49 55.21
-1 -7 7 1065.66 54.99
-1 -7 7 1015.3 55.27
1 7 -7 1227.7 56.89
1 7 -8 26.13 2.15
-1 -7 8 25.9 1.56
-1 -7 8 29.35 1.9
-1 -7 8 29.94 2.33
-1 -7 8 28.28 3.29
1 7 -8 27.93 3.54
1 7 -9 806.05 38.46
-1 -7 9 769.1 38.42
-1 -7 9 771.62 39.33
1 7 -9 849.03 40.34
-1 -7 9 715.03 37.85
1 7 -10 28.46 3.88
-1 -7 10 25.39 3.85
1 7 -10 24.67 2.35
1 7 -11 235.7 14.44
1 7 -11 226.51 12.48
1 7 -12 49.93 5.41
1 7 -12 47.5 3.71
1 7 -13 -0.5 3.28
1 7 -13 3.87 2.28
1 7 -14 9.74 4.02
1 7 -14 7.77 2.75
1 7 -15 0.59 4.08
1 7 -15 4.8 3.26
1 7 -16 22.86 5.25
1 7 -16 27.65 4.49
1 7 -17 88.76 7.23
1 7 -18 1.3 5.36
1 7 -19 170.7 11.48
-1 -8 -23 4.41 3.86
-1 -8 -22 95.22 7.64
-1 -8 -22 91.76 7.02
-1 -8 -21 14.48 3.14
-1 -8 -21 9.23 3.23
-1 -8 -21 10.75 5.22
-1 -8 -20 24.32 3.44
-1 -8 -20 21.05 4.72
-1 -8 -19 77.18 6.05
-1 -8 -19 83.91 6.33
-1 -8 -18 16.92 3.02
-1 -8 -18 12.07 3.15
-1 -8 -17 20.18 3.14
-1 -8 -17 33.76 3.53
-1 -8 -16 2.79 1.75
-1 -8 -16 2.36 2.22
-1 -8 -16 2.38 2.15
-1 -8 -15 7.64 1.77
-1 -8 -15 9.75 2.41
-1 -8 -15 12.26 2.2
-1 -8 -14 164.54 10.45
-1 -8 -14 181.65 9.94
-1 -8 -13 -0.47 1.65
-1 -8 -13 0.14 1.44
-1 -8 -12 0.69 1.01
-1 -8 -12 0.22 1.76
-1 -8 -12 -0.25 1.19
-1 -8 -11 33.43 2.23
-1 -8 -11 29.84 2.47
-1 -8 -10 12.84 1.29
-1 -8 -10 15.45 1.55
-1 -8 -9 134.96 7.48
-1 -8 -9 143.99 7.66
1 8 8 789.45 39.05
-1 -8 -8 738.96 37.77
1 8 8 709.64 38.16
-1 -8 -8 741.5 37.88
-1 -8 -7 194.97 10.01
1 8 7 181.36 10.32
-1 -8 -7 192.3 10.07
1 8 7 189.61 11.19
-1 -8 -7 182.64 11.26
-1 -8 -6 695.6 35.01
1 8 6 680.49 35.02
1 8 6 688.98 35.25
-1 -8 -6 677.13 35.01
1 8 6 684.41 36.09
-1 -8 -6 685.53 36.22
-1 -8 -5 12.04 1.01
1 8 5 12.93 1.06
1 8 5 12.23 1.27
-1 -8 -5 13 0.97
-1 -8 -5 8.29 2.3
-1 -8 -4 224.87 12.3
1 8 4 239.72 12.35
1 8 4 225.27 12.39
-1 -8 -4 255.89 12.25
-1 -8 -4 227.12 13.48
-1 -8 -4 239.51 13.13
1 8 3 75.43 4.35
-1 -8 -3 85.7 4.21
-1 -8 -3 69.05 5.07
1 8 3 80.61 4.39
-1 -8 -3 77.23 4.33
1 8 2 313.22 16.54
-1 -8 -2 332.55 16.62
1 8 2 331.46 16.7
-1 -8 -2 323.24 16.44
-1 -8 -2 330.29 17.29
-1 -8 -1 20.1 1.31
1 8 1 23.43 1.49
1 8 1 23.01 2.99
-1 -8 -1 19.08 5.33
1 8 1 20.44 2.08
1 8 1 21.48 3.02
-1 -8 -1 20.89 2.21
1 8 0 1055.79 55.86
1 8 0 1085.06 55.4
-1 -8 0 1012.62 56.71
1 8 0 1062.33 56.07
-1 -8 0 1137.41 55.45
1 8 0 1092.59 54.96
-1 -8 0 1068.86 54.79
1 8 -1 27.29 3.09
-1 -8 1 33.48 4.36
1 8 -1 29.86 2.4
-1 -8 1 32.89 2.61
1 8 -1 29.91 3.2
-1 -8 1 28.07 1.69
-1 -8 2 1315.29 67.22
-1 -8 2 1317.9 67.17
1 8 -2 1309.87 67.98
1 8 -2 1391.06 67.74
1 8 -2 1390.28 68.68
-1 -8 2 1277.36 67.89
1 8 -3 31.7 1.86
-1 -8 3 31.4 1.84
-1 -8 3 31.65 1.89
1 8 -3 30.37 2.43
1 8 -3 30.81 2.74
1 8 -3 31.69 3.41
1 8 -4 139.61 7.08
-1 -8 4 123.52 6.99
-1 -8 4 140.53 7.07
1 8 -4 135.21 7.82
1 8 -4 127.86 8.51
-1 -8 5 137.77 7.62
-1 -8 5 150.04 7.64
1 8 -5 144.23 7.68
1 8 -5 143.68 9.23
1 8 -6 45.54 2.68
-1 -8 6 39.62 2.6
-1 -8 6 37.15 3.02
1 8 -6 44.92 4.24
-1 -8 6 42.5 2.52
-1 -8 7 22.33 1.63
1 8 -7 22.53 1.85
1 8 -7 27.43 3.5
-1 -8 8 -0.26 0.34
-1 -8 8 0.82 0.72
1 8 -8 -0.37 2.46
1 8 -8 1.62 1.04
1 8 -9 2 2.83
1 8 -9 -0.4 1.22
1 8 -10 -1.3 3.02
1 8 -10 -0.11 1.41
1 8 -11 11.67 3.75
1 8 -11 9.92 1.81
1 8 -12 -2.04 3.59
1 8 -12 2.91 1.78
1 8 -13 16.94 4.52
1 8 -13 19.48 2.66
1 8 -14 20.39 4.8
1 8 -14 13.41 2.99
1 8 -15 9.48 4.7
1 8 -15 13.77 3.54
1 8 -16 24.52 6.15
1 8 -16 24.49 4.56
1 8 -17 48.55 5.86
1 8 -18 21.65 5.65
1 8 -19 6.74 5.92
-1 -9 -23 83.23 6.72
-1 -9 -22 1.58 3.28
-1 -9 -22 1.94 2.91
-1 -9 -21 13.18 3.32
-1 -9 -21 17.46 3.86
-1 -9 -21 8.7 5.07
-1 -9 -20 6.64 4.18
-1 -9 -20 6.18 2.66
-1 -9 -19 0.61 3.43
-1 -9 -19 -0.31 2.59
-1 -9 -18 -4.39 2.85
-1 -9 -18 -1.47 2.63
-1 -9 -17 156.87 9.27
-1 -9 -17 161.94 8.84
-1 -9 -17 135.98 9.6
-1 -9 -16 13.2 2.44
-1 -9 -16 13.22 2.09
-1 -9 -16 12.88 2.79
-1 -9 -15 704.48 36.19
-1 -9 -15 676.26 36.91
-1 -9 -14 6.19 1.82
-1 -9 -14 4.97 2.36
-1 -9 -13 744.09 38.8
-1 -9 -13 783.53 38.57
-1 -9 -13 680.52 39.41
-1 -9 -12 0.73 1.21
-1 -9 -12 0.8 0.96
-1 -9 -11 55.69 3.71
-1 -9 -11 59.31 3.54
-1 -9 -10 8.51 1.25
-1 -9 -10 6.82 1.06
-1 -9 -9 0.09 0.79
-1 -9 -9 -0.28 0.77
1 9 8 22.97 2.26
-1 -9 -8 24.27 1.77
-1 -9 -8 25.07 1.73
1 9 7 208.35 12.08
-1 -9 -7 228.7 11.79
-1 -9 -7 230.57 13.26
-1 -9 -7 228.71 11.78
1 9 6 1.53 1.15
-1 -9 -6 1.8 0.54
-1 -9 -6 3.4 2.22
-1 -9 -6 2.11 0.61
-1 -9 -5 251.11 12.82
1 9 5 247.03 13.09
-1 -9 -5 248.31 12.89
1 9 5 259.91 12.96
-1 -9 -5 224.79 13.78
-1 -9 -5 251.84 14.35
1 9 4 19.98 1.56
-1 -9 -4 21.19 1.5
-1 -9 -4 18.49 2.58
1 9 4 24.35 5
1 9 4 20.5 1.69
-1 -9 -3 14.06 0.84
1 9 3 11.65 1.14
-1 -9 -3 16.72 2.23
1 9 3 16.3 1.22
-1 -9 -3 14.48 1.04
-1 -9 -2 63.11 3.63
1 9 2 70.69 3.79
1 9 2 66.02 4.45
-1 -9 -2 72.03 4.59
1 9 1 0.46 0.66
-1 -9 -1 -0.04 0.38
1 9 1 1.32 2.22
-1 -9 -1 1.1 1.61
1 9 1 0.84 1.34
-1 -9 0 371.76 19.47
1 9 0 400.94 19.71
-1 -9 0 387.41 20.19
1 9 0 351.74 20.91
1 9 0 395.08 20.76
1 9 0 372.66 20.15
-1 -9 1 46.2 2.63
1 9 -1 52.07 4.01
1 9 -1 54.1 3.47
-1 -9 1 46.18 3.5
1 9 -1 41.41 4.22
-1 -9 2 42.62 1.33
-1 -9 2 36.97 1
1 9 -2 38.82 2.18
1 9 -2 36.39 2.61
1 9 -2 38.09 3.44
-1 -9 2 45.59 2.69
-1 -9 3 3.43 0.65
-1 -9 3 2.25 0.49
1 9 -3 5.3 1.75
1 9 -3 2.87 1.18
1 9 -3 4.16 2.31
1 9 -4 340.02 17.81
-1 -9 4 340.35 17.8
-1 -9 4 360.31 17.87
1 9 -4 348.75 18.69
1 9 -4 368.98 19.8
-1 -9 5 197.47 10.83
-1 -9 5 205.48 10.91
1 9 -5 223.41 10.92
1 9 -5 231.6 12.99
-1 -9 6 6.53 0.84
-1 -9 6 7.23 0.93
1 9 -6 7.47 0.96
1 9 -6 6.45 2.76
-1 -9 7 326.63 17.18
-1 -9 7 325.36 17.16
1 9 -7 340.89 17.23
1 9 -7 333.99 19.31
-1 -9 8 210.08 11.68
-1 -9 8 220.24 11.65
1 9 -8 237.61 14.08
1 9 -8 229.77 11.75
1 9 -9 604.44 34.92
1 9 -9 640.65 32.71
1 9 -10 3.84 3.45
1 9 -10 7.09 1.57
1 9 -11 185.2 12.31
1 9 -11 171.17 9.59
1 9 -12 59.12 6.69
1 9 -12 52.79 3.94
1 9 -13 28.31 5.59
1 9 -13 40.23 3.4
1 9 -14 21.71 5.13
1 9 -14 22.01 3.26
1 9 -15 31.82 6
1 9 -15 24.94 3.97
1 9 -16 30.03 4.61
1 9 -17 110.81 8.12
-1 -10 -22 82.58 6.61
-1 -10 -21 39.58 4.47
-1 -10 -20 17.61 4.42
-1 -10 -20 12.75 3.21
-1 -10 -19 23.04 3.92
-1 -10 -19 13.53 3.21
-1 -10 -18 10.6 3.02
-1 -10 -18 4.22 2.81
-1 -10 -18 4.89 2.54
-1 -10 -17 9.53 2.69
-1 -10 -17 16.74 2.76
-1 -10 -17 17.58 3.1
-1 -10 -16 10.37 2.19
-1 -10 -16 6.88 2.56
-1 -10 -15 4.61 1.97
-1 -10 -15 3.73 2.51
-1 -10 -14 74.81 4.99
-1 -10 -14 81.87 4.81
-1 -10 -14 73.67 5.8
-1 -10 -13 11.51 1.76
-1 -10 -13 10.96 1.56
-1 -10 -12 269.49 14.63
-1 -10 -12 276.46 14.47
-1 -10 -11 2.54 1.12
-1 -10 -11 3.3 1.05
-1 -10 -10 101.79 5.63
-1 -10 -10 94.26 5.49
-1 -10 -9 39.13 2.56
-1 -10 -9 37.29 2.47
1 10 8 255 14.97
-1 -10 -8 280.96 14.59
-1 -10 -8 283.29 16.23
-1 -10 -8 288.77 14.59
1 10 7 230.24 13.22
-1 -10 -7 258.05 12.86
-1 -10 -7 237.12 14.4
-1 -10 -7 244.19 12.88
1 10 6 100.15 6.53
-1 -10 -6 128.3 6.22
1 10 6 91.44 9.52
-1 -10 -6 114.41 7.49
-1 -10 -6 119.59 7.89
-1 -10 -6 112.62 6.25
-1 -10 -5 122.28 5.37
1 10 5 85.17 5.53
1 10 5 88.72 8.59
-1 -10 -5 84.23 6.33
-1 -10 -5 87 6.85
-1 -10 -5 95.32 5.34
1 10 5 92.69 5.4
-1 -10 -4 312.63 15.11
1 10 4 270.43 15.37
1 10 4 295.97 15.37
-1 -10 -4 292.57 15.27
1 10 4 259.73 17.44
-1 -10 -4 270.28 16.08
-1 -10 -3 60.87 3.26
-1 -10 -3 61.78 3.49
1 10 3 64.08 3.61
1 10 3 64.13 3.29
-1 -10 -3 63.85 4.49
1 10 3 66.14 4.48
-1 -10 -2 451.35 23.37
1 10 2 477.07 23.54
1 10 2 448.23 24.16
-1 -10 -2 434.9 24.08
-1 -10 -1 39.49 2.3
1 10 1 45.03 2.58
1 10 1 28.29 3.99
-1 -10 -1 34.07 3.14
1 10 1 34.87 3.17
1 10 0 1243.44 60.68
-1 -10 0 1161.81 60.37
1 10 0 1181.57 61.11
1 10 0 1193.96 61.65
-1 -10 0 1230.12 61.17
1 10 0 1127.95 62.14
-1 -10 1 10.86 0.87
1 10 -1 13 2.92
1 10 -1 11.43 1.91
1 10 -1 12.14 2.44
-1 -10 1 12.02 2.09
1 10 -2 1823.24 90.45
1 10 -2 1774.96 90.79
1 10 -2 1737.76 91.64
-1 -10 2 1757.82 89.74
-1 -10 3 14.56 1.26
-1 -10 3 14.73 1.08
1 10 -3 22.32 2.06
1 10 -3 19.45 2.6
1 10 -3 14.78 3.19
-1 -10 4 781.11 39.75
-1 -10 4 749.94 39.66
1 10 -4 795.26 39.62
1 10 -4 801.77 40.68
1 10 -4 826.17 41.99
1 10 -5 0.39 0.52
-1 -10 5 -0.08 0.48
-1 -10 5 0.89 0.66
1 10 -5 0.38 2.63
-1 -10 6 121.4 6.87
-1 -10 6 137.81 7.02
1 10 -6 132.63 6.95
1 10 -6 141.73 9.39
-1 -10 7 3.04 0.7
-1 -10 7 1.94 0.83
1 10 -7 0.43 2.99
1 10 -7 1.66 0.84
-1 -10 8 1.29 0.78
1 10 -8 2.28 3.02
1 10 -8 1.71 0.96
1 10 -9 12.31 3.74
1 10 -9 13.92 1.55
1 10 -10 37.05 5.46
1 10 -10 34.05 2.58
1 10 -11 6.24 3.93
1 10 -11 12.68 1.82
1 10 -12 30.29 5.41
1 10 -12 29.28 2.73
1 10 -13 -7.74 4.85
1 10 -13 0.98 2.2
1 10 -14 -1.37 5.11
1 10 -14 3.3 2.82
1 10 -15 33.08 6.74
1 10 -15 17.01 3.83
-1 -11 -22 10.67 3.35
-1 -11 -21 33.22 4.3
-1 -11 -20 2.27 4.2
-1 -11 -20 3.35 2.87
-1 -11 -19 60.37 4.95
-1 -11 -19 52.57 4.71
-1 -11 -19 44.18 4.83
-1 -11 -18 29.29 3.72
-1 -11 -18 34.52 3.75
-1 -11 -18 30.37 4.05
-1 -11 -17 388.82 21.05
-1 -11 -17 396.5 22
-1 -11 -16 30.81 3.1
-1 -11 -16 32.23 3.8
-1 -11 -15 900.39 46.86
-1 -11 -15 931.06 46.64
-1 -11 -15 856.69 47.77
-1 -11 -14 0.56 1.58
-1 -11 -14 -0.43 1.51
-1 -11 -13 93.59 5.76
-1 -11 -13 96.59 5.59
-1 -11 -12 4.5 1.35
-1 -11 -12 6.7 1.33
-1 -11 -11 123.86 7.14
-1 -11 -11 128.63 7.05
-1 -11 -10 19.1 1.62
-1 -11 -10 15.09 1.58
-1 -11 -9 1.27 0.79
-1 -11 -9 0.78 0.85
1 11 8 197.35 11.52
-1 -11 -8 206.7 11.02
-1 -11 -8 206.46 12.8
-1 -11 -8 217.89 11.07
-1 -11 -7 133.17 6.74
1 11 7 112.08 7.15
-1 -11 -7 124.04 6.79
1 11 7 108.34 10.76
-1 -11 -7 124.9 8.5
-1 -11 -6 22.48 1.44
1 11 6 14.52 1.88
-1 -11 -6 20.49 1.5
-1 -11 -6 15.25 3.02
1 11 6 18.87 6.07
-1 -11 -6 22.22 3.32
-1 -11 -5 358.25 19.93
1 11 5 356.58 19.76
-1 -11 -5 321.61 21.38
1 11 5 329.96 22.31
-1 -11 -5 344.64 20.82
-1 -11 -4 272.74 15.01
-1 -11 -4 317.8 15.28
1 11 4 302.64 15.38
1 11 4 308.24 15.06
1 11 4 297.85 17.73
1 11 4 289.33 16.15
-1 -11 -4 322.58 16.25
-1 -11 -3 39.65 1.64
1 11 3 41.07 2.21
-1 -11 -3 40.11 2
1 11 3 40.79 1.7
-1 -11 -3 45.53 3.32
1 11 3 38.98 3.22
-1 -11 -2 98.26 5.38
1 11 2 102.58 5.57
-1 -11 -2 97.69 6.26
1 11 2 98.39 6.32
1 11 1 178.23 9.56
-1 -11 -1 177.62 9.31
1 11 1 178.44 10.21
1 11 1 161.73 11.17
-1 -11 -1 186.48 10.21
-1 -11 0 30.61 1.93
1 11 0 32.82 2.37
1 11 0 28.53 4.01
1 11 0 34.92 3.06
1 11 0 33.1 3.84
-1 -11 0 39.94 3.19
1 11 -1 4.81 2.58
1 11 -1 3.14 1.6
-1 -11 1 1.81 0.47
1 11 -1 -0.72 2.74
-1 -11 2 32.19 1.88
1 11 -2 30.43 2.8
1 11 -2 25.75 3.29
1 11 -2 28.77 3.9
1 11 -3 10.03 0.61
-1 -11 3 12.05 0.88
1 11 -3 10.68 0.65
1 11 -3 9.55 2.54
1 11 -3 9.8 3.31
-1 -11 4 81.47 4.53
-1 -11 4 79.62 4.37
1 11 -4 82.23 5.66
1 11 -4 93.73 7.12
1 11 -5 22.57 1.45
-1 -11 5 21.65 1.63
1 11 -5 23.77 4.05
-1 -11 5 23.45 1.48
-1 -11 6 2.54 0.6
1 11 -6 3.6 3.29
1 11 -6 4.14 0.71
-1 -11 7 112.78 6.13
1 11 -7 144.91 9.58
1 11 -7 114.74 6.21
1 11 -8 17.22 4.34
1 11 -8 18.84 1.58
1 11 -9 273.07 16.55
1 11 -9 246.64 13.15
1 11 -10 18.32 4.71
1 11 -10 24.33 2.27
1 11 -11 77.68 8.29
1 11 -11 88.24 5.21
1 11 -12 0.65 4.52
1 11 -12 2.66 1.82
1 11 -13 -0.69 4.74
1 11 -13 5.19 2.26
1 11 -14 -0.73 5.04
-1 -12 -22 102.49 7.81
-1 -12 -21 17.72 3.6
-1 -12 -20 128.07 8.45
-1 -12 -20 119.92 8.65
-1 -12 -19 71.69 5.5
-1 -12 -19 64.91 5.47
-1 -12 -19 60.47 5.71
-1 -12 -18 38.47 3.9
-1 -12 -18 37.62 4.5
-1 -12 -17 2.72 2.38
-1 -12 -17 3.04 2.89
-1 -12 -16 -0.16 1.94
-1 -12 -16 2.23 2.09
-1 -12 -16 -0.32 2.64
-1 -12 -15 20.77 2.53
-1 -12 -15 28.54 2.62
-1 -12 -15 21.56 3.44
-1 -12 -14 0.45 1.61
-1 -12 -14 2.04 1.63
-1 -12 -13 -1.67 1.38
-1 -12 -13 -0.62 1.3
-1 -12 -12 78.25 4.66
-1 -12 -12 76.2 4.73
-1 -12 -11 2.32 1.16
-1 -12 -11 1.7 1.04
-1 -12 -10 24.93 1.98
-1 -12 -10 23.04 1.9
-1 -12 -9 207.02 10.99
-1 -12 -9 209.48 10.94
-1 -12 -9 184.05 12.72
-1 -12 -8 127.77 6.46
-1 -12 -8 117.77 6.49
1 12 8 111.61 6.31
1 12 8 96.1 11.21
-1 -12 -8 124.22 8.46
-1 -12 -7 35.28 1.96
-1 -12 -7 25.63 1.94
1 12 7 25.37 1.75
-1 -12 -7 33.33 3.85
1 12 7 24.28 7.24
-1 -12 -7 24.82 3.61
-1 -12 -6 34.08 2.45
1 12 6 35.86 2.28
-1 -12 -6 33.07 3.76
1 12 6 35.95 6.63
-1 -12 -6 35.78 4.36
-1 -12 -5 8.61 0.72
-1 -12 -5 11.19 1.05
1 12 5 10.64 0.79
1 12 5 6.63 2.36
1 12 5 10.4 4.54
-1 -12 -5 10.66 2.9
-1 -12 -5 8.57 2.54
-1 -12 -4 35.17 1.96
-1 -12 -4 36.15 2.27
1 12 4 38.3 2.03
-1 -12 -4 43.06 3.54
1 12 4 23.94 4.97
1 12 4 33.85 3.51
-1 -12 -3 36.17 2.24
-1 -12 -3 30.16 3.33
1 12 3 40.76 5.1
1 12 3 42.26 3.61
1 12 2 271.78 13.79
-1 -12 -2 259.58 13.52
-1 -12 -2 254.95 14.38
1 12 2 245.4 14.45
-1 -12 -1 11.92 0.99
1 12 1 10.42 1.41
-1 -12 -1 14.28 2.38
1 12 1 14.54 2.36
-1 -12 -1 12.09 2.97
-1 -12 0 777.36 38.83
1 12 0 767.69 39.22
1 12 0 762.36 39.71
1 12 0 676.05 40.15
1 12 0 736.72 41.11
1 12 -1 41.03 4.04
1 12 -1 36.87 3.3
-1 -12 1 37.24 2.21
1 12 -1 35.98 4.68
1 12 -2 751.46 39.37
1 12 -2 780.29 38.97
1 12 -2 722.56 40.58
-1 -12 2 741.09 38.08
1 12 -3 20.16 3.14
1 12 -3 18.91 3.89
-1 -12 3 17.87 1.24
1 12 -4 256.72 13.75
1 12 -4 318.7 15.48
1 12 -4 308.94 17.09
-1 -12 4 301.3 13.96
1 12 -5 19.48 4.13
-1 -12 5 15.93 1.16
-1 -12 6 9.37 0.91
1 12 -6 16.24 4.18
1 12 -6 13.27 1.06
1 12 -7 3.75 3.76
1 12 -7 2.84 0.78
1 12 -8 7.89 3.84
1 12 -8 4.85 1
1 12 -9 13.6 4.72
1 12 -9 6.28 1.21
1 12 -10 372.36 21.36
1 12 -10 326.45 17.29
1 12 -11 6.72 4.83
1 12 -12 13.56 5.5
1 12 -13 -3.02 5.9
-1 -13 -22 9.68 3.77
-1 -13 -21 1.09 2.94
-1 -13 -20 0.73 3
-1 -13 -20 3.6 3.9
-1 -13 -19 77.9 6.91
-1 -13 -19 98.44 6.54
-1 -13 -18 1.81 2.99
-1 -13 -18 6.56 2.85
-1 -13 -17 225.75 13.46
-1 -13 -17 246.8 14.68
-1 -13 -17 258.98 13.59
-1 -13 -16 64.71 4.69
-1 -13 -16 62.85 5.76
-1 -13 -16 70.81 4.74
-1 -13 -15 388.01 21.01
-1 -13 -15 403.19 20.95
-1 -13 -14 0.26 1.55
-1 -13 -14 1.15 1.7
-1 -13 -13 311.15 16.61
-1 -13 -13 312.73 16.54
-1 -13 -12 32.59 2.5
-1 -13 -12 33.75 2.57
-1 -13 -11 113.15 6.26
-1 -13 -11 106.03 6.24
-1 -13 -10 7.56 1.18
-1 -13 -10 7.53 1.32
-1 -13 -9 112 6.62
-1 -13 -9 133.11 6.77
1 13 9 111 12.64
-1 -13 -9 124.42 8.85
-1 -13 -8 32.4 1.94
-1 -13 -8 23.55 1.94
-1 -13 -8 25.66 3.95
1 13 8 24.13 1.72
1 13 8 38.08 8.44
-1 -13 -8 27.76 3.99
-1 -13 -7 676.79 37.16
1 13 7 640.79 36.98
1 13 7 636.84 40.28
-1 -13 -7 675.16 39.13
-1 -13 -7 655 38.18
-1 -13 -6 33.68 1.99
-1 -13 -6 33.61 2.23
1 13 6 33.51 2
1 13 6 31.34 6.74
-1 -13 -6 31.61 4.2
-1 -13 -6 35.73 3.76
-1 -13 -5 387.46 20.29
-1 -13 -5 405.97 20.6
1 13 5 404.12 20.36
1 13 5 413.88 21.72
-1 -13 -5 384.67 22.63
1 13 5 400.17 23.3
-1 -13 -5 432.12 21.66
-1 -13 -4 1.34 0.26
1 13 4 0.94 1.02
-1 -13 -4 1.7 0.76
1 13 4 1.64 0.42
-1 -13 -4 4.05 2.41
1 13 4 5.94 2.5
1 13 4 -1.14 4.14
-1 -13 -3 386.44 20.01
-1 -13 -3 379.7 20.91
1 13 3 398.84 21.09
1 13 3 393.56 22.24
-1 -13 -2 149.6 8.15
-1 -13 -2 163.77 9.2
1 13 2 161.69 9.35
1 13 1 110.96 7.02
-1 -13 -1 106.13 8.01
-1 -13 -1 106.41 5.84
1 13 1 112.66 6.32
1 13 0 11.44 2.45
-1 -13 0 13.44 1.04
1 13 0 8.04 3.51
1 13 -1 4.7 2.94
1 13 -1 4.59 2.14
-1 -13 1 4.5 0.62
1 13 -2 3.68 2.95
1 13 -2 6.95 2.21
-1 -13 2 5.71 0.69
1 13 -2 3.81 3.42
1 13 -3 -1.18 2.66
-1 -13 3 0.47 0.5
1 13 -3 3.92 3.91
1 13 -4 29.87 3.82
1 13 -4 28.51 5
-1 -13 4 29.24 1.8
1 13 -5 11.75 4.22
1 13 -5 19.44 1.15
1 13 -6 1.7 4.18
1 13 -7 4.1 3.94
1 13 -7 7.23 1.44
1 13 -8 7.52 4.62
1 13 -9 1.31 4.34
1 13 -10 6.17 4.89
1 13 -11 118.67 10.81
1 13 -12 9.25 5.11
-1 -14 -21 11.79 3.46
-1 -14 -20 170.69 11.14
-1 -14 -20 166.62 10.46
-1 -14 -19 12.81 4.15
-1 -14 -19 10.72 3.55
-1 -14 -19 17.31 3.5
-1 -14 -18 11.21 3.52
-1 -14 -18 4.5 3.27
-1 -14 -18 11.33 2.9
-1 -14 -17 29.4 3.65
-1 -14 -17 27.94 4.18
-1 -14 -17 36.72 3.36
-1 -14 -16 7.01 2.47
-1 -14 -16 4.23 3.06
-1 -14 -16 0.6 1.94
-1 -14 -15 38.67 3.1
-1 -14 -15 31.67 3.23
-1 -14 -14 13.27 2
-1 -14 -14 14.54 2.26
-1 -14 -13 13.49 1.72
-1 -14 -13 13.58 1.93
-1 -14 -12 55.24 3.64
-1 -14 -12 57.14 3.74
-1 -14 -11 11.39 1.44
-1 -14 -11 10.15 1.54
1 14 10 9.64 10.14
-1 -14 -10 9.41 1.25
-1 -14 -10 8.32 1.39
-1 -14 -9 155.68 9.12
1 14 9 146.71 14.51
-1 -14 -9 146.2 11.13
-1 -14 -9 150.02 10.59
-1 -14 -8 0.09 1.07
-1 -14 -8 1.67 0.98
-1 -14 -8 0.76 3.03
1 14 8 0.45 0.64
1 14 8 4.18 7.11
-1 -14 -8 2.11 3.15
-1 -14 -7 32.48 1.86
-1 -14 -7 27.27 2.09
1 14 7 26.92 1.81
1 14 7 39.73 7.47
-1 -14 -7 20.03 3.87
-1 -14 -7 33.1 3.83
-1 -14 -6 77.15 4.19
-1 -14 -6 78.36 4.53
1 14 6 79.91 4.28
1 14 6 93.35 8.73
-1 -14 -6 83.94 5.82
-1 -14 -6 80.39 6.86
-1 -14 -5 46.07 2.49
-1 -14 -5 45.7 2.87
1 14 5 48.23 2.62
-1 -14 -5 43.07 4.92
-1 -14 -5 43.25 4.17
1 14 5 44.94 4.53
1 14 5 39.13 6.3
-1 -14 -4 56.23 3.21
-1 -14 -4 47.18 4.34
1 14 4 52.08 4.79
1 14 4 42.68 6.17
-1 -14 -3 2.37 0.78
1 14 3 2.14 4.13
1 14 3 3.08 2.73
-1 -14 -2 101.91 5.57
1 14 2 103.41 6.95
-1 -14 -1 15.74 1.24
1 14 1 19.66 3
-1 -14 -1 13.62 3.65
-1 -14 0 522.46 26.85
1 14 0 536.67 27.95
-1 -14 0 546.81 29.44
1 14 0 485.14 29.54
1 14 -1 15.62 3.58
1 14 -1 20.71 2.84
-1 -14 1 17.82 1.3
1 14 -1 20.09 4.65
-1 -14 2 137.75 7.33
1 14 -2 140.52 9.22
1 14 -2 143.4 8.52
1 14 -2 133.43 10.4
1 14 -3 39.95 4.5
-1 -14 3 32.98 2.04
1 14 -3 41.7 5.89
1 14 -4 268.92 15.58
1 14 -4 275.24 17.58
1 14 -5 7.63 4.09
1 14 -6 -1.23 4.14
1 14 -7 46.59 6.91
1 14 -8 40.13 6.73
1 14 -9 0.71 4.77
1 14 -10 109.45 10.41
1 14 -11 2.36 5.63
1 14 -12 185 14.93
-1 -15 -21 33.77 4.78
-1 -15 -20 -2.79 3.54
-1 -15 -20 4.11 3.74
-1 -15 -19 20.35 4.27
-1 -15 -19 30.52 3.87
-1 -15 -18 7.31 3.64
-1 -15 -18 9.26 3.44
-1 -15 -18 2.24 2.65
-1 -15 -17 53.3 4.43
-1 -15 -17 40.01 4.93
-1 -15 -17 48.69 4.03
-1 -15 -16 24.95 2.8
-1 -15 -16 30.19 3.41
-1 -15 -15 101.61 6.25
-1 -15 -15 102.2 6.37
-1 -15 -14 5.4 1.63
-1 -15 -14 4.03 1.98
-1 -15 -13 141.95 8.03
-1 -15 -13 142.69 8.09
-1 -15 -12 6.19 1.36
-1 -15 -12 8.52 1.7
1 15 11 5.46 11.74
-1 -15 -11 -0.19 1.16
-1 -15 -11 2.29 1.42
-1 -15 -10 0.58 1.07
1 15 10 -0.7 10.26
-1 -15 -10 1.9 3.25
-1 -15 -10 0.59 1.16
-1 -15 -9 74.63 5.13
1 15 9 82.87 11.55
1 15 9 72.56 6.79
-1 -15 -9 74.55 6.71
-1 -15 -9 73.55 7.26
-1 -15 -8 40.28 2.32
-1 -15 -8 36.49 2.55
1 15 8 34.63 2.25
1 15 8 30.62 4.58
1 15 8 49.56 8.65
-1 -15 -8 31.09 4.11
-1 -15 -8 32.17 4.81
-1 -15 -7 363.3 19.17
-1 -15 -7 383.46 19.51
1 15 7 378.85 19.27
1 15 7 395.71 23.18
-1 -15 -7 395.3 20.66
-1 -15 -7 378.19 21.98
-1 -15 -6 1.78 0.4
-1 -15 -6 1.88 0.94
1 15 6 1.58 0.61
1 15 6 0.46 6
-1 -15 -6 5.45 3.37
-1 -15 -6 2.78 2.65
-1 -15 -5 311.07 15.61
1 15 5 285.5 15.28
1 15 5 314.66 15.79
1 15 5 319.27 16.97
1 15 5 314.96 18.59
-1 -15 -5 319.52 18.31
1 15 4 24.94 3.87
1 15 4 31.03 5.84
-1 -15 -4 30.73 2.07
1 15 3 219.2 14.67
1 15 3 234.48 13.49
-1 -15 -3 233.29 12.19
1 15 2 18.28 3.32
-1 -15 -2 18.47 1.43
1 15 1 0.22 2.67
-1 -15 -1 2.3 3.14
-1 -15 -1 1.22 0.62
1 15 0 55.66 4.61
-1 -15 0 53.95 5.91
-1 -15 0 50.94 3.01
1 15 -1 4.23 3.8
1 15 -1 4.42 2.73
-1 -15 1 -0.26 0.57
1 15 -1 1.12 4.2
1 15 -2 1.1 3.68
-1 -15 2 1.9 0.58
1 15 -2 2.93 4.5
1 15 -3 15.7 4.16
1 15 -3 19.97 5.36
1 15 -4 -2.68 4.02
1 15 -4 -0.62 4.25
1 15 -5 94.57 9.18
1 15 -6 -1.34 4.51
1 15 -7 19.71 6.02
1 15 -8 0.74 5.43
1 15 -9 20.16 6.07
1 15 -10 17.82 6.61
1 15 -11 -0.85 6.16
-1 -16 -20 120.11 9.4
-1 -16 -20 131.66 8.48
-1 -16 -19 2.87 3.52
-1 -16 -19 5.9 3.29
-1 -16 -18 90.27 7.61
-1 -16 -18 98.6 6.42
-1 -16 -17 20.04 3.63
-1 -16 -17 9.81 3.63
-1 -16 -17 18.86 2.66
-1 -16 -16 3.49 2.89
-1 -16 -16 2.98 1.9
-1 -16 -15 4.27 2.47
-1 -16 -15 4.39 1.82
1 16 14 140.65 21.87
-1 -16 -14 146.44 8.62
-1 -16 -14 154.71 8.57
1 16 13 12.07 15.36
-1 -16 -13 0.47 1.78
-1 -16 -13 3 1.44
1 16 12 90.97 16.13
-1 -16 -12 109.43 6.82
-1 -16 -12 130.55 6.91
1 16 11 25.2 12.45
-1 -16 -11 15.67 1.93
-1 -16 -11 18.79 2.02
1 16 10 38.56 5.5
1 16 10 40.38 11.09
-1 -16 -10 32.17 4.99
-1 -16 -10 27.67 2.36
1 16 9 59.84 6.3
1 16 9 43.29 10.54
-1 -16 -9 48.08 6.18
-1 -16 -9 71.58 4.11
1 16 8 11.94 4.41
1 16 8 10.35 8.08
-1 -16 -8 1.45 3.59
-1 -16 -8 6.26 1.26
1 16 7 148.93 12.45
-1 -16 -7 153.76 10.71
-1 -16 -7 144.83 8.01
-1 -16 -6 141.52 3.38
-1 -16 -6 127.07 7.45
1 16 6 132.46 9.11
1 16 6 127.7 6.41
-1 -16 -5 4.57 1.04
-1 -16 -5 3.44 3.53
1 16 5 0.88 6.01
1 16 5 2.58 3.59
-1 -16 -4 19.25 1.56
1 16 4 16.95 4
1 16 4 13.57 5.86
-1 -16 -3 0.42 0.76
1 16 3 7.03 5.3
1 16 3 3.23 3.54
-1 -16 -2 2.02 0.79
1 16 2 5.21 5.19
1 16 2 2.88 3.26
-1 -16 -1 4.69 0.84
-1 -16 -1 3.46 3.8
1 16 1 4.72 3.33
-1 -16 0 208.02 11.14
1 16 0 232.6 12.65
-1 -16 0 220.17 14.28
-1 -16 1 0.11 0.58
1 16 -1 -3.79 2.82
-1 -16 1 -1.03 3.55
1 16 -2 80.55 8.78
1 16 -2 86.14 7.37
1 16 -3 28.97 6.37
1 16 -3 49.23 5.7
1 16 -4 49.24 7.26
1 16 -5 5.63 5.11
1 16 -6 -0.73 5
1 16 -7 9.85 6.21
1 16 -8 22.89 6.61
1 16 -9 20.65 6.53
1 16 -10 155.02 13.87
1 17 20 20.89 9.86
1 17 19 -1.48 9.33
-1 -17 -19 -2.54 3.71
1 17 18 37.3 9.43
-1 -17 -18 30.81 4.8
1 17 17 10.18 8.59
-1 -17 -16 80.15 5.66
1 17 16 63.8 9.58
-1 -17 -15 16.33 3.17
1 17 15 12.88 7.43
-1 -17 -14 4.01 2.41
1 17 14 -0.87 18.68
1 17 14 5.08 7.23
-1 -17 -13 168.46 9.24
1 17 13 146.16 11.95
1 17 13 129.07 20.33
-1 -17 -12 14.45 2.11
1 17 12 18.7 6.36
1 17 12 16.21 14.83
-1 -17 -11 21.89 2.24
1 17 11 17.94 6.09
1 17 11 20.36 13.43
-1 -17 -10 1.59 1.41
-1 -17 -10 0.53 3.46
1 17 10 13.74 10.95
1 17 10 4.65 5.49
-1 -17 -9 88.66 5.17
-1 -17 -9 79.86 7.76
1 17 9 84.43 7.72
1 17 9 84.66 12.21
-1 -17 -8 1.04 1.14
-1 -17 -8 2.07 3.3
1 17 8 2.64 8.7
-1 -17 -7 460.76 23.76
-1 -17 -7 456.84 26.56
1 17 7 433.72 27.45
-1 -17 -6 1.19 1.02
-1 -17 -6 9.88 4.31
1 17 6 -2.49 4.4
1 17 6 -6.52 7.29
-1 -17 -5 766.66 38.99
-1 -17 -5 732.96 41.82
1 17 5 754.95 41.81
1 17 5 754.33 40.41
1 17 4 11.67 6.47
-1 -17 -4 12.26 1.41
1 17 3 18 6.01
1 17 3 16.37 4.05
-1 -17 -3 15.74 1.44
1 17 2 12.98 3.99
1 17 2 6.9 5.8
-1 -17 -2 15.66 1.39
-1 -17 -1 116.31 9.34
1 17 1 117.81 8.08
-1 -17 -1 113.3 6.22
-1 -17 0 13.52 4.39
1 17 0 14.51 3.89
-1 -17 1 -0.55 3.76
-1 -17 2 12.39 4.37
1 17 -2 16.77 5.6
1 17 -2 8.13 5.36
1 17 -3 89.03 7.94
1 17 -3 72.07 8.9
1 17 -4 5.91 5.4
1 17 -5 57.34 8.34
1 17 -6 2.39 5.71
1 17 -7 12.42 6.63
1 17 -8 0.86 6.65
1 17 -9 9.84 6.96
1 18 19 3.03 31.24
1 18 18 -1.25 9.53
-1 -18 -18 2.58 3.8
1 18 17 21.05 27.71
1 18 17 3.77 9.58
-1 -18 -16 21.29 3.75
1 18 16 18.56 9.2
1 18 16 0.92 25.47
-1 -18 -15 3.66 2.99
1 18 15 -6.62 8.59
-1 -18 -14 128.35 7.7
1 18 14 123.62 11.23
1 18 14 120.57 22.42
-1 -18 -13 11.43 2.36
1 18 13 15.63 7.49
1 18 13 1.5 17.59
-1 -18 -12 31.81 2.95
1 18 12 37.46 7.81
1 18 12 22.09 15.76
-1 -18 -11 5.88 1.84
1 18 11 3.98 6.54
1 18 11 1.28 14.01
-1 -18 -10 9.96 1.8
-1 -18 -10 7.33 4.17
1 18 10 2.97 12.15
1 18 10 13.6 6.32
-1 -18 -9 48.74 3.4
-1 -18 -9 52.66 6.42
1 18 9 55.96 12.1
1 18 9 54.51 7.18
-1 -18 -8 104.61 6.01
-1 -18 -8 100.99 8.94
1 18 8 110.14 12.8
-1 -18 -7 8.52 1.39
-1 -18 -7 12.65 4.51
1 18 7 8.38 9.16
-1 -18 -6 56.74 3.57
-1 -18 -6 61.16 6.79
1 18 6 48.11 9.46
1 18 6 58.61 6.53
-1 -18 -5 30.15 2.22
-1 -18 -5 29.87 5.32
1 18 5 19.57 5.31
1 18 5 32.84 8.54
-1 -18 -4 8.3 1.23
1 18 4 10.25 4.74
1 18 4 2.84 7.53
-1 -18 -3 67.73 3.94
1 18 3 45.67 8.77
1 18 3 65.87 6.52
-1 -18 -2 3.38 0.94
-1 -18 -2 5.1 4.01
1 18 2 5.89 6.55
1 18 2 2.4 4.37
-1 -18 -1 9.11 4.16
1 18 1 2.32 3.97
1 18 0 121.06 8.77
-1 -18 0 140.01 10.62
-1 -18 1 -1.77 4.22
-1 -18 2 152.85 11.83
1 18 -2 151.72 11.52
1 18 -3 20.22 6.91
-1 -18 3 16.55 4.99
1 18 -3 1.51 5.59
1 18 -4 7.95 5.92
1 18 -5 -2.48 6.04
1 18 -6 0.86 5.93
1 18 -7 0.89 6.77
1 18 -8 36 8.9
1 19 18 16.78 29.65
1 19 17 11.64 27.49
1 19 16 19.74 24.24
1 19 16 58.59 10.34
-1 -19 -15 3.6 3.15
1 19 15 10.33 9.6
1 19 15 3.16 21.67
-1 -19 -14 11.98 2.94
1 19 14 7.44 8.93
1 19 14 11.38 20.09
-1 -19 -13 7.63 2.52
1 19 13 2.1 17.97
1 19 13 17.17 8.64
-1 -19 -12 -0.37 2.14
1 19 12 6.08 8.34
1 19 12 1.3 15.81
-1 -19 -11 9.47 2.09
1 19 11 11.73 7.5
1 19 11 11.91 14.47
-1 -19 -10 1.35 1.67
-1 -19 -10 0.6 4.21
1 19 10 5.99 7.24
1 19 10 -0.59 13.03
-1 -19 -9 115.68 6.73
-1 -19 -9 121.56 10.08
1 19 9 118.7 10.35
1 19 9 124.01 15.09
-1 -19 -8 14.43 1.79
-1 -19 -8 7.03 4.17
1 19 8 2.6 10.67
-1 -19 -7 248.01 13.15
-1 -19 -7 242.75 16.34
1 19 7 237 18.68
-1 -19 -6 3.71 1.28
-1 -19 -6 15.88 5.06
1 19 6 -3.68 9.7
1 19 6 8.13 6.11
-1 -19 -5 130.6 7.07
-1 -19 -5 107.18 10.15
1 19 5 143.19 12.83
1 19 5 116.22 9.91
-1 -19 -4 2.44 1.06
1 19 4 7.2 5.75
1 19 4 5.73 8.52
1 19 3 39.31 6.14
1 19 3 38.36 9.01
-1 -19 -2 14.56 4.9
1 19 2 12.12 7.81
1 19 2 20.21 5.3
-1 -19 -1 9.76 4.85
1 19 1 15.46 7.91
1 19 1 13.82 4.93
-1 -19 0 0.61 4.32
-1 -19 1 11.85 4.95
-1 -19 2 -1.28 4.43
1 19 -2 6.26 7.65
-1 -19 3 138.13 11.37
1 19 -4 -7.54 7.07
-1 -19 4 -1.99 4.94
1 19 -5 163.27 14.25
1 19 -6 -0.92 7.16
1 19 -7 17.21 8.19
1 20 16 63.43 24.43
1 20 15 0.73 21.53
-1 -20 -14 273.26 14.89
1 20 14 228.36 26.41
-1 -20 -13 3.44 2.68
1 20 13 3.29 18.39
1 20 13 12.61 9.49
-1 -20 -12 200.05 10.85
1 20 12 170.23 14.64
1 20 12 155.47 21.51
-1 -20 -11 1.82 2.06
-1 -20 -11 3.2 4.88
1 20 11 -6.92 8.53
1 20 11 -14.43 15.86
-1 -20 -10 123.52 6.91
-1 -20 -10 101.11 9.94
1 20 10 101.46 11.61
1 20 10 111.32 16.72
-1 -20 -9 11.58 1.95
-1 -20 -9 12.4 5.05
1 20 9 12.63 8.2
1 20 9 21.8 13.72
-1 -20 -8 157.05 8.64
-1 -20 -8 143.56 11.83
1 20 8 153.77 16.65
-1 -20 -7 14.56 1.75
-1 -20 -7 16.67 5.24
1 20 7 14.79 7.6
1 20 7 6.95 11.69
-1 -20 -6 48.62 3.24
-1 -20 -6 58.72 7.03
1 20 6 46.33 11.77
1 20 6 39.21 7.85
-1 -20 -5 2.9 1.24
-1 -20 -5 1.27 4.45
1 20 5 -1.32 10.05
1 20 5 4.26 6.6
1 20 4 8.68 6.53
1 20 4 -7.02 9.42
1 20 3 11.87 9.33
1 20 3 8.01 6.14
-1 -20 -2 9.69 5.07
1 20 2 3.7 8.68
1 20 2 10.61 5.89
-1 -20 -1 -2.6 4.85
1 20 1 9.52 8.72
1 20 1 3.13 5.86
-1 -20 0 1.96 5.05
-1 -20 1 7.28 4.93
-1 -20 2 -2.69 5.1
1 20 -5 -1.84 7.32
1 20 -6 1.92 7.66
1 21 14 11.28 19.8
-1 -21 -13 3 2.91
1 21 13 9.67 18.93
-1 -21 -12 1.03 2.52
1 21 12 3.66 17.07
-1 -21 -11 0.87 2.16
-1 -21 -11 -2.01 5.48
-1 -21 -10 3.8 1.99
-1 -21 -10 2.64 4.88
1 21 10 0.56 15.25
1 21 10 -0.34 9.11
-1 -21 -9 71.49 4.53
-1 -21 -9 61.46 7.65
1 21 9 59.29 10.23
1 21 9 64.25 15.21
-1 -21 -8 -0.11 1.58
-1 -21 -8 -0.65 4.68
1 21 8 -2.52 13.64
-1 -21 -7 210.47 11.48
-1 -21 -7 229.82 15.32
1 21 7 198.61 14.9
1 21 7 237.5 18.81
-1 -21 -6 6.57 5.15
1 21 6 -0.46 11.48
1 21 6 14.77 7.89
-1 -21 -5 141.38 11.7
1 21 5 139.09 11.71
1 21 5 132.19 14.73
1 21 4 16.12 10.99
1 21 4 36.29 7.87
1 21 3 38.73 7.79
1 21 3 43.15 10.71
-1 -21 -2 -2.06 4.86
1 21 2 8.47 9.99
1 21 2 7.22 6.97
1 21 1 7.46 9.68
-1 -22 -11 7.18 2.66
-1 -22 -10 78.37 5.16
-1 -22 -9 0.12 1.85
2 -23 -7 47.5 4
-2 22 3 -3.88 9.76
-2 22 4 132.45 13.27
2 -22 -5 3.17 1.86
-2 22 5 1.44 10.32
2 -22 -6 28.89 2.89
-2 22 6 30.17 10.94
2 -22 -7 -0.63 2.22
-2 22 7 15.63 11.34
2 -22 -8 4.15 2.48
-2 22 8 6.88 11.59
2 -22 -9 25.12 3.3
-2 22 9 40.46 12.81
-2 22 10 19.95 13.38
-2 22 11 5.33 13.02
-2 22 12 12.67 13.94
-2 22 13 16.55 14.88
2 -21 0 6.15 5.42
-2 21 0 -0.33 8.94
2 -21 -1 8.12 5.14
-2 21 1 -3.66 8.73
2 -21 -2 20 5.86
-2 21 2 18.8 9.03
2 -21 -3 2.77 1.58
2 -21 -3 7.91 4.95
-2 21 3 -2.04 9.45
2 -21 -4 5.55 1.68
2 -21 -4 13.1 4.9
-2 21 4 12.07 9.35
2 -21 -5 0.81 1.69
2 -21 -5 -1.31 4.45
-2 21 5 -0.35 9.21
2 -21 -6 1.19 1.85
-2 21 6 0.75 9.79
-2 21 6 -5.61 7.87
2 -21 -7 70.49 4.73
-2 21 7 63.69 9.19
-2 21 7 78.88 11.71
2 -21 -8 5.35 2.3
-2 21 8 6.85 8.15
-2 21 8 8.48 10.76
2 -21 -9 106.06 6.46
-2 21 9 92.24 13.58
-2 21 9 90.18 10.48
2 -21 -10 3.93 2.69
-2 21 10 -5.57 11.97
2 -21 -11 20.26 3.49
-2 21 11 24.76 13.32
-2 21 12 -16.01 13.28
-2 21 13 18.7 13.84
-2 21 14 18.49 15.18
2 -20 4 48.32 7.04
2 -20 3 -2.62 4.67
2 -20 2 74.95 8.41
2 -20 1 3.25 4.82
-2 20 -1 -0.64 8.03
-2 20 0 315.92 20.61
2 -20 0 378.63 21.95
2 -20 -1 -1.92 4.45
-2 20 1 -6.4 7.62
2 -20 -2 486.76 25.11
2 -20 -2 475.77 28.55
-2 20 2 467.33 27.45
2 -20 -3 2.42 1.38
2 -20 -3 -2.51 4.38
-2 20 3 -6.32 7.94
2 -20 -4 93.48 5.55
2 -20 -4 92.35 8.95
-2 20 4 94.9 10.16
-2 20 4 87.19 8.94
2 -20 -5 8.88 1.77
2 -20 -5 0.62 4.45
-2 20 5 13.03 8.66
2 -20 -6 154.56 8.82
-2 20 6 167.72 11.81
-2 20 6 160.28 13.4
2 -20 -7 12.07 2.11
-2 20 7 -7.49 7.08
-2 20 7 -0.39 9.18
2 -20 -8 35.79 3.16
-2 20 8 34.81 10.77
-2 20 8 41.01 7.86
2 -20 -9 20.19 2.71
-2 20 9 2.61 7.74
-2 20 9 13.17 10.8
2 -20 -10 43.1 3.74
-2 20 10 40.46 11.62
-2 20 10 31.36 8.2
2 -20 -11 0.55 2.64
-2 20 11 -3.63 11.91
-2 20 11 1.15 8
2 -20 -12 93.45 6.33
-2 20 12 90.78 14.46
-2 20 12 90.9 10.39
-2 20 13 15.31 14.33
-2 20 13 13.78 8.87
-2 20 14 18.15 14.4
-2 20 14 38.58 9.38
-2 20 15 6.7 15.96
2 -19 6 3.86 4.89
2 -19 5 72.57 8.11
2 -19 4 2.49 4.54
2 -19 3 48.13 6.49
2 -19 2 36.17 6.36
2 -19 1 48.82 6.87
-2 19 -1 53.54 8.01
2 -19 0 1.13 1.11
2 -19 0 1.22 4.38
-2 19 0 -3.96 6.73
2 -19 -1 33.93 2.55
2 -19 -1 27.26 5.98
-2 19 1 34.34 7.44
2 -19 -2 24.36 2.14
2 -19 -2 28.86 5.38
-2 19 2 18.63 7.06
2 -19 -3 90.27 5.39
2 -19 -3 102.78 8.86
-2 19 3 81.16 9.23
-2 19 3 88.73 8.13
2 -19 -4 13.81 1.81
2 -19 -4 9.4 4.44
-2 19 4 18.9 7.56
2 -19 -5 1.74 1.47
2 -19 -5 -1.77 4.32
-2 19 5 6.32 7.16
-2 19 6 2.46 6.11
-2 19 6 -1.81 7.46
2 -19 -6 7.93 1.68
-2 19 7 70.05 9.95
-2 19 7 69.09 7.94
2 -19 -7 74.47 4.71
-2 19 8 24.36 9.34
-2 19 8 15.41 6.54
2 -19 -8 23.45 2.55
-2 19 9 112.87 9.9
-2 19 9 112.16 11.94
2 -19 -9 115.24 6.85
-2 19 10 23.01 7.18
-2 19 10 8.9 10.11
2 -19 -10 15.65 2.48
-2 19 11 40.71 7.92
-2 19 11 45.45 11.69
2 -19 -11 39.88 3.74
-2 19 12 -2.92 12.32
-2 19 12 10.1 7.49
2 -19 -12 1.38 2.87
-2 19 13 16.43 13.39
-2 19 13 16.71 7.82
2 -19 -13 2.6 3.22
-2 19 14 -14.73 14.39
-2 19 14 3.59 8.33
-2 19 15 15.69 15.61
-2 19 15 27.36 8.76
-2 19 16 3.52 8.65
-2 18 -8 -3.98 7.47
2 -18 8 1.9 4.84
-2 18 -7 3.82 6.97
2 -18 7 4.98 4.52
2 -18 6 0.61 4.78
2 -18 5 12.53 4.82
2 -18 4 5.27 4.45
2 -18 3 -0.58 4.42
2 -18 2 89.38 8.39
2 -18 1 -0.46 1.05
2 -18 1 -0.57 4.22
-2 18 -1 6.31 5.71
2 -18 0 335.26 18.05
-2 18 0 367.88 20.1
2 -18 0 372.73 21.49
2 -18 -1 1.05 1.15
2 -18 -1 1.14 4.2
-2 18 1 -0.3 5.6
2 -18 -2 228.41 12.18
2 -18 -2 209.87 15.06
-2 18 2 233.99 14.52
2 -18 -3 4.41 1.37
2 -18 -3 1.68 4.03
-2 18 3 7.3 4.45
-2 18 3 12.82 5.91
2 -18 -4 116.59 6.47
2 -18 -4 99.47 9.17
-2 18 4 99.66 9.36
2 -18 -5 2.44 1.43
2 -18 -5 -0.55 3.82
-2 18 5 -4.84 6.09
2 -18 -6 47.3 3.33
-2 18 6 47.52 7.65
-2 18 6 39.94 6.17
2 -18 -7 8.17 1.76
-2 18 7 -1.05 5.17
-2 18 7 3.09 7.27
2 -18 -8 17.9 2.23
2 -18 -8 13.33 4.63
-2 18 8 9.29 7.73
-2 18 8 16.64 5.77
-2 18 9 27.27 8.88
-2 18 9 24.17 6.33
2 -18 -9 31.55 2.82
-2 18 10 142.53 10.42
-2 18 10 120.31 13.02
2 -18 -10 136.71 7.92
-2 18 11 17.22 6.33
2 -18 -11 12.94 2.52
-2 18 12 315.97 21.77
-2 18 12 272.46 18.58
2 -18 -12 332.73 17.05
-2 18 13 8.05 6.84
-2 18 13 17.63 12.47
2 -18 -13 4.63 2.91
-2 18 14 69.56 9.3
-2 18 14 93.83 15.99
2 -18 -14 90.35 6.16
-2 18 15 6.87 7.23
-2 18 15 2.88 15.33
-2 18 16 -5.61 17.15
-2 18 16 19.1 7.76
-2 18 17 -0.78 8.12
-2 17 -9 18.63 7.51
-2 17 -8 -3.77 6.1
-2 17 -7 119.67 12.66
2 -17 7 154.16 11.31
2 -17 6 2.87 4.01
-2 17 -6 -3.48 6.31
2 -17 5 330.53 20.42
2 -17 4 -2.2 4.16
2 -17 3 349.61 18.25
2 -17 3 345.5 21.28
2 -17 2 10.13 1.29
2 -17 2 11.22 4.26
-2 17 -2 6.88 4.99
2 -17 1 340.86 18.07
2 -17 1 369.24 21.21
-2 17 -1 349.82 19.76
2 -17 0 2.1 1.09
2 -17 0 2.66 3.86
-2 17 0 5.81 4.49
2 -17 -1 1.69 1.1
2 -17 -1 0.53 3.48
-2 17 1 -0.85 4.49
2 -17 -2 1.34 1.17
2 -17 -2 1.59 3.72
-2 17 2 -0.48 3.69
-2 17 2 2.88 4.51
2 -17 -3 63.39 3.84
2 -17 -3 47.62 6.1
-2 17 3 58.82 6.71
-2 17 3 59.59 5.7
2 -17 -4 2.51 1.29
2 -17 -4 3.63 3.83
-2 17 4 -1.28 5.17
2 -17 -5 4.21 1.36
2 -17 -5 10.43 4.26
-2 17 5 8.16 5.32
2 -17 -6 0.74 1.28
-2 17 6 0.25 4.16
-2 17 6 -0.73 5.67
2 -17 -7 5.38 1.55
-2 17 7 5.72 4.23
-2 17 7 4.97 6.25
2 -17 -8 1.6 1.5
2 -17 -8 1.1 4.17
-2 17 8 -0.82 6.64
-2 17 8 -1 4.55
-2 17 9 7.06 4.92
-2 17 9 10.69 7.08
2 -17 -9 7.64 1.87
-2 17 10 29.18 5.83
-2 17 10 37.34 8.86
2 -17 -10 33.46 2.97
-2 17 11 15.81 5.67
-2 17 11 17.19 9.23
2 -17 -11 8.03 2.16
-2 17 12 2.82 5.8
-2 17 12 7.37 10.65
2 -17 -12 2.99 2.35
-2 17 13 2.74 11.89
-2 17 13 4.08 6.06
2 -17 -13 6.75 2.68
-2 17 14 -4.56 6.49
-2 17 14 8.91 13.8
2 -17 -14 5.1 3.11
-2 17 15 25.39 15.56
-2 17 15 20.59 6.79
2 -17 -15 20.13 3.73
-2 17 16 0.76 7.03
-2 17 16 4.03 17.49
2 -17 -16 4.38 3.63
-2 17 17 96.98 9.66
-2 17 18 13.59 7.62
-2 16 -10 17.16 7.49
-2 16 -9 -0.92 6.5
-2 16 -8 16.82 6.55
-2 16 -7 13.61 6.68
2 -16 6 -2.15 4.01
-2 16 -6 8.21 5.96
2 -16 5 8.95 4.06
-2 16 -5 4.73 5.4
2 -16 4 4.63 3.8
2 -16 4 1.65 1
2 -16 3 5.54 3.76
2 -16 3 2.27 0.93
-2 16 -2 16.58 4.35
2 -16 2 13.41 3.91
2 -16 2 14.91 1.49
-2 16 -1 4.64 4.29
2 -16 1 -1.48 3.36
2 -16 1 0.35 0.91
2 -16 0 430 24.64
-2 16 0 399.8 23.21
2 -16 0 427.02 21.93
-2 16 1 6.97 4.09
2 -16 -1 6.43 3.7
2 -16 -1 4.64 1.12
-2 16 2 147.3 9.86
-2 16 2 151 9.28
2 -16 -2 134.87 10.5
2 -16 -2 144.99 8.01
-2 16 3 8.02 4.34
-2 16 3 2.49 3.21
2 -16 -3 11.23 3.88
2 -16 -3 5.19 1.21
-2 16 4 250.95 15.38
2 -16 -4 261.37 16.22
2 -16 -4 254 13.54
-2 16 5 22.76 5.28
-2 16 5 19.51 4.05
2 -16 -5 23.46 4.44
2 -16 -5 21.28 1.92
-2 16 6 10.08 5.45
-2 16 6 13.77 3.96
2 -16 -6 11.5 1.67
-2 16 7 10.22 3.78
2 -16 -7 6.45 1.44
-2 16 8 -0.8 6.15
-2 16 8 1.2 3.98
2 -16 -8 5.04 1.56
2 -16 -9 11.62 1.83
-2 16 9 19.59 7.35
-2 16 9 10.1 4.08
2 -16 -10 374.11 19.38
2 -16 -10 370.02 19.22
-2 16 10 364.04 22.57
-2 16 10 339.62 20.36
2 -16 -11 4 1.87
2 -16 -11 0.34 1.27
-2 16 11 8.74 8.44
-2 16 11 2.19 4.6
2 -16 -12 429.58 22.68
2 -16 -12 451.29 22.69
-2 16 12 396.35 23.73
-2 16 12 406.37 26.74
2 -16 -13 0.26 2.37
2 -16 -13 0.14 1.65
-2 16 13 -0.97 5.34
2 -16 -14 217.37 12.59
2 -16 -14 246.45 12.62
-2 16 14 215.53 14.03
2 -16 -15 4.43 3.18
-2 16 15 10.33 15.47
-2 16 15 -3.85 6.02
2 -16 -15 -0.65 2.06
2 -16 -16 70.59 5.63
-2 16 16 62.99 7.86
-2 16 16 59.18 18.62
2 -16 -16 73.93 5.17
2 -16 -16 64.91 6.47
-2 16 17 8.97 19.72
-2 16 17 2.83 6.52
2 -16 -17 13.21 3.18
2 -16 -17 5.21 3.72
-2 16 18 -6.24 6.96
2 -16 -18 -0.39 3.4
-2 15 -11 -5.49 6.77
-2 15 -10 -4.42 6.64
-2 15 -9 8.54 6.28
-2 15 -8 10.7 6.35
-2 15 -7 300.55 20.56
-2 15 -6 26.84 6.35
2 -15 5 419.93 22.05
2 -15 5 451.8 24.92
-2 15 -5 428.75 26.43
2 -15 4 -2.4 3.52
2 -15 4 -0.69 0.98
-2 15 -4 -2.83 4.84
2 -15 3 301.82 17.94
2 -15 3 288.84 15.3
2 -15 2 -0.46 3.33
-2 15 -2 5.56 3.42
2 -15 2 4.56 0.99
2 -15 1 146.06 10.07
-2 15 -1 141.87 8.96
2 -15 1 131.49 7.4
-2 15 0 4.71 3.3
2 -15 0 8.68 3.6
2 -15 0 6.74 1.08
-2 15 1 37.93 4.5
-2 15 1 28.5 3.8
2 -15 -1 43.13 5.19
2 -15 -1 38.17 2.54
-2 15 2 24.49 3.52
-2 15 2 24.4 4.31
2 -15 -2 32.68 4.64
2 -15 -2 23.75 1.97
-2 15 3 104.93 7.83
2 -15 -3 97.98 8.12
2 -15 -3 102.07 5.83
-2 15 4 -1.08 1.34
2 -15 -4 -1.21 1.09
-2 15 4 3.98 4.04
2 -15 -4 0.9 3.26
-2 15 5 63.28 4.11
2 -15 -5 70.02 4.17
2 -15 -5 69.03 3.7
-2 15 5 66.75 6.72
-2 15 5 61.27 5.43
2 -15 -5 68.58 6.6
2 -15 -6 15.22 1.24
2 -15 -6 13.93 1.68
-2 15 6 15.32 3.48
-2 15 6 13.75 4.99
-2 15 6 14.56 1.55
2 -15 -7 60.92 3.78
-2 15 7 57.38 3.61
2 -15 -7 57.31 3.45
-2 15 7 60.29 5.35
-2 15 7 60.9 6.95
2 -15 -8 51.73 3.63
2 -15 -8 58.58 3.43
-2 15 8 50.02 6.94
-2 15 8 54.4 5.23
2 -15 -9 21.24 2.14
2 -15 -9 22.08 1.96
-2 15 9 22.75 6.74
-2 15 9 22.39 4.16
2 -15 -10 12.7 1.87
2 -15 -10 9.68 1.56
-2 15 10 8.65 7.4
-2 15 10 11.25 4.07
2 -15 -11 120.97 7.27
2 -15 -11 134.01 7.3
-2 15 11 114.13 8.46
-2 15 11 136.65 12.41
2 -15 -12 54.49 3.94
2 -15 -12 56.6 3.92
-2 15 12 59.2 5.86
-2 15 12 37.2 10.36
2 -15 -13 4.93 2.22
2 -15 -13 0.89 1.66
-2 15 13 0.64 10.85
-2 15 13 2.08 4.41
2 -15 -14 17.6 2.93
-2 15 14 21.48 13.34
-2 15 14 13.36 5.04
2 -15 -14 14.06 2.41
2 -15 -15 10.54 3.03
2 -15 -15 14.75 3.72
-2 15 15 5.71 5.18
2 -15 -15 17.71 2.59
2 -15 -16 5.16 3.35
-2 15 16 10.23 5.66
2 -15 -16 4.36 2.68
2 -15 -16 -0.41 3.2
-2 15 17 62.81 7.57
2 -15 -17 60.68 6.6
-2 15 18 -1.98 6.11
2 -15 -18 -3.03 3.52
2 -15 -18 4.29 3.62
2 -15 -19 101.13 7.58
-2 14 -12 181.66 14.93
-2 14 -11 10.21 6.52
-2 14 -10 159.78 13.44
-2 14 -9 3.15 5.54
-2 14 -8 28.01 6.51
2 -14 7 32.84 2.35
-2 14 -7 15.31 5.76
2 -14 6 19.77 1.76
-2 14 -6 10.63 4.97
2 -14 5 9.97 1.3
-2 14 -5 8.92 5.12
2 -14 4 1.33 3.18
2 -14 4 1.04 0.91
-2 14 -4 -2.65 4.65
2 -14 3 87.33 5.07
2 -14 3 97.19 7.52
2 -14 2 89.05 5.07
-2 14 -2 89.26 6.4
2 -14 2 81.16 7.16
2 -14 1 1.18 0.8
2 -14 1 0.42 3.03
-2 14 -1 1.14 2.72
2 -14 0 29.35 2.11
2 -14 0 28.59 4.23
-2 14 0 26.46 3.72
2 -14 -1 69.5 6.6
-2 14 1 72.98 5.41
-2 14 1 74.29 5.89
2 -14 -1 77.73 4.43
-2 14 2 53.37 5.04
2 -14 -2 46.41 5.29
-2 14 2 44.86 4.32
2 -14 -2 50.7 3.14
2 -14 -3 5.08 0.42
-2 14 3 6.92 1.45
2 -14 -3 7.12 1.12
2 -14 -3 10.6 0.6
-2 14 3 2.52 3.41
2 -14 -3 4.25 2.84
-2 14 4 40.81 2.95
2 -14 -4 46.58 2.98
2 -14 -4 45.61 2.5
-2 14 4 42.17 5.16
2 -14 -4 40.39 4.94
-2 14 5 9.33 1.26
2 -14 -5 10.11 1.34
2 -14 -5 10.36 0.96
-2 14 5 11.21 2.77
-2 14 5 10.24 4.27
2 -14 -5 9.79 3.55
2 -14 -6 7.85 1.02
-2 14 6 11.89 4.73
-2 14 6 10.17 2.83
-2 14 6 6.95 1.15
2 -14 -6 7.51 1.28
2 -14 -7 0.87 0.9
-2 14 7 2.53 2.86
-2 14 7 6.05 4.93
-2 14 7 1.65 0.93
2 -14 -7 -0.1 1.15
2 -14 -8 168.7 9.45
2 -14 -8 179.61 9.41
-2 14 8 183.83 12.43
-2 14 8 161.69 10.34
2 -14 -9 32.56 2.53
2 -14 -9 30.07 2.46
-2 14 9 38.46 7.17
-2 14 9 31.23 3.94
2 -14 -10 178.78 9.66
2 -14 -10 177.09 9.72
-2 14 10 147.57 13.3
-2 14 10 170.95 10.6
2 -14 -11 23.05 2.25
2 -14 -11 16.33 2.05
-2 14 11 12.93 3.84
-2 14 11 18.83 8.6
2 -14 -12 478.41 24.43
2 -14 -12 477.84 24.61
-2 14 12 458.01 25.2
2 -14 -13 8.14 2.08
2 -14 -13 4.4 1.83
-2 14 13 11.06 4.07
-2 14 13 11.48 10.86
2 -14 -14 192.3 10.5
-2 14 14 161.69 11.35
2 -14 -14 194.77 10.72
2 -14 -15 0.81 2.66
-2 14 15 3.91 4.39
2 -14 -15 1.81 2.25
2 -14 -15 0.39 2.86
-2 14 16 38.25 5.59
2 -14 -16 46.62 4.05
2 -14 -16 38.9 4.78
-2 14 17 12.29 5.2
2 -14 -17 1.65 3.23
2 -14 -17 4.22 3.03
2 -14 -18 3.74 3.57
2 -14 -18 0.21 3.4
2 -14 -19 36.36 4.91
2 -14 -19 28.15 4.97
-2 13 -13 16.56 6.34
-2 13 -12 -0.83 5.66
-2 13 -11 6.34 5.39
-2 13 -10 6.74 5.14
-2 13 -9 77.94 8.6
-2 13 -8 5.46 0.74
2 -13 8 6.22 1.3
-2 13 -8 0.7 4.87
2 -13 7 84.65 4.96
-2 13 -7 77.33 8.46
2 -13 6 25.53 1.59
-2 13 -6 25.32 5.5
2 -13 5 299.29 15.49
-2 13 -5 258.91 18.68
2 -13 4 2.4 0.92
-2 13 -4 -1.23 4.26
2 -13 3 696.49 35.07
-2 13 -3 626.04 38.13
2 -13 3 654.8 37.04
2 -13 2 0.83 0.78
-2 13 -2 1.06 2.44
2 -13 2 2.36 2.83
2 -13 1 30.84 2.19
2 -13 1 27.79 4.05
-2 13 -1 36.44 3.64
2 -13 0 18.55 1.62
2 -13 0 18.92 3.94
-2 13 0 18.65 3.09
-2 13 0 23.99 2.87
2 -13 -1 99.99 5.55
-2 13 1 95.52 6.34
2 -13 -1 97.29 7.55
-2 13 1 98.06 6.81
2 -13 -2 6.14 0.98
-2 13 2 6.22 3.02
-2 13 2 2.37 2.24
2 -13 -2 5.49 2.89
-2 13 3 175.47 9.27
2 -13 -3 173.63 8.73
2 -13 -3 173.49 9.19
2 -13 -3 164.34 8.77
-2 13 3 166.7 10.55
2 -13 -3 160.12 11.12
-2 13 4 73.64 4.21
2 -13 -4 76.24 4.25
2 -13 -4 68.67 3.89
-2 13 4 68.52 6.02
2 -13 -4 65.56 5.97
-2 13 5 338.3 18.46
2 -13 -5 371.15 18.58
2 -13 -5 369.86 18.37
-2 13 5 346.48 20.26
-2 13 5 353.63 19.33
2 -13 -5 298.42 20.21
2 -13 -6 0.07 0.77
2 -13 -6 0.36 0.95
-2 13 6 -0.34 4.12
-2 13 6 -0.78 2.41
-2 13 6 0.32 0.8
2 -13 -7 90.68 5.15
-2 13 7 89.63 5.08
2 -13 -7 87.2 5.09
-2 13 7 83.71 6.18
-2 13 7 80.89 7.84
2 -13 -8 20.33 1.86
2 -13 -8 21.4 1.88
-2 13 8 17.9 3.03
-2 13 8 18.78 5.61
2 -13 -9 55.06 3.44
2 -13 -9 51.68 3.48
-2 13 9 43.11 4.35
-2 13 9 42.92 7.52
2 -13 -10 52.24 3.34
2 -13 -10 45.18 3.35
-2 13 10 42.54 8.42
-2 13 10 42.7 4.36
2 -13 -11 2.27 1.48
2 -13 -11 0.43 1.53
-2 13 11 3.66 2.88
-2 13 11 1.21 8.38
2 -13 -12 0.11 1.66
2 -13 -12 -0.62 1.66
-2 13 12 3.08 3.34
2 -13 -13 0.12 1.74
-2 13 13 -1.03 3.29
2 -13 -13 0.17 1.85
2 -13 -14 34.64 3.33
2 -13 -14 41.96 4.49
2 -13 -14 35.61 3.46
-2 13 14 41.37 4.55
2 -13 -15 9.3 3.25
2 -13 -15 17.92 2.79
-2 13 15 9.39 3.8
2 -13 -16 -2.33 2.96
-2 13 16 3.85 3.94
2 -13 -16 2.01 2.71
2 -13 -17 -0.71 3.22
2 -13 -17 2.77 3.27
-2 13 17 -0.81 4.36
2 -13 -17 0.21 3.04
2 -13 -18 13.66 3.91
2 -13 -18 9.28 3.98
2 -13 -18 12.78 3.68
2 -13 -19 176.12 11.72
2 -13 -19 174.98 11.16
-2 12 -14 80.06 9.61
-2 12 -13 9.79 5.72
-2 12 -12 266.45 18.71
-2 12 -11 3.69 5.36
-2 12 -11 6.46 1.22
-2 12 -10 107.27 10.17
-2 12 -10 110.76 6.01
2 -12 9 11.52 1.67
-2 12 -9 10.62 4.72
-2 12 -9 9.9 0.99
2 -12 8 62.02 4.09
-2 12 -8 63.88 3.52
-2 12 -8 79.67 7.83
-2 12 -7 38.25 2.21
2 -12 7 41.47 2.8
-2 12 -7 37.16 6.02
2 -12 6 33.1 2.37
-2 12 -6 33.64 5.48
2 -12 6 25.03 3.59
2 -12 5 4.69 1
-2 12 -5 0.57 3.73
2 -12 5 3.92 1.41
-2 12 -5 -0.03 0.12
2 -12 4 12.62 1.33
-2 12 -4 6.74 3.81
2 -12 3 16.09 3.25
2 -12 3 11.29 1.24
-2 12 -3 13.6 4.13
2 -12 2 19.63 1.61
-2 12 -2 24.11 2.88
2 -12 2 21.23 3.63
2 -12 1 1.59 0.72
-2 12 -1 1.59 2.12
2 -12 1 -1.41 2.2
2 -12 0 5.61 0.91
2 -12 0 8.81 2.74
-2 12 0 7.3 2.29
-2 12 0 10.85 2.02
2 -12 -1 7.65 0.98
-2 12 1 5.63 2.46
-2 12 1 6.5 1.97
2 -12 -1 6.76 2.68
2 -12 -2 164 8.2
2 -12 -2 148.86 7.74
-2 12 2 145 8.81
-2 12 2 163.74 9.48
2 -12 -2 144.33 9.92
2 -12 -2 152.11 7.71
-2 12 2 137.52 8.26
-2 12 3 17.86 1.58
2 -12 -3 17.64 1.52
2 -12 -3 17.95 1.19
-2 12 3 15.2 3.31
2 -12 -3 15.06 3.21
-2 12 4 293.84 15.14
2 -12 -4 287.66 15
2 -12 -4 291.51 15.21
-2 12 4 284.72 16.62
-2 12 4 277.55 15.83
2 -12 -4 305.55 17.16
2 -12 -5 17.63 1.58
-2 12 5 18.02 1.5
-2 12 5 18.76 3.88
-2 12 5 15.59 2.53
2 -12 -5 18.53 1.46
2 -12 -6 19.44 1.63
-2 12 6 15.13 1.46
-2 12 6 23.66 4.49
-2 12 6 21.42 2.67
2 -12 -6 16.55 1.54
2 -12 -7 19.77 1.71
-2 12 7 17.53 1.58
2 -12 -7 18.29 1.7
-2 12 7 17.56 4.81
-2 12 7 18.99 2.79
2 -12 -8 274.58 14.4
2 -12 -8 279.27 14.53
-2 12 8 262.33 17.25
-2 12 8 257.23 15.03
2 -12 -9 3.07 1.19
2 -12 -9 1.72 1.25
-2 12 9 2.59 6.36
-2 12 9 3.74 2.37
2 -12 -10 218.34 11.47
2 -12 -10 223.2 11.74
-2 12 10 200.15 12.11
2 -12 -11 55.76 3.63
2 -12 -11 56.01 3.95
-2 12 11 49.47 4.41
2 -12 -12 367.54 19.17
-2 12 12 350.43 19.76
2 -12 -12 369.25 19.55
2 -12 -13 52.72 3.73
2 -12 -13 46.19 4.69
2 -12 -13 53.87 4.14
-2 12 13 51.58 4.66
2 -12 -14 93.78 7.15
2 -12 -14 110.54 6.47
-2 12 14 83.28 6.55
2 -12 -15 2.17 2.68
-2 12 15 0.58 3.31
2 -12 -15 -1.96 2.35
2 -12 -16 68.36 5.05
2 -12 -16 63.13 5.98
-2 12 16 70.64 5.77
2 -12 -16 77.83 5.61
2 -12 -17 0.28 3.14
2 -12 -17 -1.14 3.17
-2 12 17 0.76 3.62
2 -12 -17 -2.39 3.42
2 -12 -18 3.4 3.74
2 -12 -18 3.49 3.54
2 -12 -18 4.99 3.17
2 -12 -19 16.26 5.01
2 -12 -19 20.44 4.39
2 -12 -19 21.35 4
2 -12 -20 53.05 5.49
-2 11 -15 7.61 5.96
-2 11 -14 36.09 7.29
-2 11 -14 53.42 4
-2 11 -13 37.14 6.94
-2 11 -13 39.33 3.24
-2 11 -12 6.43 4.63
-2 11 -12 7.9 1.63
-2 11 -11 13 5.08
-2 11 -11 9.54 1.51
-2 11 -10 2.67 1.01
2 -11 10 3.71 1.63
2 -11 9 40.66 3.09
-2 11 -9 39.8 6
-2 11 -9 35.95 2.31
2 -11 8 42.07 2.87
-2 11 -8 32.66 2.07
-2 11 -8 29.08 5.29
2 -11 7 28.91 2.36
-2 11 -7 33.97 5.15
-2 11 -7 28.03 1.71
2 -11 6 14.91 1.57
2 -11 6 12.26 0.95
-2 11 -6 16.07 4.06
2 -11 6 16.09 3.79
-2 11 -6 13.81 0.93
2 -11 5 105.8 6.23
2 -11 5 112.25 5.78
2 -11 5 104.89 6.98
-2 11 -5 120.05 9.15
2 -11 4 4.6 0.92
-2 11 -4 4.58 3.69
2 -11 4 1.88 0.3
-2 11 -4 -0.09 0.09
2 -11 4 3.39 1.12
2 -11 3 18.11 1.55
-2 11 -3 23.3 4.12
2 -11 2 20.56 3.26
-2 11 -2 20.04 2.58
2 -11 2 22.63 1.67
-2 11 -2 15.32 4.04
2 -11 1 27.48 2.01
2 -11 1 30.34 3.74
-2 11 -1 35.31 3.16
2 -11 0 5.64 0.88
2 -11 0 4.8 2.4
-2 11 0 1.84 1.87
-2 11 0 4.36 1.66
2 -11 -1 3.21 0.79
-2 11 1 2.77 1.71
-2 11 1 3.49 2.27
2 -11 -1 6.15 2.45
2 -11 -2 100.71 5.11
-2 11 2 105.17 5.67
2 -11 -2 96.67 5.2
2 -11 -2 98.19 5.5
2 -11 -2 89.69 7.16
-2 11 2 87.78 6.51
2 -11 -2 91.76 7.62
-2 11 3 11.14 1.21
2 -11 -3 9.75 0.91
2 -11 -3 10.63 1.11
2 -11 -3 8.14 3.66
-2 11 3 12.54 2.84
2 -11 -3 4.57 2.51
-2 11 4 4.02 0.82
2 -11 -4 4.43 0.76
2 -11 -4 3.62 0.85
2 -11 -4 7.41 3.91
-2 11 4 1.62 1.76
-2 11 4 3.23 3.13
2 -11 -4 2.97 2.32
2 -11 -5 927.4 46.83
-2 11 5 928.18 46.75
-2 11 5 840.95 47.31
-2 11 5 897.31 48.3
2 -11 -5 930.05 46.8
2 -11 -6 52.26 3.15
-2 11 6 49.85 3.07
-2 11 6 47.94 3.85
-2 11 6 48.8 5.61
2 -11 -6 49.67 3.18
2 -11 -7 524.9 27.1
-2 11 7 530 27.04
2 -11 -7 537.38 27.23
-2 11 7 502.21 29.36
-2 11 7 498.63 27.62
2 -11 -8 11.95 1.38
2 -11 -8 11.67 1.6
-2 11 8 11.88 2.3
-2 11 8 11.07 5.43
2 -11 -9 181.52 9.65
2 -11 -9 188.18 9.95
-2 11 9 158.93 10.18
2 -11 -10 8.09 1.34
2 -11 -10 6.94 1.63
-2 11 10 8.43 2.42
2 -11 -11 35.61 2.75
2 -11 -11 40.59 3.2
-2 11 11 38.98 3.66
2 -11 -12 31.25 2.56
2 -11 -12 35.89 3.17
-2 11 12 29.2 3.33
2 -11 -13 59.57 5.04
2 -11 -13 50.65 4.2
2 -11 -14 104.4 7.63
2 -11 -14 108.86 6.93
2 -11 -15 13.39 2.45
2 -11 -15 13.31 3.18
2 -11 -15 9.49 2.88
2 -11 -16 19.96 3.01
2 -11 -16 20.76 3.69
-2 11 16 21.73 3.48
2 -11 -16 16.16 3.37
2 -11 -17 39.25 3.89
2 -11 -17 30.66 4.34
-2 11 17 31.7 4.12
2 -11 -17 34.58 4.33
2 -11 -18 17.94 4.3
2 -11 -18 15.57 3.59
2 -11 -18 10.64 3.25
2 -11 -19 26.18 5.15
2 -11 -19 24.46 4.3
2 -11 -19 14.39 3.78
2 -11 -20 13.34 3.72
-2 10 -16 34.36 6.93
-2 10 -16 5.8 5.58
-2 10 -15 25.37 5.51
-2 10 -15 9.43 6.07
-2 10 -14 158.69 8.75
-2 10 -14 66.82 9.63
-2 10 -13 23.48 3.86
-2 10 -13 12.6 5.44
-2 10 -12 1290.22 53.99
-2 10 -12 600.45 55.09
-2 10 -11 30.04 2.77
-2 10 -11 20.39 5.2
-2 10 -10 411.2 20.2
-2 10 -10 271 22.43
-2 10 -9 8.69 1.21
-2 10 -9 10.65 4.23
2 -10 8 127.66 7.76
2 -10 8 133.6 7.17
-2 10 -8 141.24 7.22
-2 10 -8 122.4 10.15
2 -10 7 20.71 2.01
-2 10 -7 19.28 1.31
-2 10 -7 18.36 4.32
2 -10 7 19.13 1.31
-2 10 -6 11.94 0.89
2 -10 6 12.3 1.51
2 -10 6 12.17 1.56
-2 10 -6 14.1 3.78
2 -10 5 5.93 1.18
-2 10 -5 9.78 3.51
2 -10 5 8.18 3.1
-2 10 -5 6.44 0.56
2 -10 5 6.51 1.09
2 -10 4 91.27 5.19
2 -10 4 89.6 4.94
2 -10 4 87.73 5.57
-2 10 -4 86.06 7.6
2 -10 3 148.5 7.79
-2 10 -3 141.19 10.47
2 -10 3 146.59 8.01
2 -10 2 87.37 4.76
-2 10 -2 72.16 6.93
2 -10 2 88.65 6.23
-2 10 -2 74.98 5.33
2 -10 1 41.57 2.7
-2 10 -1 45.98 3.75
2 -10 1 42.41 4.18
2 -10 0 161.99 8.89
-2 10 0 180.15 9.36
-2 10 0 161.44 9.59
2 -10 0 165.69 10.33
-2 10 0 162.74 9.34
2 -10 0 173.05 10.48
2 -10 -1 63.09 3.28
-2 10 1 57.84 3.96
2 -10 -1 60.39 3.38
2 -10 -1 67.37 3.73
-2 10 1 66.24 4.02
-2 10 1 72.27 4.31
-2 10 1 71.43 4.75
2 -10 -1 76.95 5.43
2 -10 -1 63.13 5.62
-2 10 2 3.41 1.02
2 -10 -2 3.26 0.62
2 -10 -2 3.38 0.78
2 -10 -2 5.59 3.42
-2 10 2 3.13 2.24
2 -10 -2 3.27 2.18
-2 10 3 6.12 0.88
2 -10 -3 5.67 0.83
2 -10 -3 6.94 0.94
2 -10 -3 10.81 3.81
-2 10 3 7.67 2.54
2 -10 -3 6.82 2.41
-2 10 4 0.06 0.67
2 -10 -4 0.57 0.78
2 -10 -4 -0.07 0.74
-2 10 4 0.44 1.56
-2 10 4 3.39 2.63
2 -10 -4 1.82 2.21
2 -10 -5 18.89 1.52
-2 10 5 19.75 1.52
-2 10 5 24.17 3.76
-2 10 5 17.32 2.24
2 -10 -5 17.32 1.6
2 -10 -6 163.75 8.52
-2 10 6 162.09 8.47
-2 10 6 137.87 10.45
-2 10 6 154.12 9.06
2 -10 -6 152.01 8.64
2 -10 -7 1.18 0.91
-2 10 7 3.56 0.83
2 -10 -7 2.22 1.09
-2 10 7 2.15 4.82
-2 10 7 4.82 1.99
2 -10 -8 518.08 26.56
2 -10 -8 520.61 26.83
-2 10 8 497.82 27.05
2 -10 -9 96.09 5.28
2 -10 -9 88.36 5.57
-2 10 9 86.55 5.83
2 -10 -10 4.11 1.52
2 -10 -10 3.8 1.08
2 -10 -11 42.69 3.42
2 -10 -12 272.94 14.94
2 -10 -12 267.23 15.77
2 -10 -13 54.29 4.23
2 -10 -13 49.28 4.66
2 -10 -14 322.12 18.21
2 -10 -14 352.43 17.68
2 -10 -14 300.33 18.86
2 -10 -15 2.52 2.62
2 -10 -15 8.75 2.14
2 -10 -15 9.67 3.01
2 -10 -16 9.38 3.38
2 -10 -16 15.33 3.34
2 -10 -17 3.89 3.51
2 -10 -17 -0.39 2.74
2 -10 -17 5.21 2.96
2 -10 -18 13.13 4.35
2 -10 -18 12.2 3.43
2 -10 -18 5.72 3
2 -10 -19 6.1 4.88
2 -10 -19 1.29 3.64
2 -10 -19 1.49 2.98
2 -10 -20 180.56 10.81
2 -10 -20 180.16 11.74
2 -10 -21 15.93 3.85
-2 9 -18 -13.3 7.12
-2 9 -17 3.79 5.26
-2 9 -16 9.11 4.46
-2 9 -15 -2.9 4.82
-2 9 -15 5.66 3.27
-2 9 -14 4.02 4.52
-2 9 -14 12.32 2.75
-2 9 -13 0.64 4.15
-2 9 -13 1.06 2.15
-2 9 -12 1.81 3.95
-2 9 -12 0.24 1.68
-2 9 -11 56.93 7.12
-2 9 -11 78.97 4.72
-2 9 -10 40.76 5.54
-2 9 -10 41.03 3
-2 9 -9 60.15 6.43
2 -9 9 46.87 4.4
-2 9 -8 1.45 2.9
2 -9 8 1.23 1.44
-2 9 -8 5 1.04
-2 9 -7 51.89 5.96
-2 9 -7 63.98 3.38
2 -9 7 50.51 3.78
2 -9 6 18.55 1.84
-2 9 -6 19.87 3.78
-2 9 -6 17.55 1.19
2 -9 6 16.81 1.64
2 -9 5 436.04 20.71
-2 9 -5 375.27 20.08
2 -9 5 426.14 20.43
-2 9 -5 369.77 22.55
2 -9 4 27.93 2.19
-2 9 -4 29.26 4.16
2 -9 4 20.5 3.17
-2 9 -4 30.54 1.67
2 -9 4 30.63 1.91
2 -9 3 180.51 9.63
2 -9 3 198.01 9.99
2 -9 3 189.24 10.1
-2 9 -3 185.4 12.12
2 -9 2 30.34 2.14
-2 9 -2 30.13 4.18
2 -9 2 31.92 1.78
2 -9 2 33.54 1.87
2 -9 1 53.42 3.22
-2 9 -1 54.66 3.84
2 -9 1 51.05 4.47
2 -9 1 55.81 5
-2 9 0 86.22 4.83
2 -9 0 85.78 4.43
2 -9 0 75 3.98
-2 9 0 88.35 4.9
2 -9 0 87.78 6.24
2 -9 0 83.6 5.75
-2 9 0 80.22 5.11
2 -9 0 77.24 6.13
2 -9 -1 83.56 4.15
-2 9 1 74.74 4.72
2 -9 -1 75.42 4.35
2 -9 -1 77.9 4.5
-2 9 1 81.01 4.78
-2 9 1 87.79 5.4
-2 9 1 70.9 4.89
2 -9 -1 75.42 5.73
2 -9 -1 74.39 6.59
2 -9 -1 81.94 6.41
-2 9 2 27.07 1.87
2 -9 -2 25.32 1.76
-2 9 2 25.4 1.99
2 -9 -2 27.81 1.82
2 -9 -2 24.07 4.36
-2 9 2 24.99 2.94
2 -9 -2 23.24 3.03
2 -9 -3 1888.79 94.81
-2 9 3 1841.21 94.91
2 -9 -3 1846.61 94.79
-2 9 3 1861.78 94.72
-2 9 3 1900.54 95.81
2 -9 -3 1903.46 96.14
2 -9 -4 3.56 0.97
2 -9 -4 0.2 0.66
-2 9 4 1.69 0.68
-2 9 4 1.99 1.38
-2 9 4 4.05 2.46
2 -9 -4 1.38 2.1
2 -9 -5 573.14 29.42
-2 9 5 575.76 29.37
-2 9 5 599.5 29.92
-2 9 5 520.01 30.89
2 -9 -5 565.92 29.58
2 -9 -6 90.72 4.99
-2 9 6 90.39 4.93
-2 9 6 89.15 5.48
-2 9 6 73.77 7.12
2 -9 -6 84.86 5.21
2 -9 -7 1589.85 77.7
-2 9 7 1478.41 77.63
2 -9 -7 1561 78
-2 9 7 1471.26 78.11
2 -9 -8 3.98 1.06
2 -9 -8 2.62 1.19
-2 9 8 2.14 1.7
2 -9 -9 217.91 11.91
2 -9 -9 215.36 11.5
2 -9 -10 1.84 1.49
2 -9 -11 35.26 3.16
2 -9 -11 39.17 3.68
2 -9 -12 33.52 3.17
2 -9 -12 30.88 3.43
2 -9 -13 77.85 5.45
2 -9 -13 73.82 4.7
2 -9 -13 86.25 6.14
2 -9 -14 64.54 5.1
2 -9 -14 74.54 4.41
2 -9 -14 59.3 5.43
2 -9 -15 64.55 5.14
2 -9 -15 64.28 4.34
2 -9 -15 59.64 5.31
2 -9 -16 12.49 3.2
2 -9 -16 9.79 2.44
2 -9 -16 11.7 3.09
2 -9 -17 27.9 4.16
2 -9 -17 26.35 3.23
2 -9 -17 24.23 3.64
2 -9 -18 20.44 4.63
2 -9 -18 25.93 3.51
2 -9 -18 22.6 3.79
2 -9 -19 -0.5 5.32
2 -9 -19 0.14 3.48
2 -9 -19 0.72 2.78
2 -9 -20 35.01 4.71
2 -9 -20 34.76 4.46
2 -9 -21 18.27 4.16
-2 8 -20 20.3 9.29
-2 8 -19 6.21 6.91
-2 8 -18 12.05 5.57
-2 8 -17 1.39 4.4
-2 8 -16 45.07 4.72
-2 8 -15 12.33 2.91
-2 8 -14 199.15 16.47
-2 8 -14 276.65 14.18
-2 8 -13 9.86 4.39
-2 8 -13 10.45 1.97
-2 8 -12 687.15 41.84
-2 8 -12 776.24 39.21
-2 8 -11 81.74 7.42
-2 8 -11 83.3 4.96
-2 8 -10 359.05 25.2
-2 8 -10 464.69 23.15
-2 8 -9 0.46 3.08
2 -8 9 1.06 1.52
-2 8 -9 0.49 0.97
-2 8 -8 9.56 3.3
-2 8 -8 14.23 1.46
2 -8 8 8.79 1.6
-2 8 -7 85.61 7.91
2 -8 7 86.08 6.21
-2 8 -6 52.89 5.4
-2 8 -6 65.19 3.27
2 -8 6 46.9 3.43
2 -8 5 3.58 0.82
-2 8 -5 4.33 0.5
2 -8 5 4.23 1.14
-2 8 -5 6.41 2.92
2 -8 4 10.38 0.91
-2 8 -4 8.85 0.67
-2 8 -4 14.98 3.16
2 -8 4 11.81 1.33
2 -8 4 7.69 2.95
2 -8 3 142.92 7.9
2 -8 3 149.16 7.52
2 -8 3 152.79 8.36
-2 8 -3 141.28 7.41
-2 8 -3 145.14 9.73
2 -8 3 142.68 9
2 -8 2 441.93 21.25
2 -8 2 413.01 21.34
2 -8 2 401.33 20.97
2 -8 2 408.81 22.19
-2 8 -2 377.96 23.05
2 -8 2 457.7 22.55
2 -8 1 2.74 0.37
2 -8 1 2.63 0.32
2 -8 1 2.08 0.66
2 -8 1 1.87 2.15
-2 8 -1 4.7 1.66
2 -8 1 3.18 1.84
2 -8 1 4.72 2.53
-2 8 0 560.88 34.31
2 -8 0 671.14 33.68
-2 8 0 677.65 34.29
2 -8 0 671.18 34.03
2 -8 0 672.64 33.72
-2 8 0 637.46 34.49
2 -8 0 675.44 35.13
-2 8 0 673.49 34.35
2 -8 0 656.12 35.16
2 -8 0 661.64 34.42
2 -8 0 609.04 35.19
-2 8 1 195.43 10.26
2 -8 -1 190.67 9.83
-2 8 1 193.65 10.33
2 -8 -1 191.9 10.15
2 -8 -1 200.27 9.87
2 -8 -1 182.2 11.22
2 -8 -1 175.66 11.79
-2 8 1 170.1 10.42
-2 8 1 195.31 10.82
2 -8 -1 180.07 11.69
-2 8 2 3.64 0.8
2 -8 -2 3.78 0.96
-2 8 2 3.88 0.95
2 -8 -2 3.49 0.74
-2 8 2 0.69 1.93
2 -8 -2 -1.66 3.61
2 -8 -2 5.91 2.02
2 -8 -3 105.09 5.84
-2 8 3 107.94 5.79
2 -8 -3 105.67 5.69
-2 8 3 102.34 5.62
-2 8 3 101.45 6.87
-2 8 3 99.62 6.99
-2 8 3 99.5 6.1
2 -8 -3 103.32 6.87
2 -8 -4 361.81 19.17
2 -8 -4 373.24 18.99
-2 8 4 363.16 18.95
-2 8 4 355.2 19.36
-2 8 4 359.45 20.33
-2 8 4 439.17 20.52
2 -8 -4 346.7 20.15
2 -8 -5 5.2 0.84
-2 8 5 4.9 0.76
-2 8 5 7.42 1.53
-2 8 5 0.93 3.35
2 -8 -5 6.6 1.18
2 -8 -6 153.73 7.92
-2 8 6 142.61 7.86
-2 8 6 146.13 8.33
2 -8 -6 145.92 8.22
2 -8 -7 33.49 2.13
-2 8 7 28.84 2.05
2 -8 -7 35.79 2.61
-2 8 7 29.42 2.64
2 -8 -8 37.59 2.93
2 -8 -8 39.38 2.51
2 -8 -9 77.09 4.96
2 -8 -10 67.48 4.5
2 -8 -10 62.97 4.87
2 -8 -11 44.26 3.48
2 -8 -11 40.01 3.87
2 -8 -12 387.56 22.49
2 -8 -12 380.68 23.03
2 -8 -13 32.64 3.53
2 -8 -13 35.23 2.65
2 -8 -13 39.56 3.93
2 -8 -14 153.89 9.42
2 -8 -14 157.52 8.65
2 -8 -14 152.29 9.85
2 -8 -15 15.43 3.22
2 -8 -15 12.4 2.01
2 -8 -15 12.71 2.86
2 -8 -16 1.82 3.1
2 -8 -16 2.67 2.09
2 -8 -16 1.57 2.26
2 -8 -17 -3.06 3.77
2 -8 -17 2.94 2.62
2 -8 -17 -0.66 2.66
2 -8 -18 68.63 6.77
2 -8 -18 80.63 5.53
2 -8 -18 76.47 6.21
2 -8 -19 13.06 5.55
2 -8 -19 4.33 3.46
2 -8 -19 6.88 2.86
2 -8 -20 132.12 9.11
2 -8 -21 20.37 4.28
-2 7 -20 9.25 7.07
-2 7 -19 222.66 13.77
-2 7 -18 -0.75 5.44
-2 7 -18 3.42 4.74
-2 7 -17 261.74 18.29
-2 7 -17 268.59 15.04
-2 7 -16 24.6 3.58
-2 7 -15 122.91 7.46
-2 7 -14 34.9 3.07
-2 7 -13 20.81 2.29
-2 7 -12 1.49 3.39
-2 7 -12 7.01 1.5
-2 7 -11 1.41 3.15
-2 7 -11 0.28 1.16
-2 7 -10 41.74 4.88
-2 7 -10 41.06 2.75
-2 7 -9 6.13 2.99
2 -7 9 3.4 1.49
-2 7 -9 4.09 0.98
-2 7 -8 -0.39 2.53
2 -7 8 -0.12 1.14
-2 7 -8 0.28 0.76
-2 7 -7 3.29 2.5
2 -7 7 5.76 1.19
-2 7 -7 6.39 0.97
-2 7 -6 6.61 2.44
2 -7 6 4.17 1.02
-2 7 -6 11.02 1.31
-2 7 -5 133.22 6.78
2 -7 5 126.18 6.92
2 -7 5 130.99 7.28
-2 7 -5 102.99 8.4
2 -7 4 411.79 19.88
-2 7 -4 366.97 19.73
2 -7 4 376.08 20.23
2 -7 4 437.14 20.36
-2 7 -4 386.88 21.76
2 -7 4 393.61 20.97
2 -7 3 22.17 2.95
2 -7 3 20.35 1.29
-2 7 -3 21.4 1.21
2 -7 3 17.71 1.73
-2 7 -3 19.18 3.35
2 -7 3 26.33 2.03
2 -7 3 20.47 2.4
2 -7 3 19.27 2.82
2 -7 2 111.64 6.28
2 -7 2 110.3 6.15
2 -7 2 109.9 5.77
2 -7 2 122.37 6.89
-2 7 -2 103.29 7.72
2 -7 2 130.28 7.46
2 -7 1 1313.49 65.87
2 -7 1 1345.47 65.75
2 -7 1 1240.31 66.06
2 -7 1 1185.65 66.84
-2 7 -1 1169.08 66.34
2 -7 1 1192.64 66.7
2 -7 1 1236.21 67.1
2 -7 0 148.24 7.46
-2 7 0 121.19 8.07
2 -7 0 143.39 7.78
-2 7 0 143.24 8.02
2 -7 0 152.92 7.54
2 -7 0 128.33 8.61
-2 7 0 149.74 8.05
2 -7 0 144.83 8.14
-2 7 0 137.48 8.2
2 -7 0 142.07 8.74
2 -7 0 134.02 9.17
-2 7 1 244.62 12.88
2 -7 -1 245.22 12.82
-2 7 1 255.63 12.99
2 -7 -1 245.49 12.6
-2 7 1 246.09 13.39
2 -7 -1 219.53 14.08
2 -7 -1 237.73 13.18
2 -7 -1 279.72 13.98
2 -7 -1 238.22 14.35
-2 7 2 16.41 1.2
2 -7 -2 14.86 1.2
-2 7 2 15.98 1.37
2 -7 -2 14.39 0.97
-2 7 2 13.02 2.13
-2 7 2 10.57 2.54
2 -7 -2 13.93 2.33
2 -7 -3 202.67 11.2
2 -7 -3 217.8 10.98
-2 7 3 207.32 10.94
-2 7 3 206.92 11.3
-2 7 3 221.98 12.02
-2 7 3 219.53 12.21
2 -7 -3 187.53 11.88
2 -7 -4 51.71 3.55
2 -7 -4 57.36 3.25
-2 7 4 59.08 3.23
-2 7 4 56.92 4.99
-2 7 4 56.58 3.64
-2 7 4 52.35 4.62
2 -7 -4 49.47 4.39
2 -7 -5 927.81 46.97
2 -7 -5 904.3 46.6
-2 7 5 888.77 46.57
-2 7 5 927.29 46.94
-2 7 5 1009.51 47.89
2 -7 -6 65.61 4.16
2 -7 -6 65.9 3.72
-2 7 6 63.4 3.7
-2 7 6 64.09 4.1
-2 7 6 71.16 5.37
2 -7 -7 644.11 31.77
2 -7 -7 623.95 31.27
-2 7 7 580.51 31.25
2 -7 -8 32.86 2.7
2 -7 -9 94.57 5.82
2 -7 -9 91.03 6.14
2 -7 -10 0.16 1.56
2 -7 -10 0.15 0.87
2 -7 -10 1.87 1.84
2 -7 -11 70.11 4.97
2 -7 -11 74.4 4.29
2 -7 -11 70.26 5.36
2 -7 -12 6.6 2.06
2 -7 -12 5.11 1.24
2 -7 -12 2.61 1.79
2 -7 -13 250.85 14.28
2 -7 -13 255.6 13.54
2 -7 -13 258.33 14.72
2 -7 -14 25.35 3.3
2 -7 -14 27.54 2.34
2 -7 -14 23.97 3.28
2 -7 -15 56.44 4.95
2 -7 -15 60.9 3.98
2 -7 -15 54.04 4.89
2 -7 -16 1.82 3.28
2 -7 -16 4.34 1.92
2 -7 -16 3.1 2.49
2 -7 -17 92.66 7.32
2 -7 -17 104.63 6.21
2 -7 -17 96.2 7.16
2 -7 -18 -0.25 4.19
2 -7 -18 2.13 2.68
2 -7 -18 4.54 2.82
2 -7 -19 19.97 3.5
2 -7 -19 27.23 5.69
2 -7 -20 28.67 4.38
2 -7 -20 34.44 6.65
2 -7 -21 38.84 4.8
-2 6 -20 20.75 6.42
-2 6 -19 3.38 5.19
-2 6 -18 -4.19 4.98
-2 6 -18 -3.81 4.35
-2 6 -17 1.95 4.29
-2 6 -17 2.88 3.49
-2 6 -16 48.3 6.56
-2 6 -16 50.14 4.45
-2 6 -15 -1.13 3.75
-2 6 -15 4.26 2.32
-2 6 -14 326.18 17.43
-2 6 -13 30.31 2.64
-2 6 -12 269.72 14.39
-2 6 -11 59.37 3.77
-2 6 -10 489.18 27.4
-2 6 -10 489.73 25.35
-2 6 -9 19.18 3.42
2 -6 9 16.85 1.95
-2 6 -9 15.68 1.45
-2 6 -8 41.24 4.44
2 -6 8 45.35 3.23
-2 6 -8 51.26 2.95
2 -6 7 223.95 12.78
-2 6 -7 207.51 13.14
2 -6 7 198.25 11.6
-2 6 -7 234.57 11.48
-2 6 -6 23.61 3.5
2 -6 6 29.78 3.44
-2 6 -6 39.01 2.17
2 -6 6 30.12 2.2
2 -6 5 1.36 0.66
-2 6 -5 1.62 0.69
-2 6 -5 2.65 2.22
2 -6 5 3.06 1.44
2 -6 5 1.68 1.02
2 -6 4 1400.08 66.13
-2 6 -4 1211.67 66
2 -6 4 1410.4 66.47
2 -6 4 1356.43 66.67
-2 6 -4 1271.04 67.69
-2 6 -3 13.19 0.83
2 -6 3 14.04 0.92
-2 6 -3 11.71 2.64
2 -6 3 15.69 1.54
2 -6 3 11.59 1.34
2 -6 3 16.99 1.87
2 -6 3 13.11 2.92
2 -6 2 1671.19 82.16
-2 6 -2 1697.07 81.54
2 -6 2 1691.96 81.57
2 -6 2 1914.83 82.42
-2 6 -2 1552.14 83.19
2 -6 2 1662.69 82.79
2 -6 1 13.89 1.06
2 -6 1 11.97 0.72
2 -6 1 9.49 1.04
2 -6 1 15.85 1.61
2 -6 1 15.16 1.89
2 -6 1 9.59 2
2 -6 1 14.82 2.99
-2 6 0 619.4 40.2
2 -6 0 799.03 39.79
2 -6 0 798.81 40.07
-2 6 0 796.42 40.25
2 -6 0 785.36 39.89
-2 6 0 795.78 40.25
-2 6 0 803.27 40.4
2 -6 0 823.59 40.33
2 -6 0 803.7 40.85
2 -6 0 800.25 40.76
2 -6 0 740.43 41.2
-2 6 1 35.99 2.23
2 -6 -1 33.84 2.11
-2 6 1 31.6 2.22
2 -6 -1 34.88 1.93
2 -6 -1 39.29 2.58
2 -6 -1 31.49 3.65
-2 6 1 30.85 2.62
2 -6 -1 31.4 3.03
2 -6 -2 14.47 1.13
-2 6 2 14.4 1.17
2 -6 -2 15.35 0.99
-2 6 2 15.91 2.06
-2 6 2 12.87 2.54
2 -6 -2 9.1 2.04
2 -6 -3 6.01 1.28
2 -6 -3 9.32 0.87
2 -6 -3 8.43 0.73
-2 6 3 8.42 0.91
-2 6 3 9.14 1.32
-2 6 3 11.15 2.51
2 -6 -3 8.35 1.95
-2 6 3 8.81 2.54
2 -6 -4 24.85 2.2
2 -6 -4 26.06 1.67
-2 6 4 25.91 1.74
-2 6 4 25.37 1.67
-2 6 4 20 3.72
-2 6 4 23.45 1.99
-2 6 4 28.38 3.08
2 -6 -5 120.03 6.92
-2 6 5 116.92 6.49
2 -6 -5 127.63 6.46
-2 6 5 113.45 6.43
-2 6 5 124.11 6.79
-2 6 5 126.97 7.76
2 -6 -6 107.07 5.9
-2 6 6 115.31 5.96
-2 6 6 104.22 5.91
-2 6 6 122.32 7.35
2 -6 -6 107.15 6.39
-2 6 7 5.73 0.86
-2 6 7 6.32 2.93
2 -6 -7 9.54 1.6
2 -6 -8 0.15 1.34
2 -6 -8 0.97 1.34
2 -6 -9 -0.31 1.34
2 -6 -9 0.61 0.69
2 -6 -9 -1.46 1.57
2 -6 -10 10.12 1.86
2 -6 -10 10.37 1.17
2 -6 -10 11.53 2.12
2 -6 -11 37.31 3.13
2 -6 -11 30.53 2.25
2 -6 -11 32.1 3.23
2 -6 -12 1.84 1.95
2 -6 -12 2.59 1.02
2 -6 -12 2.46 1.87
2 -6 -13 170.09 9.77
2 -6 -13 159.99 8.93
2 -6 -13 169.05 10.08
2 -6 -14 569.03 29.83
2 -6 -14 564.71 29.03
2 -6 -14 539.7 30.14
2 -6 -15 46.17 4.48
2 -6 -15 43.72 3.22
2 -6 -15 46.62 4.4
2 -6 -16 -0.23 3.21
2 -6 -16 1.74 1.72
2 -6 -16 3.81 2.46
2 -6 -17 19.01 4.17
2 -6 -17 15.54 2.58
2 -6 -17 18.33 3.24
2 -6 -18 243.93 14.25
2 -6 -18 230.4 14.11
2 -6 -19 4.38 5.55
2 -6 -19 2.37 2.97
2 -6 -20 165.97 11.78
2 -6 -20 165.97 10.85
2 -6 -21 5.09 3.09
-2 5 -20 11.08 5.96
-2 5 -19 284.58 18.87
-2 5 -19 277.44 16.07
-2 5 -18 0.65 4.7
-2 5 -18 2.59 4.22
-2 5 -17 271.66 17.02
-2 5 -17 249.46 14.28
-2 5 -16 10.2 4.06
-2 5 -16 -0.3 2.61
-2 5 -15 62.54 6.74
-2 5 -15 72.49 4.92
-2 5 -14 -0.49 3.16
-2 5 -14 0.51 1.85
-2 5 -13 108.97 6.43
-2 5 -12 21.19 2.05
-2 5 -11 70.72 4.32
-2 5 -10 13.49 1.45
2 -5 9 756.44 40.22
2 -5 9 761.86 39.3
-2 5 -9 760.59 38.98
-2 5 -8 18.81 2.91
2 -5 8 19.15 3.02
-2 5 -8 14.78 1.28
2 -5 8 12.33 1.64
2 -5 7 338.1 18.8
-2 5 -7 358.69 19.21
-2 5 -7 334.32 17.63
2 -5 7 346.77 17.83
-2 5 -6 6.37 0.81
2 -5 6 6.31 0.97
-2 5 -6 8.2 2.24
2 -5 6 6.32 1.84
2 -5 6 3.98 2.24
2 -5 6 5.48 1.39
2 -5 5 183.73 10.36
2 -5 5 170.99 11.01
-2 5 -5 150.84 11.41
2 -5 5 183.71 11.26
2 -5 5 188.26 10.73
-2 5 -4 122.01 5.78
2 -5 4 98.19 5.8
-2 5 -4 102.22 7.19
2 -5 4 107.07 6.25
-2 5 -3 254.02 13.07
2 -5 3 253.74 13.11
2 -5 3 278.01 13.64
-2 5 -3 246.28 14.54
-2 5 -2 45.83 2.57
2 -5 2 39.23 3.54
2 -5 2 43.8 2.99
2 -5 2 59.81 2.68
2 -5 2 46.23 3.15
-2 5 -2 39.89 4.16
2 -5 1 29.04 1.59
2 -5 1 32.03 1.96
2 -5 1 32.75 2.19
2 -5 1 31.29 2.46
2 -5 1 31.14 2.72
2 -5 1 32.99 2.05
-2 5 -1 28.42 1.59
-2 5 -1 28.26 3.3
-2 5 0 71.08 4.19
2 -5 0 76.52 4.01
2 -5 0 71.05 3.86
-2 5 0 76.54 4.27
2 -5 0 77.24 4.24
2 -5 0 76.76 4.67
-2 5 0 65.63 4.1
2 -5 0 73.11 4.7
-2 5 0 76.05 4.33
2 -5 0 69.39 3.72
-2 5 1 1845.95 89.6
2 -5 -1 1715.49 89.57
2 -5 -1 1811.85 89.46
-2 5 1 1612.57 89.84
2 -5 -1 1602.96 90.2
2 -5 -1 1762.33 89.77
2 -5 -1 1896.19 90.32
2 -5 -2 12.75 1.02
2 -5 -2 13.14 0.94
-2 5 2 13.65 1.1
-2 5 2 15.71 2.08
-2 5 2 13.74 2.5
2 -5 -2 15.09 2.17
2 -5 -3 314.65 15.85
-2 5 3 290.66 15.86
2 -5 -3 315.08 15.78
-2 5 3 312.8 15.84
-2 5 3 302.64 16.03
-2 5 3 270.61 16.74
-2 5 3 326.01 16.8
2 -5 -4 53.22 3.63
2 -5 -4 54.17 3.09
-2 5 4 53.73 3.13
-2 5 4 55.09 3.1
-2 5 4 54.53 3.36
-2 5 4 60.24 4.41
-2 5 5 2295.57 113.81
-2 5 5 2136.39 113.79
2 -5 -5 2315.73 114.31
-2 5 5 2371.23 114.84
2 -5 -6 80.66 4.89
-2 5 6 80.98 4.33
-2 5 6 73.2 4.32
2 -5 -7 1146.64 54.6
-2 5 7 1051.45 53.96
-2 5 7 1032.53 54.02
2 -5 -8 54.03 3.64
2 -5 -8 47.99 2.93
2 -5 -8 49.92 3.78
2 -5 -9 8.03 1.72
2 -5 -9 9.03 1.01
2 -5 -9 9.08 1.91
2 -5 -10 -0.51 1.58
2 -5 -10 0.76 0.75
2 -5 -10 -0.85 1.58
2 -5 -11 323.1 16.62
2 -5 -11 295.71 15.81
2 -5 -11 301.43 16.78
2 -5 -12 4.51 2.13
2 -5 -12 1.68 0.97
2 -5 -12 2.82 1.81
2 -5 -13 54.29 4.43
2 -5 -13 56.52 3.55
2 -5 -13 55.91 4.56
2 -5 -14 22.51 3.42
2 -5 -14 23.01 2.05
2 -5 -14 22.6 3.07
2 -5 -15 449.66 24.94
2 -5 -15 474.54 24.11
2 -5 -15 446.6 25.18
2 -5 -16 1.39 3.5
2 -5 -16 2.94 1.84
2 -5 -16 -0.29 2.25
2 -5 -17 224.29 13.6
2 -5 -17 232.97 13.62
2 -5 -18 1.6 2.58
2 -5 -18 6.06 4.75
2 -5 -19 127.12 8.99
2 -5 -19 142.64 10.05
2 -5 -20 5.56 2.81
2 -5 -20 12.83 6.63
2 -5 -21 7.86 3.15
-2 4 -20 16.53 5.6
-2 4 -19 6.47 4.71
-2 4 -19 -0.65 5.08
-2 4 -18 13.69 4.05
-2 4 -18 4.24 4.5
-2 4 -17 12.65 3.32
-2 4 -17 15.39 4.9
-2 4 -16 12.06 2.77
-2 4 -16 15.2 4.06
-2 4 -15 0.28 2.09
-2 4 -15 -0.48 3.17
-2 4 -14 21.3 2.41
-2 4 -14 10.69 3.56
-2 4 -13 55.26 3.87
-2 4 -13 63.95 5.7
-2 4 -12 828.74 41.72
-2 4 -12 749.69 43.32
-2 4 -11 5.55 1.22
-2 4 -10 142.37 7.82
2 -4 9 41.31 3.17
-2 4 -9 43.96 2.84
2 -4 9 51.47 3.25
2 -4 8 0.32 1.06
2 -4 8 2.3 2.72
-2 4 -8 0.68 0.74
2 -4 8 1.29 1.03
2 -4 7 60.73 4.87
-2 4 -7 65.71 3.59
2 -4 7 58.33 3.72
2 -4 6 57.71 4.18
2 -4 6 62.12 4.65
-2 4 -6 65.72 4.65
2 -4 6 55.62 3.44
-2 4 -6 59.71 3.33
2 -4 5 156.74 9.26
-2 4 -5 171.64 9.76
2 -4 5 158.56 9.46
2 -4 5 161.48 8.59
-2 4 -5 165.31 8.55
-2 4 -4 6.62 2.14
2 -4 4 9.49 2.09
2 -4 4 9.2 1.82
2 -4 4 11.37 0.95
-2 4 -4 17.3 1.13
2 -4 3 159.49 7.92
2 -4 3 153.11 8.48
-2 4 -3 169.3 8.92
-2 4 -3 138.97 7.48
2 -4 3 145.81 7.53
2 -4 2 3565.58 229.34
-2 4 -2 4037.61 228.58
2 -4 2 4471.6 228.94
-2 4 -2 4039.26 229.7
2 -4 1 139.78 6.79
2 -4 1 133.74 7.12
-2 4 -1 98.54 7.71
-2 4 -1 127.93 6.78
2 -4 1 130.89 7.21
2 -4 1 129.57 7.24
2 -4 1 136.42 7.12
2 -4 1 130.72 7.49
2 -4 0 3425.34 178.38
2 -4 0 3312.32 178.45
2 -4 0 3403.48 178.63
-2 4 0 3274.58 178.44
2 -4 0 3173.15 178.8
2 -4 0 3839.75 178.35
-2 4 0 3227.53 178.5
2 -4 0 3695.97 178.18
-2 4 1 94 5.41
2 -4 -1 98.57 5.4
2 -4 -1 108.14 5.35
-2 4 1 103.58 5.71
2 -4 -1 96.61 6.09
2 -4 -1 104.49 5.58
2 -4 -1 97.09 6.02
2 -4 -2 22.64 1.45
-2 4 2 21.72 1.51
-2 4 2 22.13 1.5
2 -4 -2 22.09 1.39
-2 4 2 23.94 2.3
-2 4 2 22.26 1.64
-2 4 2 27.06 2.67
-2 4 3 142.35 7.57
2 -4 -3 154.3 7.56
2 -4 -3 140.59 7.52
-2 4 3 140.69 7.56
-2 4 3 137.6 7.68
-2 4 3 151.34 8.46
-2 4 4 992.69 50.48
-2 4 4 990.34 50.48
-2 4 4 1040.7 50.61
2 -4 -4 910.51 50.93
2 -4 -5 136.38 7.46
-2 4 5 132.26 6.84
-2 4 5 122.45 6.86
2 -4 -6 197.57 10.03
-2 4 6 178.87 9.3
-2 4 6 168.88 9.37
2 -4 -7 12.24 1.85
-2 4 7 12.39 1.09
2 -4 -7 13.74 1.08
2 -4 -7 10.52 1.86
2 -4 -8 115.95 6.73
2 -4 -8 109.47 5.97
-2 4 8 110.71 5.96
2 -4 -8 108.33 6.76
2 -4 -9 7.25 1.75
2 -4 -9 7.22 0.86
2 -4 -9 4.12 1.54
2 -4 -10 109.18 6.45
2 -4 -10 101.14 5.64
2 -4 -10 100.75 6.53
2 -4 -11 26.07 2.8
2 -4 -11 26.42 1.89
2 -4 -11 23.04 2.63
2 -4 -12 121.33 7.6
2 -4 -12 124.32 6.8
2 -4 -12 122.22 7.78
2 -4 -13 8.5 2.56
2 -4 -13 8.09 1.28
2 -4 -13 9.65 2.2
2 -4 -14 5.22 2.73
2 -4 -14 7.83 1.51
2 -4 -14 4.3 2.1
2 -4 -15 12.62 3.3
2 -4 -15 15.34 1.9
2 -4 -15 12.38 2.68
2 -4 -16 90.47 6.41
2 -4 -16 82.39 6.58
2 -4 -17 6.41 2.63
2 -4 -17 11.59 4.42
2 -4 -18 83.15 6.41
2 -4 -19 8.27 2.98
2 -4 -20 110.42 7.99
2 -4 -21 8.8 4.19
-2 3 -20 3.16 5.38
-2 3 -20 2.62 4.75
-2 3 -19 300.9 16.77
-2 3 -19 281.07 18.84
-2 3 -18 1.22 3.86
-2 3 -18 -0.56 4.02
-2 3 -17 191.92 11.27
-2 3 -17 200.22 13.33
-2 3 -16 3.7 2.52
-2 3 -16 5.32 3.42
-2 3 -15 375.06 20.54
-2 3 -15 424.23 22.72
-2 3 -14 15.92 2.14
-2 3 -14 20.02 3.68
-2 3 -13 43.33 3.3
-2 3 -13 48.77 4.78
-2 3 -12 3.26 1.33
-2 3 -12 5.77 2.39
-2 3 -11 424.46 21.6
-2 3 -11 380.75 22.83
2 -3 10 16.44 1.18
2 -3 10 16.73 1.89
-2 3 -10 16.05 1.58
-2 3 -10 14.9 2.6
2 -3 9 1126.3 56.02
2 -3 9 1046.98 56
-2 3 -9 1101.37 55.79
2 -3 8 40.65 2.87
2 -3 8 37.6 2.78
-2 3 -8 44.25 2.61
2 -3 7 33.08 2.37
2 -3 7 37.52 3.61
2 -3 7 32.24 2.3
-2 3 -7 34.13 2.14
2 -3 6 88.11 5.99
2 -3 6 84.61 5.55
2 -3 6 86.95 4.98
-2 3 -6 94.22 4.9
2 -3 5 402.4 22.54
2 -3 5 424.33 22.34
2 -3 5 423.79 21.78
-2 3 -5 429.77 21.73
2 -3 4 26.73 2.57
2 -3 4 27.84 2.76
-2 3 -4 25.76 2.77
2 -3 4 23 1.61
-2 3 -4 33.05 1.76
2 -3 3 454.29 22.04
-2 3 -3 403.48 21.2
2 -3 3 435.01 21.24
2 -3 2 140.68 8.95
2 -3 2 155.64 7.77
-2 3 -2 145.44 7.74
2 -3 2 163.55 8.04
2 -3 2 142.87 8.65
-2 3 -2 151.31 8.91
-2 3 -1 431.24 21.66
2 -3 1 407.16 22.13
2 -3 1 450.59 21.67
-2 3 -1 324.46 22.35
2 -3 1 435.59 22.16
2 -3 1 418.67 21.9
2 -3 1 345.56 22.49
2 -3 1 408.97 21.95
-2 3 0 271.11 14.28
2 -3 0 267.73 14.11
2 -3 0 286.71 14.14
2 -3 0 263.73 14.12
2 -3 0 292.68 14.23
-2 3 0 268.62 14.1
2 -3 0 262.29 14.45
-2 3 1 677.57 34.16
-2 3 1 703.53 34.14
2 -3 -1 655.34 34.1
2 -3 -1 655.62 34.09
2 -3 -1 698.46 34.19
2 -3 -1 641.32 34.42
-2 3 1 659.82 34.23
2 -3 -1 642.58 34.58
-2 3 2 318.16 16.28
2 -3 -2 322.25 16.26
2 -3 -2 322.05 16.25
2 -3 -2 329.89 16.37
-2 3 2 264.26 16.63
-2 3 2 317.11 16.32
-2 3 2 314.08 16.9
-2 3 3 331.21 16.44
-2 3 3 318.39 16.38
2 -3 -3 309.58 16.38
2 -3 -4 173.64 10.29
-2 3 4 184.62 9.75
2 -3 -4 196.46 9.8
2 -3 -5 671.03 34.7
-2 3 5 667.63 34.07
2 -3 -6 231.23 12.53
2 -3 -6 228.81 11.86
-2 3 6 227.62 11.85
2 -3 -7 1657.57 81.02
-2 3 7 1517.57 80.3
2 -3 -7 1604.37 80.33
2 -3 -7 1666.42 81.06
2 -3 -8 28.02 2.48
-2 3 8 22.35 1.57
2 -3 -8 23.89 1.6
2 -3 -8 27.01 2.43
2 -3 -9 16.87 2.12
2 -3 -9 12.73 1.14
2 -3 -9 17.4 2.13
2 -3 -10 7.67 1.9
2 -3 -10 8.09 0.97
2 -3 -10 8.83 1.85
2 -3 -11 235.86 13.3
2 -3 -11 244.34 12.53
2 -3 -11 223.4 13.37
2 -3 -12 60.95 4.59
2 -3 -12 60.55 3.6
2 -3 -12 59 4.57
2 -3 -13 179.55 10.92
2 -3 -13 201.27 10.12
2 -3 -13 164.63 10.92
2 -3 -14 91.89 5.29
2 -3 -14 85.82 5.88
2 -3 -14 96.51 6.43
2 -3 -15 449.54 24.57
2 -3 -16 0.86 2.14
2 -3 -17 299.33 17.21
2 -3 -18 0.31 2.47
2 -3 -19 44.45 4.67
2 -3 -19 46.95 7.13
2 -3 -20 1.01 3.75
2 -3 -20 4.19 6.79
-2 2 -21 13.26 6.12
-2 2 -20 13.67 5.01
-2 2 -20 8.35 5.66
-2 2 -19 -2.87 4.37
-2 2 -19 -0.94 4.55
-2 2 -18 3.71 4.03
-2 2 -18 -1.42 3.8
-2 2 -17 6.33 3.59
-2 2 -17 8.34 3.08
-2 2 -16 -3.11 3.04
-2 2 -16 2.03 2.64
-2 2 -15 2.84 3.17
-2 2 -15 -0.74 1.96
-2 2 -14 31.48 4.27
-2 2 -14 31.27 2.89
-2 2 -13 31.01 3.97
-2 2 -13 37.48 2.91
-2 2 -12 457.71 24.07
-2 2 -12 422.42 24.37
-2 2 -12 444.42 23.2
2 -2 11 56.48 4.09
-2 2 -11 62.71 3.86
-2 2 -11 62.08 4.6
-2 2 -11 63.54 4.99
2 -2 10 42.47 2.56
2 -2 10 44.99 3.17
-2 2 -10 49.01 2.96
-2 2 -10 46.44 3.98
-2 2 -10 40.68 3.63
2 -2 9 3.74 0.61
2 -2 9 4.26 1.26
-2 2 -9 5.2 0.94
-2 2 -9 5.42 1.79
-2 2 -9 3.61 1.7
2 -2 9 5.35 1.28
-2 2 -8 0.43 0.75
2 -2 8 0.73 0.98
-2 2 -8 1.11 1.61
-2 2 -8 2.66 1.73
2 -2 8 0.18 1.01
-2 2 -7 44.16 2.47
2 -2 7 38.3 2.58
-2 2 -7 42.66 3.25
2 -2 7 34.1 2.56
2 -2 6 29.49 1.99
-2 2 -6 30.51 1.87
2 -2 6 30.67 2.59
-2 2 -6 33.32 2.79
2 -2 6 26.52 1.98
-2 2 -5 31.89 2.63
2 -2 5 29.43 3.04
2 -2 5 27.99 2.41
2 -2 5 26.27 1.8
-2 2 -5 28.7 1.75
2 -2 4 35.46 2.96
-2 2 -4 42.34 3.1
2 -2 4 41.73 3.37
-2 2 -4 45.9 2.38
2 -2 4 38.03 2.33
-2 2 -3 9.56 1.95
2 -2 3 15.36 2.08
-2 2 -3 16.22 1.75
-2 2 -3 14.28 0.92
2 -2 3 13.49 0.95
2 -2 2 8893.76 462.7
2 -2 2 9431.32 463.41
-2 2 -2 9283.93 463.51
2 -2 2 9999 463.27
2 -2 2 9946.35 463.95
2 -2 1 0.05 0.22
2 -2 1 0.46 1.35
2 -2 1 0.75 0.83
2 -2 0 4070.15 214.37
2 -2 0 4277.57 214.25
2 -2 0 4406.49 214.58
-2 2 0 4145.14 214.37
2 -2 0 4297.69 214.34
-2 2 1 2.05 0.55
2 -2 -1 2.48 0.49
2 -2 -1 3.03 0.58
2 -2 -1 2.84 0.54
-2 2 2 6.61 0.7
2 -2 -2 6.08 0.79
-2 2 2 7.25 0.69
2 -2 -2 6.85 0.68
-2 2 3 106.8 5.69
-2 2 3 109.93 5.69
2 -2 -3 102.66 6.07
2 -2 -3 109.79 5.74
-2 2 4 20.65 1.4
2 -2 -4 22.68 1.37
2 -2 -4 25.32 1.49
2 -2 -5 55.21 3.89
2 -2 -5 57.61 3.13
-2 2 5 58.4 3.15
-2 2 5 54.41 3.24
-2 2 5 60.38 3.84
2 -2 -6 886.05 41.74
2 -2 -6 841.84 40.96
-2 2 6 775.7 40.94
-2 2 6 863.49 41.64
-2 2 6 746.05 41.06
2 -2 -7 290.26 15.09
2 -2 -7 313.17 14.36
-2 2 7 272.12 14.32
2 -2 -7 274.45 15.01
-2 2 7 245.71 14.42
-2 2 7 263.63 15
2 -2 -8 174.46 9.86
-2 2 8 166.78 9.07
2 -2 -8 182.19 9.11
2 -2 -8 162.43 9.81
-2 2 8 180.52 9.95
2 -2 -9 1.99 1.54
2 -2 -9 2.59 0.65
-2 2 9 1.93 0.57
2 -2 -9 2.41 1.26
2 -2 -10 270.41 16.02
2 -2 -10 305.13 15.35
2 -2 -10 294.15 16.18
2 -2 -11 16.14 1.34
2 -2 -11 14.1 2.13
2 -2 -12 15.79 1.41
2 -2 -12 16.61 2.37
2 -2 -12 12.51 1.91
2 -2 -13 1.45 1.02
2 -2 -13 0.59 1.52
2 -2 -13 0.47 1.79
2 -2 -14 6.89 1.69
2 -2 -14 7.38 2.23
2 -2 -15 23.09 2.99
2 -2 -16 1.41 2.2
2 -2 -16 -2.32 3.67
2 -2 -17 49.29 4.69
2 -2 -17 55.01 6.09
2 -2 -18 122.63 9.18
2 -2 -19 26.01 6.46
2 -2 -20 39.96 5.6
-2 1 -21 84.44 8.43
-2 1 -21 69.54 7.36
-2 1 -20 12.11 4.83
-2 1 -20 17.8 5.35
-2 1 -19 206.29 14.5
-2 1 -19 226.69 13.05
-2 1 -18 -0.49 3.47
-2 1 -18 0.36 3.79
-2 1 -17 47.7 5.47
-2 1 -17 46.8 4.38
-2 1 -16 31.94 4.29
-2 1 -16 30.17 3.33
-2 1 -15 189.59 12.3
-2 1 -15 197.5 11.7
-2 1 -15 194.98 10.93
-2 1 -14 21.17 3.19
-2 1 -14 21.38 3.03
-2 1 -14 18.63 2.26
-2 1 -13 0.62 2.09
-2 1 -13 -0.25 1.92
-2 1 -13 -0.25 1.48
-2 1 -12 56.12 4.87
-2 1 -12 66.52 4.92
-2 1 -12 64.61 4.07
2 -1 11 457.01 23.29
-2 1 -11 444.89 23.04
-2 1 -11 410.71 23.84
-2 1 -11 440.61 24.01
2 -1 10 62.28 3.43
2 -1 10 63.13 4.07
-2 1 -10 58.76 3.78
-2 1 -10 65.71 4.7
-2 1 -10 59.05 4.67
2 -1 9 712.89 36.75
2 -1 9 723.83 37.18
2 -1 9 686.37 37.18
-2 1 -9 766.09 37.06
-2 1 -9 704.65 37.89
-2 1 -9 736.22 37.81
2 -1 8 17.68 1.23
-2 1 -8 16.75 1.46
2 -1 8 20.09 1.72
-2 1 -8 20.27 2.44
-2 1 -8 18.34 2.18
2 -1 8 19.89 1.74
-2 1 -7 327.23 16.93
2 -1 7 319.81 17.01
-2 1 -7 348.28 17.62
-2 1 -7 316.85 17.71
2 -1 7 326.89 17.01
2 -1 6 27.95 1.88
-2 1 -6 28.56 2.7
2 -1 6 25.82 1.83
2 -1 5 88.04 4.73
-2 1 -5 86.58 5.47
2 -1 5 89.02 5.14
2 -1 5 84.57 4.72
2 -1 4 28.96 1.72
2 -1 4 27.4 2.32
-2 1 -4 27.79 2.55
-2 1 -3 668.92 37.88
2 -1 3 637.16 37.73
2 -1 2 1 0.28
2 -1 2 1.22 1.5
2 -1 2 1.89 1.45
-2 1 -2 2.07 1.09
2 -1 2 1.8 2.86
2 -1 1 63.04 3.28
2 -1 1 61.33 3.6
2 -1 1 71.2 3.91
2 -1 1 62.17 3.06
2 -1 0 42.1 2.59
2 -1 0 46.83 2.72
2 -1 0 52.36 2.84
-2 1 1 205.25 10.38
2 -1 -1 188.64 10.55
-2 1 1 204.35 10.47
2 -1 -1 203.42 10.44
-2 1 2 46.95 2.59
2 -1 -2 47.42 2.94
2 -1 -2 47.74 2.67
-2 1 2 46.7 3.02
-2 1 2 49.81 2.72
2 -1 -3 0.26 0.34
-2 1 3 0.12 0.36
-2 1 3 0.12 0.54
2 -1 -3 0.7 0.48
-2 1 3 0.08 1.26
2 -1 -3 -0.16 0.98
2 -1 -4 222.7 11.22
-2 1 4 213.55 11.22
-2 1 4 210.11 11.34
-2 1 4 219.69 11.75
2 -1 -4 227.22 11.35
2 -1 -5 1298.95 63.99
-2 1 5 1233.73 63.25
2 -1 -5 1295.15 63.27
-2 1 5 1236.01 63.81
-2 1 5 1180.88 63.37
2 -1 -6 4.15 1.51
2 -1 -6 5.66 0.6
-2 1 6 4.06 0.58
-2 1 6 5.52 0.79
-2 1 6 4.3 1.55
2 -1 -7 673.39 31.22
-2 1 7 564.16 31.17
2 -1 -7 684.82 31.96
-2 1 7 562.63 31.33
-2 1 7 658.68 31.97
2 -1 -8 0.71 0.52
-2 1 8 0.49 0.46
2 -1 -8 0.46 1.24
-2 1 8 0.47 1.81
-2 1 9 393.84 22.04
2 -1 -9 483.9 22.14
2 -1 -9 458.47 22.96
2 -1 -9 409.19 22.42
2 -1 -10 136.06 7.12
-2 1 10 128 7.06
2 -1 -10 141.29 8.06
2 -1 -10 135.35 7.52
2 -1 -11 318.76 15.45
2 -1 -11 273.39 15.72
2 -1 -11 274.14 16.29
2 -1 -12 9.52 1.52
2 -1 -12 7.31 1.83
2 -1 -13 211.27 12.42
2 -1 -13 213.86 11.64
2 -1 -13 218.82 12.34
2 -1 -14 2.51 1.99
2 -1 -14 1.88 2.8
2 -1 -15 592.13 31.18
2 -1 -15 570.26 30.91
2 -1 -16 25.66 4.44
2 -1 -17 387.76 21.6
2 -1 -18 5.7 3.46
2 -1 -18 5.93 5.41
2 -1 -19 32.28 5.08
2 -1 -19 37.04 7.1
2 -1 -20 10.24 4.43
-2 0 -21 0.59 4.45
-2 0 -21 -0.64 5.67
-2 0 -20 52.93 6.27
-2 0 -20 47.2 6.08
-2 0 -19 0.99 3.63
-2 0 -19 0.96 3.91
-2 0 -18 44.38 5.3
-2 0 -18 40.7 4.56
-2 0 -17 24.04 4.06
-2 0 -17 24.91 3.54
-2 0 -17 30.66 3.51
-2 0 -16 112.06 7.96
-2 0 -16 104.08 7.35
-2 0 -16 101.26 6.62
-2 0 -15 158.6 10.38
-2 0 -15 189.61 11.06
-2 0 -15 166.57 9.67
-2 0 -14 7.44 2.61
-2 0 -14 2.59 2.37
-2 0 -14 1.1 1.6
-2 0 -13 114.97 7.81
-2 0 -13 122.89 7.94
-2 0 -13 119.14 6.94
2 0 12 66.95 4.4
-2 0 -12 67.33 5.08
-2 0 -12 57.8 4.75
-2 0 -12 59.58 3.96
2 0 11 1.09 1.42
-2 0 -11 0.52 1.12
-2 0 -11 -0.25 2
-2 0 -11 0.68 1.6
2 0 10 124.66 6.4
2 0 10 113.7 6.92
-2 0 -10 124.33 6.87
-2 0 -10 126.12 7.75
-2 0 -10 101.05 7.27
2 0 9 2.33 0.54
-2 0 -9 3.98 1.04
2 0 9 4.05 1.35
2 0 9 2.51 1.11
-2 0 -9 2.83 1.56
-2 0 -9 3.99 1.87
2 0 8 23.95 1.43
-2 0 -8 20.17 1.78
2 0 8 24.21 1.91
2 0 8 19.06 1.78
-2 0 -8 19.76 2.16
2 0 7 40.36 2.29
2 0 7 41.31 2.62
-2 0 -7 37.56 3.01
-2 0 -7 40.72 2.58
2 0 7 39.06 2.66
2 0 6 93.16 5.99
-2 0 -6 110.76 6.4
2 0 6 117.86 6.06
-2 0 -6 124.79 6.04
2 0 5 14.19 1.19
-2 0 -5 17.63 1.74
-2 0 -5 16.4 1.17
2 0 5 15.49 1.23
2 0 4 2194.52 114.19
2 0 4 2363.32 114.44
2 0 4 2260.61 114.16
2 0 3 1.84 0.99
-2 0 -3 2.64 0.5
2 0 3 3.22 0.53
2 0 2 525.17 21.79
-2 0 -2 510.68 21.31
-2 0 -1 71.02 0.86
-2 0 -1 1.44 1.31
2 0 1 63.05 2.45
2 0 1 -0.01 0.2
2 0 0 1827.34 6.55
2 0 0 2269.57 8.8
-2 0 1 65.15 3.53
-2 0 1 69.72 3.68
2 0 -1 68.03 3.65
2 0 -1 67.09 3.73
-2 0 2 36.68 1.93
2 0 -2 35.09 1.88
-2 0 2 33.45 1.89
2 0 -2 36.35 2.26
-2 0 2 37.35 2.35
-2 0 2 31.62 2.07
2 0 -2 34.72 2.01
2 0 -3 751.17 37.46
-2 0 3 703.66 37.46
-2 0 3 801.05 37.9
-2 0 3 715.73 37.59
2 0 -3 822.17 37.9
-2 0 4 18.29 1.14
2 0 -4 19.43 1.13
-2 0 4 19.55 2.04
-2 0 4 18.75 1.33
-2 0 5 16.51 1.02
2 0 -5 15.93 1.02
-2 0 5 15.14 1.86
-2 0 5 14.79 1.22
2 0 -6 316.1 16.36
-2 0 6 327.78 16.35
-2 0 6 339.09 17.05
-2 0 6 286.15 16.5
2 0 -6 334.44 16.46
-2 0 7 4.74 0.55
2 0 -7 5.67 0.61
-2 0 7 4.92 0.85
-2 0 7 6.06 1.72
2 0 -7 7.82 1.39
2 0 -7 6.18 0.91
-2 0 8 1001.57 52.58
2 0 -8 1100.44 52.64
-2 0 8 1027.01 53.38
2 0 -8 958.87 53.32
2 0 -8 1037.4 52.8
2 0 -9 10.5 0.95
-2 0 9 11 0.87
2 0 -9 12.57 1.84
2 0 -9 11.14 2.04
2 0 -9 11.5 1.27
2 0 -10 798.93 41.01
-2 0 10 742.67 40.12
2 0 -10 828.9 40.21
2 0 -10 839.68 41.18
2 0 -11 3.66 1.73
2 0 -11 3.88 1.91
2 0 -12 3.5 1.64
2 0 -12 5.55 2.21
2 0 -13 12.44 2.23
2 0 -13 14.44 2.85
2 0 -14 12.74 3.03
2 0 -15 12.96 3.43
2 0 -16 2.51 3.89
2 0 -17 49.1 5.55
2 0 -17 45.14 5.98
2 0 -18 31.3 4.84
2 0 -18 32.43 6.07
2 0 -19 2.1 3.74
2 0 -19 5.41 6.31
-2 -1 -22 -2.35 4.16
-2 -1 -21 27.32 5.45
-2 -1 -21 40.12 6.34
-2 -1 -20 14.19 4.23
-2 -1 -20 20.89 4.87
-2 -1 -19 128.33 8.92
-2 -1 -19 98.92 7.62
-2 -1 -18 2.1 2.98
-2 -1 -18 1.82 3.15
-2 -1 -17 53.29 5.24
-2 -1 -17 73.97 6.05
-2 -1 -17 63.16 4.83
-2 -1 -16 1.91 2.55
-2 -1 -16 3.5 2.56
-2 -1 -16 4.04 2.32
-2 -1 -15 376.12 21.58
-2 -1 -15 393.82 21.7
-2 -1 -15 387.59 20.59
-2 -1 -14 3.38 1.44
-2 -1 -14 7.81 2.26
-2 -1 -14 1.82 2.28
-2 -1 -14 5.38 1.72
-2 -1 -13 1.7 1.25
-2 -1 -13 2.04 2.29
-2 -1 -13 0.52 1.71
2 1 12 0.9 1.63
-2 -1 -12 0.85 1.11
-2 -1 -12 1.95 1.97
-2 -1 -12 0.7 1.67
2 1 11 639.53 34.09
-2 -1 -11 673.95 34.09
-2 -1 -11 656.27 34.6
-2 -1 -10 12.34 1.62
2 1 10 13.42 1.95
-2 -1 -10 14.8 2.03
2 1 9 981.99 48.03
-2 -1 -9 928.29 48.38
2 1 9 910.16 48.42
2 1 9 867.49 48.41
-2 -1 -9 1007.68 48.86
2 1 8 158.58 8.7
2 1 8 177.62 9.11
-2 -1 -8 164.88 9.01
2 1 8 171.24 9.07
-2 -1 -8 181.61 9.47
2 1 7 1124.92 57.25
-2 -1 -7 1222.11 57.52
2 1 7 1098.77 57.52
-2 -1 -7 1112.53 57.43
2 1 7 1067.83 57.5
-2 -1 -7 1158.41 57.8
2 1 6 7.98 0.68
2 1 6 6.38 1.07
-2 -1 -6 9.25 1.03
2 1 6 6.03 1
-2 -1 -6 7.14 0.83
-2 -1 -6 7.38 1.31
2 1 5 645.83 33.6
-2 -1 -5 671.76 33.71
-2 -1 -5 638.99 33.69
2 1 5 686.44 33.74
-2 -1 -5 686.01 33.93
-2 -1 -4 4.37 0.62
-2 -1 -4 4.59 0.96
-2 -1 -4 3.95 0.58
2 1 4 3.31 0.59
-2 -1 -3 1160.36 66.2
2 1 3 1175.23 66.12
2 1 3 1384.1 66.09
-2 -1 -3 1427.73 66.1
2 1 2 6.82 0.5
-2 -1 -2 6.8 0.5
-2 -1 -1 6.4 0.45
-2 -1 -1 0.8 1.5
-2 -1 0 36.3 2.31
2 1 -1 14.04 1.23
-2 -1 1 15.78 1.32
-2 -1 1 16.3 1.54
2 1 -1 16.07 1.26
-2 -1 1 18.71 1.21
2 1 -2 80.95 4.26
-2 -1 2 81.34 4.36
-2 -1 2 77.42 4.1
2 1 -2 80.25 4.08
-2 -1 2 74.82 4.28
-2 -1 2 77.24 4.48
2 1 -2 86.87 4.52
-2 -1 3 143.79 7.23
2 1 -3 142.44 7
-2 -1 3 130.68 7.01
-2 -1 3 130.3 7.17
-2 -1 3 131.76 7.46
2 1 -3 142.65 7.48
-2 -1 4 250.13 12.95
2 1 -4 260.85 12.73
-2 -1 4 256.76 12.74
-2 -1 4 213.6 12.88
-2 -1 4 236.79 13.2
2 1 -5 538.38 28.23
-2 -1 5 545.99 28.22
-2 -1 5 592.36 28.82
-2 -1 5 530.85 28.41
-2 -1 5 589.35 28.2
2 1 -5 486.02 28.86
2 1 -6 0.83 1.26
-2 -1 6 0.26 0.33
2 1 -6 -0.11 0.34
-2 -1 6 0.17 0.57
-2 -1 6 1.08 1.35
2 1 -7 26.15 2.36
2 1 -7 22.12 1.4
-2 -1 7 23.09 1.38
-2 -1 7 26.22 2.41
2 1 -7 22.37 2.15
-2 -1 7 21.2 1.63
2 1 -8 224.7 11.65
-2 -1 8 199.5 10.77
2 1 -8 242.93 11.77
2 1 -9 190.32 9.79
-2 -1 9 166.61 8.82
2 1 -9 163.13 9.69
2 1 -10 25.68 2.63
-2 -1 10 22.54 1.49
2 1 -10 25.63 2.66
-2 -1 11 150.62 8.21
2 1 -11 187.85 9.4
2 1 -12 0.18 2.12
2 1 -13 285.48 15.85
2 1 -14 -1.43 2.91
2 1 -15 529.09 28.35
2 1 -16 -1.77 3.13
2 1 -16 -1.57 4.22
2 1 -17 296.51 17.97
2 1 -17 290.17 16.85
2 1 -18 2.04 3.51
2 1 -18 6.61 5.69
2 1 -19 45.33 5.93
2 1 -19 39.93 6.9
-2 -2 -22 64.61 7.3
-2 -2 -21 -0.52 3.96
-2 -2 -21 7.91 5.5
-2 -2 -20 9.84 3.96
-2 -2 -20 5.89 4.59
-2 -2 -19 1.73 3.5
-2 -2 -19 7.4 3.81
-2 -2 -18 324.93 19.04
-2 -2 -18 325.22 17.87
-2 -2 -17 96.89 7.53
-2 -2 -17 106.86 7.67
-2 -2 -16 9.86 2.94
-2 -2 -16 12.11 3.29
-2 -2 -16 16.05 2.28
-2 -2 -15 27.98 3.92
-2 -2 -15 31.15 3.68
-2 -2 -15 25.55 2.68
-2 -2 -14 9.23 2.24
-2 -2 -14 14.66 1.97
-2 -2 -13 -0.97 1.61
-2 -2 -13 1.59 1.36
-2 -2 -12 143.23 8.41
-2 -2 -12 132.46 7.87
-2 -2 -11 43.79 2.91
-2 -2 -11 35.96 3.18
-2 -2 -11 33.86 2.65
-2 -2 -10 284.49 15.15
-2 -2 -10 289.48 15.29
-2 -2 -9 3.69 0.91
2 2 9 4.7 1.22
2 2 9 4.53 0.65
-2 -2 -9 3.8 1.1
2 2 8 483.59 24.32
-2 -2 -8 482.92 24.22
2 2 8 452.61 23.97
-2 -2 -8 475.77 24.32
2 2 7 5.56 0.98
-2 -2 -7 4.45 0.78
2 2 7 3.95 0.59
-2 -2 -7 3.06 0.99
2 2 6 19.99 1.68
-2 -2 -6 27.64 1.63
2 2 6 22.52 1.43
-2 -2 -6 25.69 1.79
2 2 5 51.89 2.89
-2 -2 -5 55 3
-2 -2 -5 54.2 3.15
2 2 4 790.83 41.96
-2 -2 -4 833.73 42.08
2 2 4 765.31 42.17
-2 -2 -3 15.3 0.94
2 2 3 10.76 1.19
-2 -2 -3 10.99 1.29
-2 -2 -2 4906.08 248.26
-2 -2 -1 5.32 1.98
-2 -2 -1 6.17 0.45
-2 -2 0 3649.81 185.46
2 2 0 3675.18 185.8
-2 -2 1 0.5 0.63
2 2 -1 0.26 1.06
-2 -2 1 0.17 1.63
2 2 -2 1585.96 76.53
-2 -2 2 1517.92 76.82
2 2 -2 1487.8 76.68
2 2 -2 1479.53 76.56
-2 -2 2 1477.21 76.6
-2 -2 2 1468.16 76.77
-2 -2 3 563.26 28.8
2 2 -3 574.25 28.43
-2 -2 3 543.76 28.43
2 2 -3 575.62 28.61
-2 -2 3 557.14 28.9
-2 -2 3 558.41 28.64
2 2 -4 200.01 9.49
-2 -2 4 181.17 9.48
-2 -2 4 189.42 10.06
-2 -2 4 172.19 9.67
-2 -2 4 196.16 9.86
-2 -2 4 174.22 9.58
2 2 -4 176.69 10.19
2 2 -5 20.75 2.13
-2 -2 5 20.53 1.2
-2 -2 5 23.9 2.11
-2 -2 5 19.79 1.47
-2 -2 5 22.28 1.35
-2 -2 5 20.8 1.71
-2 -2 5 19.9 1.74
-2 -2 6 346.3 17.88
-2 -2 6 330.86 18.5
-2 -2 6 329.51 18.09
-2 -2 6 358.61 17.95
-2 -2 6 365.73 18.28
2 2 -6 398.39 18.74
-2 -2 7 54.03 2.9
-2 -2 7 61.41 3.87
-2 -2 7 52.06 3.16
-2 -2 7 51.29 2.97
-2 -2 7 53.83 3.37
2 2 -7 55.53 3.76
-2 -2 8 1081.89 55.12
2 2 -8 1164.33 55.93
-2 -2 8 1072.41 55.08
-2 -2 9 203.48 10.22
2 2 -9 198.56 11.04
-2 -2 9 190.2 10.16
-2 -2 10 966.64 48.5
2 2 -10 1046.44 49.43
-2 -2 10 922.7 48.46
-2 -2 11 10.14 1.01
2 2 -11 14.42 2.35
-2 -2 11 11.81 0.94
2 2 -12 115.08 6.79
-2 -2 12 101.2 5.58
2 2 -13 1.72 2.45
-2 -2 13 -0.6 0.72
2 2 -14 170.22 10.92
2 2 -14 156.59 9.8
2 2 -15 -1.28 2.89
2 2 -15 4.87 3.66
2 2 -16 27.57 4.49
2 2 -16 26.38 4.64
2 2 -17 24.36 4.65
2 2 -17 24.61 5.42
2 2 -18 1.06 3.73
2 2 -18 -1.84 5.78
2 2 -19 29.67 5.6
2 2 -19 34.21 7.06
-2 -3 -22 25.9 5.31
-2 -3 -21 34.53 5.23
-2 -3 -21 28.68 5.86
-2 -3 -20 4.88 3.49
-2 -3 -19 8.44 3.46
-2 -3 -18 9.51 3.35
-2 -3 -18 15.21 3.62
-2 -3 -18 15.66 2.59
-2 -3 -17 249.02 14.37
-2 -3 -17 224.07 14.37
-2 -3 -17 237.89 13.49
-2 -3 -16 41.8 4.09
-2 -3 -16 35.34 3.33
-2 -3 -15 15.74 2.23
-2 -3 -15 17.73 2.91
-2 -3 -15 13.66 2.37
-2 -3 -14 15.27 2.04
-2 -3 -14 21.79 2.87
-2 -3 -14 14.92 2.08
-2 -3 -13 24.48 2.44
-2 -3 -13 34.76 2.76
-2 -3 -12 20.76 2.11
-2 -3 -12 20.73 2.15
-2 -3 -11 457.82 23.85
-2 -3 -11 456.7 24.05
-2 -3 -10 70.71 4.32
-2 -3 -10 73.28 4.53
-2 -3 -9 2326.4 107.96
-2 -3 -9 2442.32 108.2
-2 -3 -8 74.06 4.2
2 3 8 68.84 3.96
-2 -3 -8 83.12 4.53
-2 -3 -7 2008.54 103.11
2 3 7 2082.58 102.95
-2 -3 -7 1956.2 102.97
-2 -3 -7 2105.48 103.31
-2 -3 -6 6.58 0.61
2 3 6 5.89 0.63
-2 -3 -6 4.89 0.72
2 3 6 4.06 1.54
2 3 5 558.91 30.59
-2 -3 -5 647.77 30.64
-2 -3 -5 608.38 30.69
2 3 5 606.07 31.01
-2 -3 -4 98.53 5.32
-2 -3 -4 111.76 5.45
2 3 4 93.64 5.76
-2 -3 -4 100.07 5.81
-2 -3 -3 599.65 29.58
-2 -3 -3 564.87 29.2
2 3 3 573.46 29.22
-2 -3 -3 576.46 29.18
2 3 2 437.35 23.29
-2 -3 -2 428.87 23.29
2 3 2 431.05 24.46
2 3 2 481.18 23.29
-2 -3 -2 488.65 23.29
-2 -3 -1 352.89 20.68
-2 -3 -1 391.33 19.86
2 3 1 384.23 20.39
2 3 1 401.95 19.87
2 3 1 397.21 19.84
-2 -3 -1 379.91 19.84
-2 -3 0 0.27 1.08
2 3 0 1.19 0.66
2 3 0 0.54 0.27
2 3 0 0.37 1.84
2 3 -1 1442.16 68.73
-2 -3 1 1252.64 68.76
2 3 -1 1353.93 69.1
2 3 -2 79.59 4.56
-2 -3 2 77.4 4.85
2 3 -2 75.75 4.34
-2 -3 2 81.36 4.34
2 3 -2 82.54 4.27
-2 -3 3 60.3 3.72
2 3 -3 62.37 3.23
2 3 -3 62.4 3.47
-2 -3 3 56.44 2.99
2 3 -3 60.8 3.21
-2 -3 3 57.59 3.27
-2 -3 4 9.91 0.63
-2 -3 4 10.86 1.5
-2 -3 4 10.84 0.94
-2 -3 4 15.59 1.55
2 3 -4 11.87 1.7
-2 -3 5 2.56 0.31
-2 -3 5 1.93 0.58
-2 -3 5 4.48 1.54
-2 -3 5 3.75 1.14
-2 -3 5 2.16 0.68
2 3 -5 2.57 1.29
2 3 -6 74.15 4.64
-2 -3 6 73.2 3.85
-2 -3 6 71.16 4.1
-2 -3 6 73.03 4.65
-2 -3 6 70.47 4.03
-2 -3 6 79.72 4.46
-2 -3 6 77.25 4.49
2 3 -7 9.94 1.7
-2 -3 7 7.78 0.6
-2 -3 7 5.62 0.9
-2 -3 7 6.89 0.85
-2 -3 7 6.62 1.26
-2 -3 7 7.46 1.55
-2 -3 8 39.12 2.4
-2 -3 8 41.77 2.91
2 3 -8 41.39 3.17
-2 -3 8 40.08 2.23
-2 -3 9 141.01 7.63
2 3 -9 160.84 8.46
-2 -3 9 142.72 7.5
-2 -3 10 17.46 1.37
2 3 -10 20 2.43
-2 -3 10 17.91 1.2
-2 -3 11 152.14 8.47
2 3 -11 175.54 9.43
-2 -3 11 163.02 8.38
2 3 -12 2.67 2.12
-2 -3 12 0.69 0.76
2 3 -13 22.94 3.19
-2 -3 13 22.01 1.68
2 3 -14 16.47 3.46
2 3 -15 148.46 9.46
2 3 -16 -1.92 3.33
2 3 -16 -0.21 4.24
2 3 -17 198.88 13.86
2 3 -17 210.43 12.82
2 3 -18 -0.55 3.95
2 3 -18 10.33 5.94
2 3 -19 6.77 6.54
-2 -4 -23 3.22 4.06
-2 -4 -22 50.39 5.95
-2 -4 -21 1.82 3.65
-2 -4 -20 23.15 4.11
-2 -4 -20 15.51 2.94
-2 -4 -19 0.77 2.93
-2 -4 -19 -0.24 2.14
-2 -4 -18 247.1 13.41
-2 -4 -18 201.21 14.11
-2 -4 -18 246.75 14.22
-2 -4 -18 227.87 13.21
-2 -4 -17 16.15 2.62
-2 -4 -17 16.59 3.09
-2 -4 -17 13.94 2.9
-2 -4 -16 198.08 12.19
-2 -4 -16 231.12 12.95
-2 -4 -16 221.96 12.12
-2 -4 -15 36.96 3.3
-2 -4 -15 34.06 3.64
-2 -4 -15 40.36 3.3
-2 -4 -14 150.5 8.67
-2 -4 -14 152.34 8.88
-2 -4 -13 35.42 2.45
-2 -4 -13 3.39 1.68
-2 -4 -12 121.1 6.87
-2 -4 -12 116.97 7.08
-2 -4 -11 53.19 3.52
-2 -4 -11 57.4 3.85
-2 -4 -10 87.32 5.29
-2 -4 -10 100.1 5.67
-2 -4 -9 5.21 0.96
2 4 9 4.65 0.7
-2 -4 -9 3.12 1.31
-2 -4 -8 103.37 5.51
2 4 8 96.27 5.45
-2 -4 -8 103.7 5.96
2 4 8 97.87 5.78
-2 -4 -8 110.28 5.69
2 4 8 109.26 6.35
2 4 7 0.69 0.47
-2 -4 -7 1.71 0.48
-2 -4 -7 0.86 0.62
2 4 7 1.46 0.86
2 4 7 3.02 1.71
-2 -4 -6 0.64 0.37
2 4 6 0.84 0.74
-2 -4 -6 0.05 0.51
2 4 6 0.24 1.57
-2 -4 -5 50.39 2.68
-2 -4 -5 44.16 2.72
2 4 5 45.12 2.78
2 4 5 51.6 3.45
-2 -4 -5 61.26 3.57
-2 -4 -4 73.33 4.68
2 4 4 71.39 4.69
-2 -4 -4 70.56 4.05
-2 -4 -4 94.95 4.22
2 4 4 74.55 4.11
-2 -4 -3 4.01 1.29
-2 -4 -3 3.61 0.41
2 4 3 4.04 0.43
-2 -4 -3 3.01 0.42
2 4 3 3.15 0.49
2 4 2 401.74 20.22
-2 -4 -2 386.52 20.21
-2 -4 -2 385.3 20.21
2 4 2 429.95 20.23
2 4 2 398.28 21.37
2 4 2 376 20.39
2 4 1 95.51 5.35
-2 -4 -1 73.88 5.85
-2 -4 -1 89.45 4.76
-2 -4 -1 90.36 4.76
2 4 1 95.96 4.77
2 4 1 94 4.77
2 4 1 89.08 6.47
2 4 1 98.02 5.09
-2 -4 0 632.03 31.98
2 4 0 651.4 31.72
2 4 0 636.08 31.55
2 4 0 616.94 31.52
-2 -4 0 606.09 31.51
2 4 0 669.09 32.49
2 4 0 642.18 31.92
-2 -4 1 8.46 0.99
2 4 -1 9.53 0.77
2 4 -1 10.64 1.33
2 4 -1 9.59 1.69
-2 -4 2 52.91 3.8
2 4 -2 49.42 2.99
2 4 -2 51.49 3.26
-2 -4 2 48.59 2.87
2 4 -2 51.48 2.78
-2 -4 3 -0.84 1.52
2 4 -3 0.35 0.96
2 4 -3 0.25 0.63
2 4 -3 0.74 0.44
-2 -4 3 0.82 0.57
-2 -4 4 0.88 0.18
-2 -4 4 1.68 0.61
-2 -4 4 1.94 1.38
2 4 -4 0.44 1.39
-2 -4 5 2.47 0.28
-2 -4 5 1.4 0.6
-2 -4 5 2.69 1.34
-2 -4 5 2.08 1.4
-2 -4 5 2.37 0.81
2 4 -5 2.98 1.23
2 4 -6 1.57 1.23
-2 -4 6 1.06 0.28
-2 -4 6 0.53 0.6
-2 -4 6 0.52 1.51
-2 -4 6 -0.11 1.19
-2 -4 6 1.35 0.82
-2 -4 6 -0.89 1.33
2 4 -7 116.26 6.21
-2 -4 7 95.27 5.35
-2 -4 7 110.95 5.69
-2 -4 7 105.82 6.08
-2 -4 7 105.81 5.65
-2 -4 7 119.27 6.31
2 4 -8 1668.37 75.67
-2 -4 8 1544.05 75.07
-2 -4 8 1541.96 75.65
-2 -4 8 1407.09 74.81
2 4 -9 45.41 3.51
-2 -4 9 46.65 2.84
2 4 -9 54.39 4.36
-2 -4 9 45.11 2.55
2 4 -10 914.44 46.49
-2 -4 10 866.64 45.83
-2 -4 10 894.76 45.64
2 4 -11 4.7 2.08
-2 -4 11 3.86 0.97
-2 -4 11 6 0.67
2 4 -12 54.24 3.97
2 4 -12 45.45 4.7
-2 -4 12 40.89 2.74
2 4 -13 25.02 3.33
2 4 -14 107.48 7.21
2 4 -15 5.47 3.55
2 4 -16 22.56 4.95
2 4 -17 6.02 3.82
2 4 -17 -5.98 5.21
2 4 -18 12.94 4.8
2 4 -18 26.7 6.42
2 4 -19 42.22 7.31
-2 -5 -23 -1.52 4.18
-2 -5 -22 40.26 5.46
-2 -5 -21 -0.27 2.26
-2 -5 -21 0.85 3.18
-2 -5 -21 5.18 4.88
-2 -5 -20 11.18 2.72
-2 -5 -20 12.99 3.58
-2 -5 -20 6.98 4.2
-2 -5 -19 1.51 2.16
-2 -5 -19 1.09 2.83
-2 -5 -19 6.62 3.62
-2 -5 -18 34.88 3.63
-2 -5 -18 37.73 4.17
-2 -5 -18 37.6 3.99
-2 -5 -17 22 3
-2 -5 -17 24.37 3.5
-2 -5 -17 24.73 3.23
-2 -5 -16 114.72 7.32
-2 -5 -16 114.85 7.76
-2 -5 -16 117.14 7.13
-2 -5 -15 3.41 1.8
-2 -5 -15 2.7 1.75
-2 -5 -14 37.59 3.32
-2 -5 -14 40.78 3.15
-2 -5 -13 47.4 3.56
-2 -5 -13 44.42 3.25
-2 -5 -12 0.51 1.4
-2 -5 -12 0.81 1.22
-2 -5 -11 840.19 41.04
2 5 11 758.11 41.29
-2 -5 -11 772.96 40.59
-2 -5 -10 4.41 1.38
-2 -5 -10 1.77 0.97
2 5 10 3.68 2.12
-2 -5 -9 1040.28 54.81
2 5 9 1025.77 55.13
-2 -5 -9 1141.13 55
2 5 9 1145.26 55.69
-2 -5 -8 8.13 0.85
2 5 8 9.46 0.88
-2 -5 -8 9.2 1.03
2 5 8 7.69 1.22
2 5 8 9.3 2.07
-2 -5 -7 688.26 32.7
2 5 7 614.2 32.87
-2 -5 -7 615.69 32.78
2 5 7 606.72 33.35
-2 -5 -6 2.03 0.5
-2 -5 -6 2.49 0.63
2 5 6 1.15 0.8
-2 -5 -6 5.27 1.72
2 5 6 0.82 1.71
-2 -5 -5 94.33 4.87
-2 -5 -5 92.94 4.93
2 5 5 89.92 4.97
2 5 5 84.22 5.51
-2 -5 -5 86.72 5.64
-2 -5 -4 90.93 5.69
2 5 4 85.44 4.86
-2 -5 -4 87.05 4.85
2 5 4 84.64 4.91
-2 -5 -3 605.38 31.41
2 5 3 614.38 30.68
-2 -5 -3 602.5 30.67
-2 -5 -3 581.55 30.64
2 5 3 619.58 30.68
-2 -5 -2 21.33 1.22
2 5 2 20.39 1.24
2 5 2 26.48 1.32
2 5 2 18.98 2.96
-2 -5 -2 19.66 1.19
-2 -5 -2 18.29 1.47
2 5 2 20.74 1.86
-2 -5 -1 10.03 2.72
2 5 1 11.27 1.38
-2 -5 -1 12.1 0.74
2 5 1 11.07 0.73
-2 -5 -1 13.58 0.76
2 5 1 13.17 0.8
2 5 1 1.54 2.3
2 5 1 12.6 1.43
2 5 0 113.54 6.01
-2 -5 0 109.26 6.58
-2 -5 0 116.96 5.99
2 5 0 119.78 6.04
2 5 0 120.11 6.16
2 5 0 114.72 7.09
2 5 0 125.64 6.61
-2 -5 1 121.95 6.45
-2 -5 1 116.45 6.1
2 5 -1 117.55 6.99
2 5 -1 116.24 6.59
2 5 -1 131.88 6.86
2 5 -1 128.72 6.25
2 5 -2 12.56 1.69
2 5 -2 12.82 1.31
-2 -5 2 14.67 2.53
2 5 -2 16.58 1.81
2 5 -2 13.16 0.92
-2 -5 2 12.98 1.12
2 5 -3 82.32 4.73
-2 -5 3 77.16 4.35
2 5 -3 81.65 4.5
2 5 -3 80.79 4.79
-2 -5 3 78.88 5.22
2 5 -3 75.34 5.02
2 5 -4 1.02 1.09
-2 -5 4 0.43 0.16
-2 -5 4 0.11 0.58
2 5 -4 -0.63 1.01
-2 -5 4 1.89 1.55
2 5 -4 0.68 1.36
2 5 -5 1.72 1.13
-2 -5 5 0.47 0.18
-2 -5 5 0.97 0.64
-2 -5 5 0.14 1.55
2 5 -5 0.19 1.47
2 5 -6 0.46 1.08
-2 -5 6 1.08 0.25
-2 -5 6 0.73 0.66
-2 -5 6 1.17 0.91
-2 -5 6 0.58 1.41
2 5 -6 0.87 1.52
2 5 -7 0.37 1.23
-2 -5 7 1.37 0.31
-2 -5 7 1.89 0.67
-2 -5 7 1.78 0.97
-2 -5 7 0.29 1.53
2 5 -7 2.44 1.76
2 5 -8 4.52 1.55
-2 -5 8 6.79 1.17
-2 -5 8 5.41 2.05
-2 -5 8 8.77 0.77
2 5 -9 -0.14 1.38
-2 -5 9 0.45 0.93
2 5 -9 -0.3 1.96
-2 -5 9 1.57 1.96
-2 -5 9 0.67 0.39
2 5 -10 32.69 2.94
-2 -5 10 28 2.17
2 5 -10 34.24 3.71
-2 -5 10 30.34 1.78
2 5 -11 16.81 2.52
2 5 -11 20.9 3.32
-2 -5 11 17.53 1.67
2 5 -12 53.01 3.99
2 5 -12 54.56 5.12
-2 -5 12 40.88 2.88
2 5 -13 11.5 3.6
2 5 -13 19.49 3.16
2 5 -14 -1.38 3.49
2 5 -14 7.3 3.21
2 5 -15 260.71 14.86
2 5 -16 3.58 4.48
2 5 -17 126.09 9.13
2 5 -18 15.9 6.11
2 5 -19 2.83 6.15
-2 -6 -23 3.35 3.91
-2 -6 -22 24.52 4.49
-2 -6 -22 20.73 3.45
-2 -6 -21 2.77 2.45
-2 -6 -21 4.84 3.36
-2 -6 -21 1.08 4.95
-2 -6 -20 99.76 7.03
-2 -6 -20 102 7.66
-2 -6 -20 105.05 7.61
-2 -6 -19 -1.02 2.2
-2 -6 -19 3.8 2.83
-2 -6 -19 1.36 3.48
-2 -6 -18 456.27 24.4
-2 -6 -18 448.42 24.85
-2 -6 -18 445.22 24.09
-2 -6 -17 38.56 3.57
-2 -6 -17 34.65 3.52
-2 -6 -16 215.76 12.38
-2 -6 -16 214.11 12.04
-2 -6 -15 41.48 3.65
-2 -6 -15 42.51 3.46
-2 -6 -14 6.59 1.89
-2 -6 -14 12.11 2.09
-2 -6 -13 -0.77 1.49
-2 -6 -13 0.13 1.25
-2 -6 -12 193.83 11.14
-2 -6 -12 196.53 10.69
-2 -6 -11 25.12 2.48
-2 -6 -11 23.23 2.01
2 6 11 21.61 3.07
-2 -6 -10 207.81 10.52
-2 -6 -10 189.32 10.66
2 6 10 194.28 11.49
-2 -6 -9 124.21 6.61
-2 -6 -9 120.18 6.74
2 6 9 122.29 6.96
2 6 9 121.12 7.61
-2 -6 -8 0.38 0.55
-2 -6 -8 0.42 0.68
2 6 8 0.55 1.02
2 6 8 1.26 1.97
2 6 7 43.58 3.61
-2 -6 -7 45.62 2.54
-2 -6 -7 43.24 2.61
2 6 7 38.47 2.71
2 6 6 350.14 18.13
-2 -6 -6 351.15 18.14
-2 -6 -6 362.29 18.2
2 6 6 346.77 18.29
2 6 6 363.62 18.95
-2 -6 -6 348 19.02
2 6 5 167.61 8.79
-2 -6 -5 165.21 8.79
-2 -6 -5 193.06 8.88
2 6 5 154.96 8.86
2 6 5 169.44 9.63
-2 -6 -5 156.42 9.66
-2 -6 -4 168.44 9.71
-2 -6 -4 164.02 8.81
2 6 4 164.93 8.82
-2 -6 -4 194.05 8.87
2 6 4 161.26 8.84
2 6 3 16.93 1.02
-2 -6 -3 15.57 0.96
2 6 3 16.27 1
-2 -6 -3 12.86 0.9
-2 -6 -3 14.43 2.18
-2 -6 -3 12.01 1.34
2 6 2 31.28 2.92
-2 -6 -2 27.83 1.61
-2 -6 -2 29.6 1.67
2 6 2 29.37 1.71
2 6 2 35.85 1.73
2 6 2 27.88 4.04
2 6 2 24.13 2.44
-2 -6 -2 28.28 2
2 6 1 18.56 1.56
2 6 1 17.66 1.08
2 6 1 21.14 1.2
-2 -6 -1 21.16 1.14
2 6 1 16.76 2.87
2 6 1 21.52 2.07
-2 -6 -1 19.67 1.64
2 6 0 14.48 0.83
-2 -6 0 15.15 1.83
2 6 0 14.74 0.93
-2 -6 0 13.21 0.82
2 6 0 13.73 0.96
2 6 0 15.54 2.29
2 6 0 15.2 1.82
-2 -6 1 23.92 1.78
-2 -6 1 22.1 1.26
2 6 -1 24.7 1.37
2 6 -1 27.21 2.5
2 6 -1 23.7 2.02
2 6 -1 25.91 2.3
-2 -6 2 88.56 4.84
-2 -6 2 86.11 4.54
2 6 -2 90.8 4.66
2 6 -2 91.72 5.1
-2 -6 2 93.94 6.21
2 6 -2 90.76 5.44
2 6 -2 93.24 5.56
2 6 -3 22.81 2
-2 -6 3 26.34 1.42
-2 -6 3 25.85 1.72
-2 -6 3 28.3 3.14
2 6 -3 28.81 2.36
2 6 -3 26.59 1.92
2 6 -3 21.18 2.47
2 6 -4 201.64 10.84
-2 -6 4 202.13 10.39
-2 -6 4 198.5 10.58
-2 -6 4 198.23 11.49
2 6 -4 206.13 11.05
2 6 -4 209.42 11.54
-2 -6 5 33.51 1.83
-2 -6 5 37.77 2.22
2 6 -5 35.92 2.53
2 6 -5 41.06 3.35
-2 -6 6 127.2 6.77
-2 -6 6 148.67 7.16
2 6 -6 136.6 7.44
2 6 -6 142.05 8.33
-2 -6 7 0.66 0.27
-2 -6 7 0.83 0.66
2 6 -7 1.27 1.2
2 6 -7 1.33 1.81
-2 -6 7 0.65 1.77
2 6 -8 838.06 41.22
-2 -6 8 754.34 40.91
-2 -6 8 857.23 41.65
-2 -6 8 785.24 40.5
2 6 -9 1.06 1.51
-2 -6 9 0.36 1.07
2 6 -9 2.91 2.27
-2 -6 9 3.9 2.3
-2 -6 9 0.03 0.34
2 6 -10 430.36 20.32
2 6 -10 415.13 21.68
-2 -6 10 369.32 20.6
-2 -6 10 350.04 19.79
2 6 -11 52.46 3.92
2 6 -11 69.66 5.54
-2 -6 11 45.24 3.23
2 6 -12 20.63 3.92
2 6 -12 12.55 2.61
2 6 -13 4.97 3.22
2 6 -13 3.94 2.62
2 6 -14 35.41 5.09
2 6 -14 37.41 4.24
2 6 -15 2.67 3.61
2 6 -15 5.06 3.76
2 6 -16 86.67 8.48
2 6 -16 86.94 7.16
2 6 -17 2.96 5.01
2 6 -18 121.18 9.37
-2 -7 -23 28.48 4.93
-2 -7 -22 52.74 5.89
-2 -7 -22 59.74 5.11
-2 -7 -21 29.83 3.87
-2 -7 -21 36.53 4.61
-2 -7 -21 31.84 5.53
-2 -7 -20 37.59 3.85
-2 -7 -20 33.75 4.41
-2 -7 -20 41.38 5.05
-2 -7 -19 5.16 2.44
-2 -7 -19 1.96 2.67
-2 -7 -19 2.72 3.26
-2 -7 -18 14.55 2.8
-2 -7 -18 23.27 3.37
-2 -7 -18 18.53 3.34
-2 -7 -17 5.68 2.42
-2 -7 -17 3.44 2.14
-2 -7 -16 -0.48 1.99
-2 -7 -16 0.46 1.87
-2 -7 -15 18.45 2.35
-2 -7 -15 23.44 2.83
-2 -7 -14 35.3 2.93
-2 -7 -14 38.82 3.48
-2 -7 -13 159.07 8.88
-2 -7 -13 155.68 9.4
-2 -7 -12 87.05 4.95
-2 -7 -12 75.84 4.64
-2 -7 -12 82.41 5.43
-2 -7 -11 354.23 18.21
-2 -7 -11 344.51 18.39
-2 -7 -10 48 2.91
-2 -7 -10 49.67 3.07
2 7 10 38.71 4.05
2 7 9 547.69 29.13
-2 -7 -9 570.21 28.14
-2 -7 -9 534.22 28.23
2 7 9 528.29 28.44
-2 -7 -8 7.24 0.85
2 7 8 7.72 1.31
-2 -7 -8 9.35 0.98
2 7 8 7.06 2.39
-2 -7 -7 23.44 1.6
2 7 7 23.45 1.59
2 7 7 23.93 1.87
-2 -7 -7 26.29 1.68
-2 -7 -7 21.86 2.78
2 7 7 26.5 2.81
-2 -7 -6 122.97 6.83
2 7 6 129.44 6.83
-2 -7 -6 137.62 6.89
2 7 6 130.02 6.97
2 7 6 124.7 7.82
-2 -7 -6 119.61 7.85
-2 -7 -5 169.93 10.46
2 7 5 169.85 9.42
-2 -7 -5 165.72 9.4
2 7 5 177.35 9.5
-2 -7 -4 129.12 6.79
2 7 4 128.89 6.81
-2 -7 -4 131.4 6.75
2 7 4 129.61 6.82
-2 -7 -4 134.14 7.86
-2 -7 -4 122.57 7.13
2 7 3 149.99 10.7
2 7 3 190.84 9.33
-2 -7 -3 194.32 9.3
2 7 3 176.68 9.26
-2 -7 -3 172.44 9.2
2 7 3 154.61 11.62
-2 -7 -3 166.1 10.29
-2 -7 -3 179.69 9.6
2 7 2 289.09 15.55
-2 -7 -2 282.67 14.85
2 7 2 302.59 14.98
-2 -7 -2 291.85 14.93
2 7 2 307.18 14.89
2 7 2 268.28 16.77
2 7 2 279.71 15.73
-2 -7 -2 270.63 15.23
2 7 1 36.22 2.05
-2 -7 -1 35.81 1.96
2 7 1 34.98 1.9
2 7 1 39.93 3.94
2 7 1 33.51 3.04
-2 -7 -1 37.8 2.53
2 7 0 13.41 0.9
-2 -7 0 14.26 2.08
-2 -7 0 21.55 1.07
2 7 0 16.48 1.16
2 7 0 22.59 2.72
2 7 0 29.03 2.16
2 7 0 12.54 2.02
-2 -7 1 1992.04 101.81
2 7 -1 2002.17 101.41
-2 -7 1 1992.68 101.42
2 7 -1 2026.3 101.45
2 7 -1 1999.64 102.02
2 7 -1 1997.95 102.43
2 7 -1 1969.59 102.42
-2 -7 2 162.4 8.28
2 7 -2 156.92 8.34
-2 -7 2 150.67 7.95
2 7 -2 161.82 8.97
2 7 -2 166.69 8.59
-2 -7 2 154.87 9.74
2 7 -2 164.62 9.2
2 7 -3 459.48 23.12
-2 -7 3 436.82 22.72
-2 -7 3 450.26 22.98
-2 -7 3 465.12 24.2
2 7 -3 469.84 23.27
2 7 -3 461.48 23.6
2 7 -3 453.1 23.99
2 7 -4 132.54 7.46
-2 -7 4 135.07 7.04
-2 -7 4 138.58 7.31
2 7 -4 146.92 7.93
2 7 -4 138.26 8.43
-2 -7 5 68.5 3.71
-2 -7 5 66.76 3.56
-2 -7 5 74.04 3.95
2 7 -5 75.22 4.17
2 7 -5 72.25 5.14
-2 -7 6 3.07 0.34
-2 -7 6 3.36 0.79
2 7 -6 5.62 1.23
-2 -7 7 28.77 1.66
-2 -7 7 33.16 2.12
2 7 -7 40.93 3.84
2 7 -7 34.66 2.45
-2 -7 8 54.54 2.91
-2 -7 8 57.32 4.39
2 7 -8 56.55 4.94
2 7 -8 52.61 3.69
-2 -7 9 0.8 0.36
2 7 -9 1.41 2.44
-2 -7 9 0.86 2.42
2 7 -9 0.38 1.5
-2 -7 10 44.91 4.34
2 7 -10 32.66 3.2
2 7 -11 3.79 2.92
-2 -7 11 3.47 3.04
2 7 -11 2.21 2.09
2 7 -12 11.32 3.45
2 7 -12 10.43 2.48
2 7 -13 2.47 3.48
2 7 -13 5.69 2.58
2 7 -14 1.08 3.89
2 7 -14 2.02 3.1
2 7 -15 2.92 4.06
2 7 -15 5.87 3.89
2 7 -16 4.42 4.53
2 7 -16 7.13 4.43
2 7 -17 7.2 5.21
2 7 -18 30.91 6.27
-2 -8 -22 4.74 3.47
-2 -8 -22 2.7 2.6
-2 -8 -21 -2.58 2.61
-2 -8 -21 -1.47 2.99
-2 -8 -21 2.13 4.75
-2 -8 -20 31.73 3.79
-2 -8 -20 32.14 4.22
-2 -8 -20 34.99 4.79
-2 -8 -19 -0.27 2.29
-2 -8 -19 0.63 2.55
-2 -8 -19 3.07 3.11
-2 -8 -18 135.71 7.92
-2 -8 -18 112.01 8
-2 -8 -17 7.55 2.43
-2 -8 -17 7.86 2.29
-2 -8 -16 391.3 21.69
-2 -8 -16 434.79 22.37
-2 -8 -15 0.74 1.71
-2 -8 -15 2.66 2.11
-2 -8 -14 249.79 13.86
-2 -8 -14 265.34 14.57
-2 -8 -13 1.75 1.27
-2 -8 -13 4.33 1.17
-2 -8 -13 1.1 1.82
-2 -8 -12 62.87 3.95
-2 -8 -12 59.84 3.7
-2 -8 -11 0.3 0.98
-2 -8 -11 0.08 0.8
-2 -8 -10 53.81 3.56
-2 -8 -10 62.26 3.5
-2 -8 -9 1.64 0.81
2 8 9 0.9 2.28
-2 -8 -9 0.07 0.67
-2 -8 -8 155.08 8.17
2 8 8 153.71 8.4
2 8 8 160.78 9.26
-2 -8 -8 150.7 9.37
-2 -8 -8 147.17 8.08
-2 -8 -7 2.84 0.69
2 8 7 2.87 0.95
2 8 7 3.46 2.32
-2 -8 -7 1.17 2.02
-2 -8 -7 3.61 0.66
-2 -8 -6 22.81 1.5
2 8 6 21.71 1.5
-2 -8 -6 23.21 1.53
2 8 6 19.39 1.61
-2 -8 -6 25.23 2.83
-2 -8 -5 0.78 0.47
2 8 5 1.02 0.53
-2 -8 -5 1.84 1.46
-2 -8 -5 2.3 0.69
2 8 5 1.12 0.68
-2 -8 -5 1.58 1.96
-2 -8 -4 88.5 4.82
2 8 4 92.27 4.87
2 8 4 86.54 4.84
-2 -8 -4 88.4 4.73
-2 -8 -4 102.45 6.2
-2 -8 -4 102.25 5.35
2 8 3 212.17 12.85
2 8 3 229.73 11.56
-2 -8 -3 221.95 11.48
2 8 3 229.47 11.64
-2 -8 -3 227.1 11.59
-2 -8 -3 211.85 12.77
-2 -8 -3 213.74 11.95
-2 -8 -2 0.55 0.22
2 8 2 0.53 0.3
2 8 2 0.88 0.47
-2 -8 -2 1.4 0.37
2 8 2 0.55 1.82
2 8 2 2.42 3.03
-2 -8 -2 1.62 1.17
-2 -8 -1 98.68 5.86
2 8 1 103.03 5.97
2 8 1 116.64 7.67
-2 -8 -1 92.8 6.31
2 8 1 88.59 6.85
-2 -8 0 -1.3 1.89
-2 -8 0 0.6 0.28
2 8 0 0.91 0.56
2 8 0 0.34 0.21
2 8 0 1.73 2.04
2 8 0 2.4 1.45
2 8 0 4.27 1.85
2 8 -1 104.61 5.36
-2 -8 1 94.67 5.91
-2 -8 1 102.49 5.4
2 8 -1 116.64 6.21
2 8 -1 107.66 6.69
2 8 -1 112.93 6.76
-2 -8 2 22.42 1.78
-2 -8 2 23.53 1.33
2 8 -2 24.89 1.67
2 8 -2 21.78 2.09
2 8 -2 26.72 2.61
2 8 -2 22.72 2.7
-2 -8 3 57.1 3.15
2 8 -3 54.05 3.15
-2 -8 3 51.28 2.8
2 8 -3 54.93 3.89
2 8 -3 54.52 3.49
2 8 -3 48.25 4.26
2 8 -4 46.5 2.64
-2 -8 4 38.03 2.18
-2 -8 4 41.4 2.49
2 8 -4 41.07 3.2
2 8 -4 47.49 3.94
-2 -8 5 178.19 9.27
-2 -8 5 182.44 9.55
2 8 -5 173.23 9.64
2 8 -5 220.21 11.34
-2 -8 6 103.78 5.64
-2 -8 6 103.66 5.47
-2 -8 6 115.39 5.92
2 8 -6 117.73 6.07
2 8 -6 109.12 7.42
-2 -8 7 30.92 1.7
-2 -8 7 32.06 2.02
-2 -8 7 30.39 2.2
2 8 -7 33.32 3.89
2 8 -7 34.01 2.45
2 8 -8 489.53 23.09
-2 -8 8 460.54 21.93
2 8 -8 475.57 21.12
2 8 -9 104.62 7.82
2 8 -9 101.62 6.08
2 8 -10 370.03 20.73
2 8 -10 346.04 18.66
2 8 -11 92.49 7.94
2 8 -11 101.22 6.21
2 8 -12 8.47 3.79
2 8 -12 8.54 2.46
2 8 -13 -2.18 3.62
2 8 -13 8.13 2.72
2 8 -14 16.21 4.8
2 8 -14 15.67 3.45
2 8 -15 0.63 4.2
2 8 -15 3.36 3.87
2 8 -16 128.3 10.89
2 8 -16 123.53 8.66
2 8 -17 6.58 5.48
2 8 -18 181.07 11.86
-2 -9 -22 5.75 2.74
-2 -9 -21 3.81 2.74
-2 -9 -21 1.74 2.89
-2 -9 -21 2.97 4.78
-2 -9 -20 1.75 2.39
-2 -9 -20 3.23 2.85
-2 -9 -20 -0.2 4.01
-2 -9 -19 36.33 4
-2 -9 -19 26.47 3.65
-2 -9 -18 47.75 4.34
-2 -9 -18 51.11 4.59
-2 -9 -17 2.86 2.41
-2 -9 -17 3.5 2.26
-2 -9 -16 68.25 4.88
-2 -9 -16 74.86 5.47
-2 -9 -15 30.07 2.82
-2 -9 -15 33.13 3.51
-2 -9 -14 57.56 4.07
-2 -9 -14 63 3.89
-2 -9 -14 58.65 4.72
-2 -9 -13 4.56 1.48
-2 -9 -13 6.26 1.33
-2 -9 -13 7.2 1.99
-2 -9 -12 55.44 3.4
-2 -9 -12 51.95 3.52
-2 -9 -11 193.47 10.31
-2 -9 -11 191.71 10.42
-2 -9 -10 3.65 0.9
-2 -9 -10 3.6 0.93
-2 -9 -9 264.73 14.3
-2 -9 -9 284.96 14.39
-2 -9 -8 31.79 2.09
-2 -9 -8 33.15 3.62
-2 -9 -8 33.78 2.16
2 9 8 31.52 2.46
-2 -9 -7 36.82 2.4
2 9 7 36.86 2.64
-2 -9 -7 44.63 2.46
-2 -9 -7 36.67 3.7
-2 -9 -6 4.06 0.66
2 9 6 4.06 0.72
-2 -9 -6 3.5 1.78
2 9 6 4.43 0.96
-2 -9 -6 5.27 0.95
-2 -9 -6 2.58 1.91
-2 -9 -5 103.73 5.74
2 9 5 107.91 5.79
2 9 5 108.57 5.84
-2 -9 -5 111.99 5.68
-2 -9 -5 107.11 7.14
-2 -9 -5 97.67 6.26
2 9 4 89.39 4.48
-2 -9 -4 84.95 4.4
-2 -9 -4 73.53 4.25
2 9 4 82.53 4.41
-2 -9 -4 91.59 6.01
-2 -9 -4 86.13 4.95
2 9 3 127 8.01
-2 -9 -3 132.78 6.84
2 9 3 132.6 6.93
-2 -9 -3 134.58 6.98
2 9 3 132.05 7.06
-2 -9 -3 130.83 8.38
-2 -9 -3 133.54 7.47
2 9 2 0.26 0.33
2 9 2 0.23 0.52
-2 -9 -2 0.86 0.37
2 9 2 2.45 2.07
2 9 2 -2.15 2.88
-2 -9 -2 1.03 1.21
2 9 1 1758.59 3.73
-2 -9 -1 1720.94 5.93
2 9 1 1877.74 7.77
2 9 1 1806.71 17.91
2 9 1 1760.08 13.27
-2 -9 -1 1702.67 11.37
2 9 1 1710.72 16.36
-2 -9 0 57.23 3.01
2 9 0 65.78 3.29
2 9 0 53.63 2.88
2 9 0 55.71 3.87
2 9 0 66.26 4.82
2 9 0 60.98 4.62
2 9 -1 1065.97 54.11
-2 -9 1 970.68 54.64
2 9 -1 1101.81 55.45
2 9 -1 1116.46 54.96
2 9 -1 1219.37 55.9
-2 -9 1 1073.66 54.19
-2 -9 2 18.71 1.68
-2 -9 2 19.12 1.14
2 9 -2 18.24 2.03
2 9 -2 22.95 2.63
2 9 -2 22.57 2.89
-2 -9 3 974.8 47.82
-2 -9 3 895.84 47.45
2 9 -3 975.95 47.66
2 9 -3 979.32 48.16
2 9 -3 966.02 48.56
2 9 -3 986.4 49.25
-2 -9 4 92.24 5.05
2 9 -4 94.34 5
-2 -9 4 87.65 4.7
2 9 -4 95.77 5.86
2 9 -4 87.88 6.63
-2 -9 5 36.01 2.02
-2 -9 5 38.54 2.4
2 9 -5 36.82 2.41
2 9 -5 35.07 3.88
-2 -9 6 31.58 1.78
-2 -9 6 34.06 1.89
-2 -9 6 37.66 2.29
2 9 -6 33.61 2.34
2 9 -6 34.69 4
-2 -9 7 -0.11 0.51
-2 -9 7 -0.02 0.25
2 9 -7 0.27 1.02
2 9 -7 0.38 2.5
-2 -9 7 1.64 0.86
2 9 -8 1.13 1.25
2 9 -8 -0.4 2.93
-2 -9 8 0.95 0.65
2 9 -9 17.36 3.72
2 9 -9 17.52 2
2 9 -10 11.24 3.82
2 9 -10 5.73 1.7
2 9 -11 59.36 6.46
2 9 -11 65.91 4.4
2 9 -12 14.26 4.39
2 9 -12 23.75 2.87
2 9 -13 13.45 4.44
2 9 -13 15.94 3.03
2 9 -14 3.17 4.47
2 9 -14 7.86 3.41
2 9 -15 16.79 5.36
2 9 -15 16.79 4.25
2 9 -16 1.35 4.58
2 9 -17 9.21 5.17
-2 -10 -22 -0.31 2.81
-2 -10 -21 30.37 3.95
-2 -10 -21 32.52 5.38
-2 -10 -20 21.23 3.52
-2 -10 -20 27.97 3.74
-2 -10 -20 31.11 4.36
-2 -10 -19 8.48 3.25
-2 -10 -19 4.43 2.48
-2 -10 -18 210.08 11.74
-2 -10 -18 194.98 12.21
-2 -10 -17 25.9 3.05
-2 -10 -17 23.52 3.37
-2 -10 -16 359.28 19.08
-2 -10 -16 348.76 19.86
-2 -10 -15 0.14 1.65
-2 -10 -15 -0.11 1.51
-2 -10 -15 0.27 2.08
-2 -10 -14 601.21 31.66
-2 -10 -14 638.46 31.51
-2 -10 -14 555.24 32.38
-2 -10 -13 3.83 1.23
-2 -10 -13 3.34 1.36
-2 -10 -12 147.15 8.07
-2 -10 -12 145.86 8.17
-2 -10 -11 2.17 0.97
-2 -10 -11 1.74 1.03
-2 -10 -10 8.49 1.11
-2 -10 -10 6.78 1.08
-2 -10 -9 94.6 5.39
-2 -10 -9 101.04 5.45
-2 -10 -9 88.44 6.86
-2 -10 -8 288.41 15.51
2 10 8 290.31 15.8
-2 -10 -8 315.72 15.56
-2 -10 -8 291.09 17.01
-2 -10 -7 54.92 3.41
-2 -10 -7 75.57 3.6
2 10 7 54.76 3.68
-2 -10 -7 52.51 4.35
-2 -10 -7 52.57 4.78
-2 -10 -6 515.12 28.85
2 10 6 522.96 29
-2 -10 -6 489.6 29.38
-2 -10 -6 449.84 30.13
2 10 5 384.7 18.85
-2 -10 -5 374.17 18.78
-2 -10 -5 349.41 18.64
2 10 5 352.76 18.84
-2 -10 -5 381.74 20.42
-2 -10 -5 382.52 19.36
2 10 4 2.68 0.66
-2 -10 -4 2.56 0.37
2 10 4 5.47 3.15
-2 -10 -4 0.71 1.33
-2 -10 -4 3.64 2.14
-2 -10 -4 2.44 0.53
2 10 4 1.92 0.67
2 10 3 195.49 10.54
2 10 3 214.81 10.72
-2 -10 -3 204.39 10.6
-2 -10 -3 205.08 10.43
-2 -10 -3 205.18 11.15
2 10 2 23.83 0.71
-2 -10 -2 25.49 0.93
2 10 2 27.32 1.21
2 10 2 22.46 2.98
2 10 2 25.64 3.81
2 10 2 20.8 2.26
-2 -10 -2 25.83 1.93
-2 -10 -1 4.74 0.53
2 10 1 3.44 0.74
2 10 1 2.14 2.25
-2 -10 -1 4.78 1.54
2 10 1 3.06 1.86
2 10 1 7.84 3.02
-2 -10 0 8.82 0.69
2 10 0 9.12 1.94
2 10 0 5.96 2.57
2 10 0 10.63 1.11
2 10 0 5.24 2.27
-2 -10 1 74.17 2.55
2 10 -1 64.39 2.33
2 10 -1 71.72 3.77
2 10 -1 65.68 4.42
2 10 -1 77.25 5.02
-2 -10 2 24.72 2.16
2 10 -2 25.85 1.43
-2 -10 2 26.81 1.51
2 10 -2 25.03 2.48
2 10 -2 24.11 2.91
2 10 -2 27.44 3.44
-2 -10 3 1.94 1.02
-2 -10 3 1.75 0.34
2 10 -3 1.29 0.56
2 10 -3 0.78 1.96
2 10 -3 1.33 1.44
2 10 -3 2.53 2.35
-2 -10 4 122.76 6.24
-2 -10 4 105.61 5.82
2 10 -4 118.9 6.04
2 10 -4 117.52 7.14
2 10 -4 127.36 8.12
2 10 -5 0.87 0.75
-2 -10 5 -0.16 0.32
-2 -10 5 1.37 0.86
2 10 -5 -1.46 2.61
-2 -10 6 127.86 6.85
-2 -10 6 143.26 7.28
2 10 -6 148.71 9.56
2 10 -6 134.77 7.21
-2 -10 7 1.27 0.44
2 10 -7 -1.26 2.87
2 10 -7 1.07 0.98
2 10 -8 220.16 15.33
2 10 -8 257.32 13.32
2 10 -9 96.19 8.26
2 10 -9 106.31 6.1
2 10 -10 16.54 4.16
2 10 -10 13.43 1.92
2 10 -11 50.95 6.15
2 10 -11 48.57 3.65
2 10 -12 6.5 4.55
2 10 -12 6.39 2.18
2 10 -13 8.32 4.99
2 10 -13 15.45 2.89
2 10 -14 37.34 6.38
2 10 -14 36.86 4.1
2 10 -15 1.67 3.87
-2 -11 -22 -0.97 3.09
-2 -11 -21 99.37 7.7
-2 -11 -21 108.18 7.72
-2 -11 -20 4.56 4.12
-2 -11 -20 1.89 2.65
-2 -11 -19 64.28 5.29
-2 -11 -19 65.91 5.59
-2 -11 -18 64.84 4.93
-2 -11 -18 63.56 5.43
-2 -11 -17 -1.47 2.21
-2 -11 -17 0.31 2.42
-2 -11 -16 0.15 1.83
-2 -11 -16 0.72 1.81
-2 -11 -16 -0.59 2.34
-2 -11 -15 183.13 10.2
-2 -11 -15 176.77 9.98
-2 -11 -15 187.13 11.17
-2 -11 -14 64.67 4.04
-2 -11 -14 59.34 4.12
-2 -11 -13 3.79 1.37
-2 -11 -13 4.12 1.44
-2 -11 -12 247.11 13.14
-2 -11 -12 246.87 13.22
-2 -11 -11 59.47 3.71
-2 -11 -11 62.01 3.79
-2 -11 -10 0.16 0.88
-2 -11 -10 0.17 0.84
-2 -11 -9 207.97 11.18
-2 -11 -9 215.77 11.22
-2 -11 -9 205.62 12.91
-2 -11 -8 -0.14 0.73
-2 -11 -8 1.14 2.3
2 11 8 0.23 1.15
-2 -11 -8 0.59 0.73
-2 -11 -8 -0.32 2.34
-2 -11 -7 206.99 11.86
2 11 7 198.33 12.07
-2 -11 -7 206.08 12.58
-2 -11 -7 194.9 13.37
-2 -11 -6 86.18 4.96
2 11 6 86.15 5.14
-2 -11 -6 97.34 4.86
2 11 6 70.07 9.02
-2 -11 -6 87.33 5.69
-2 -11 -6 85.13 6.65
-2 -11 -5 2.85 0.58
-2 -11 -5 1.18 0.36
2 11 5 0.41 0.8
-2 -11 -5 3.47 1.67
-2 -11 -5 2.85 2.41
-2 -11 -4 1.98 0.57
2 11 4 2.19 0.72
2 11 4 0.67 0.65
-2 -11 -4 1.9 0.35
2 11 4 3.07 2.59
-2 -11 -4 -0.62 2.25
-2 -11 -4 3.46 1.54
2 11 3 115.65 6.05
-2 -11 -3 111.7 5.9
2 11 3 108.01 5.84
-2 -11 -3 110.36 5.68
-2 -11 -3 107.37 6.5
-2 -11 -2 189.35 10.04
2 11 2 207.11 10.24
-2 -11 -2 185.07 10.64
2 11 2 171.87 12.06
2 11 2 194.19 11.05
-2 -11 -1 800.46 41.5
2 11 1 854.14 41.75
2 11 1 826.11 42.46
2 11 1 838.04 43.27
2 11 1 744.88 43.22
-2 -11 -1 815.2 42.19
2 11 0 23.09 3.44
2 11 0 21.42 2.43
-2 -11 0 16.03 1.13
2 11 0 20.64 1.63
2 11 0 23.2 3.3
-2 -11 1 2306.54 117.65
2 11 -1 2298.66 119.06
2 11 -1 2425.39 118.58
2 11 -1 2322.36 119.7
2 11 -2 37.16 1.93
-2 -11 2 29.65 2.6
-2 -11 2 41.01 2.08
2 11 -2 34.68 1.96
2 11 -2 41.21 3.21
2 11 -2 39.87 3.71
2 11 -2 43.75 4.38
2 11 -3 867.32 42.87
-2 -11 3 900.48 43.4
-2 -11 3 797.03 42.92
2 11 -3 886.58 43.8
2 11 -3 826.25 44.16
2 11 -3 816.31 45.16
-2 -11 4 48.52 3.19
2 11 -4 52.93 2.82
2 11 -4 54.22 4.23
2 11 -4 56.92 5.33
-2 -11 4 47.21 2.67
-2 -11 5 44.65 2.49
2 11 -5 53.43 5.21
2 11 -5 49.56 2.75
-2 -11 6 1.5 0.37
2 11 -6 3.05 3.1
2 11 -6 1.15 0.79
2 11 -7 22.25 4.28
2 11 -7 15.68 1.47
2 11 -8 30.05 4.83
2 11 -8 29.32 2.21
2 11 -9 191.74 12.7
2 11 -9 175.12 9.6
2 11 -10 72.64 7.29
2 11 -10 55.65 3.78
2 11 -11 35.16 5.77
2 11 -11 34.99 2.91
2 11 -12 -6.46 4.88
2 11 -12 1.06 2.04
2 11 -13 43.86 7.12
2 11 -13 43.8 3.89
2 11 -14 5.07 5.07
-2 -12 -22 4.47 3.11
-2 -12 -21 4.39 4.59
-2 -12 -21 8.04 3.24
-2 -12 -20 40.02 4.75
-2 -12 -20 27.97 4.05
-2 -12 -19 7.58 3.23
-2 -12 -19 13.2 3.18
-2 -12 -18 259.94 14.62
-2 -12 -18 267.77 15.55
-2 -12 -17 3.23 2.11
-2 -12 -17 1.56 2.41
-2 -12 -17 -0.64 2.53
-2 -12 -16 516.28 26.93
-2 -12 -16 517.22 26.77
-2 -12 -16 490.17 27.88
-2 -12 -15 70.47 4.4
-2 -12 -15 62.2 4.4
-2 -12 -14 205.03 11.38
-2 -12 -14 213.97 11.49
-2 -12 -13 29.53 2.5
-2 -12 -13 31 2.47
-2 -12 -12 62.75 3.95
-2 -12 -12 63.98 3.99
-2 -12 -11 4.27 1.28
-2 -12 -11 -0.09 1.07
-2 -12 -10 248.57 14.36
-2 -12 -10 303.56 14.49
-2 -12 -10 276.03 16.35
-2 -12 -9 33.23 2.44
-2 -12 -9 41.46 2.56
-2 -12 -9 39.33 4.37
-2 -12 -8 700.72 39.42
2 12 8 638.76 39.67
-2 -12 -8 694.67 40.15
-2 -12 -8 697.1 41.09
-2 -12 -7 12.49 1.18
2 12 7 11.2 1.56
-2 -12 -7 12.94 1.06
2 12 7 17.14 7.14
-2 -12 -7 8.73 2.2
-2 -12 -7 14.03 3.13
-2 -12 -6 848.87 42.16
-2 -12 -6 799.1 41.95
2 12 6 833.81 42.35
-2 -12 -6 831.73 44.12
2 12 6 750.24 45.23
-2 -12 -6 896.79 42.84
2 12 5 195.52 11.99
-2 -12 -5 184.93 9.89
2 12 5 188.09 10.03
-2 -12 -5 185.87 9.68
2 12 5 180.04 13.16
-2 -12 -5 198.33 11.94
-2 -12 -5 205.2 10.61
-2 -12 -4 198.66 10.2
2 12 4 192.49 10.47
-2 -12 -4 202.19 10.45
-2 -12 -4 189.93 12.29
-2 -12 -4 220.48 11.15
2 12 3 2.74 0.47
2 12 3 3.61 0.9
-2 -12 -3 4.46 0.65
2 12 3 3.14 0.29
-2 -12 -3 3.45 1.65
2 12 3 1.61 2.09
-2 -12 -2 32.64 2.02
2 12 2 34.59 2.27
2 12 2 34.93 3.36
-2 -12 -2 35.6 2.96
2 12 1 1.49 0.91
-2 -12 -1 2.5 0.5
2 12 1 3.22 2.72
2 12 1 2.44 1.98
2 12 1 4.56 3.26
-2 -12 -1 3.33 1.84
2 12 0 1.11 2.81
2 12 0 4.37 2.09
2 12 0 2.04 1.05
-2 -12 0 3.37 0.49
2 12 0 2.93 2.83
2 12 -1 14.66 3.16
2 12 -1 10.09 2.18
-2 -12 1 9.05 0.75
2 12 -1 16.98 3.3
-2 -12 2 28.29 1.68
2 12 -2 33.08 3.6
2 12 -2 29.23 2.89
2 12 -2 32.75 4.34
-2 -12 3 -0.64 1.24
2 12 -3 0.32 0.23
2 12 -3 0.34 0.28
2 12 -3 0.64 1.85
2 12 -3 1.38 2.36
2 12 -3 -1.25 3.12
-2 -12 3 0.61 0.34
2 12 -4 13.83 2.95
2 12 -4 15.36 3.79
-2 -12 4 12.65 0.85
2 12 -5 12.37 3.55
2 12 -5 9.61 0.9
2 12 -6 63.11 6.34
2 12 -6 56.37 3.26
2 12 -7 19.55 4.66
2 12 -7 21.59 1.64
2 12 -8 11.95 4.07
2 12 -8 14.28 1.47
2 12 -9 10.48 4.35
2 12 -9 16.18 1.69
2 12 -10 91.08 8.64
2 12 -10 85.9 5.11
2 12 -11 1.3 4.69
2 12 -12 -0.69 4.98
2 12 -13 -6.7 5.48
-2 -13 -22 5.64 3.39
-2 -13 -21 144.37 9.69
-2 -13 -20 3.93 3.78
-2 -13 -20 1.74 3.07
-2 -13 -19 40.06 4.21
-2 -13 -19 38.86 4.66
-2 -13 -18 8.59 2.68
-2 -13 -18 5.47 3.11
-2 -13 -18 0.34 2.92
-2 -13 -17 1.28 2.21
-2 -13 -17 2.92 2.46
-2 -13 -17 2.33 2.88
-2 -13 -16 8.17 2.12
-2 -13 -16 6.06 2.17
-2 -13 -16 10.64 2.98
-2 -13 -15 2.6 1.65
-2 -13 -15 2.25 1.87
-2 -13 -14 28.67 2.52
-2 -13 -14 27.99 2.56
-2 -13 -13 155.6 8.68
-2 -13 -13 154.2 8.64
-2 -13 -12 37.34 2.71
-2 -13 -12 35.24 2.66
-2 -13 -11 1.9 1.14
-2 -13 -11 0.19 1.08
-2 -13 -10 49.67 3.32
-2 -13 -10 42.13 4.72
-2 -13 -10 65.43 3.56
-2 -13 -10 41.43 5.21
-2 -13 -9 18.16 1.98
-2 -13 -9 10.4 1.27
-2 -13 -9 9.52 2.83
2 13 9 2.2 9.6
-2 -13 -9 4.67 2.81
2 13 8 0.41 1.47
-2 -13 -8 0.25 0.64
2 13 8 0.69 8.04
-2 -13 -8 1.92 2.67
-2 -13 -8 -0.36 2.18
-2 -13 -8 0.76 0.83
-2 -13 -7 13.48 1.08
2 13 7 15.29 1.84
2 13 7 9.92 7.02
-2 -13 -7 14.22 3.3
-2 -13 -7 14.79 2.53
-2 -13 -7 17.45 1.41
-2 -13 -6 16.96 1.12
2 13 6 17.83 1.78
-2 -13 -6 16.81 1.41
2 13 6 19.61 6.21
-2 -13 -6 15.09 3.22
-2 -13 -6 20.87 2.49
2 13 5 36.49 4.01
-2 -13 -5 30.76 1.76
-2 -13 -5 32.84 2.07
2 13 5 31.91 1.8
2 13 5 37.3 6.51
-2 -13 -5 25.7 2.8
-2 -13 -5 29.92 4.14
2 13 4 -0.24 0.7
-2 -13 -4 7.82 0.48
-2 -13 -4 32.68 1.51
2 13 4 2.66 0.45
-2 -13 -4 12.69 2.19
-2 -13 -4 12.51 3.65
2 13 4 35.92 3.52
-2 -13 -3 117.3 6.4
-2 -13 -3 128.9 7.21
2 13 3 117.94 7.67
2 13 2 113.25 6.22
-2 -13 -2 109.45 5.93
-2 -13 -2 103.76 6.74
2 13 2 120.46 7.23
-2 -13 -1 354.84 18.75
2 13 1 364.89 19.89
2 13 1 349.18 20.69
2 13 1 316.51 20.84
2 13 0 16.67 3.95
2 13 0 21.43 2.78
-2 -13 0 18.42 1.25
2 13 0 22.18 3.89
-2 -13 1 596.62 30.93
2 13 -1 642.05 33.76
2 13 -1 615.88 32.63
2 13 -1 644.56 32.08
-2 -13 2 60.77 3.34
2 13 -2 64.32 6.17
2 13 -2 64.18 5.37
2 13 -2 64.96 4.62
-2 -13 3 132.41 7.08
2 13 -3 147.27 8.29
2 13 -3 156.11 9.03
2 13 -3 152.25 10.22
2 13 -4 6.46 0.51
2 13 -4 12.66 0.89
2 13 -4 10.83 3.94
2 13 -4 5.72 3.15
2 13 -5 10.28 3.81
2 13 -6 6.53 3.87
2 13 -6 -0.04 0.64
2 13 -7 99.05 8.59
2 13 -7 85.83 4.77
2 13 -8 30.08 5.49
2 13 -9 118.39 10.2
2 13 -10 18.11 5.5
2 13 -11 206.59 15.12
2 13 -12 10.56 5.69
-2 -14 -22 2.9 3.35
-2 -14 -21 38.33 4.7
-2 -14 -20 18.3 3.97
-2 -14 -20 28.01 4.47
-2 -14 -19 10.84 3.8
-2 -14 -19 15.79 3.74
-2 -14 -19 17.6 3.46
-2 -14 -18 33.84 3.89
-2 -14 -18 28.86 4.28
-2 -14 -18 33.51 3.48
-2 -14 -17 10.78 2.9
-2 -14 -17 2.43 2.85
-2 -14 -17 7 2.28
-2 -14 -16 232.47 12.75
-2 -14 -16 228.96 12.68
-2 -14 -15 2.35 1.58
-2 -14 -15 4.52 2.03
-2 -14 -14 56.21 3.87
-2 -14 -14 58.52 3.95
-2 -14 -13 2.59 1.31
-2 -14 -13 4.08 1.61
-2 -14 -12 0.58 1.3
-2 -14 -12 0.72 1.23
-2 -14 -11 26.63 2.13
-2 -14 -11 18.02 1.95
2 14 10 97.74 14.27
-2 -14 -10 107.79 8.01
-2 -14 -10 97.55 8.8
-2 -14 -10 108.65 6.95
-2 -14 -9 44.96 2.58
-2 -14 -9 35.47 2.58
2 14 9 25.49 10.41
-2 -14 -9 23.07 4.43
-2 -14 -9 33.09 3.63
-2 -14 -8 439.73 21.53
-2 -14 -8 414.92 21.72
2 14 8 399.35 21.5
2 14 8 388.67 26.02
-2 -14 -8 416.27 22.43
-2 -14 -8 467.36 24.22
-2 -14 -7 0.56 0.46
-2 -14 -7 -0.3 0.87
2 14 7 0.57 0.52
2 14 7 2.86 6.73
-2 -14 -7 0.42 2.83
-2 -14 -7 1.64 2.06
2 14 6 890.43 49.85
-2 -14 -6 939.69 47.87
-2 -14 -6 953.64 48.15
2 14 6 950.11 47.92
2 14 6 929.9 51.25
2 14 6 902.78 49.3
-2 -14 -6 938.82 50.46
-2 -14 -6 957.31 48.77
-2 -14 -5 8.1 0.61
-2 -14 -5 8.16 1.02
2 14 5 9.05 0.69
-2 -14 -5 6.48 2.06
-2 -14 -5 9.2 3.26
2 14 5 10.79 3.28
2 14 5 13.86 5.78
-2 -14 -4 720.93 36.78
-2 -14 -4 697.34 37.39
-2 -14 -4 770.3 39.34
2 14 4 719.68 38.02
-2 -14 -3 22.98 1.56
-2 -14 -3 18.77 2.61
2 14 3 23.14 3.41
2 14 2 120.13 7.64
-2 -14 -2 114.38 6.18
2 14 1 22.03 4.37
2 14 1 15.65 2.98
2 14 1 16.98 1.85
-2 -14 -1 17.15 1.24
2 14 0 22.34 3.13
2 14 0 20.67 4.15
-2 -14 0 22.63 1.47
2 14 0 26.5 4.75
2 14 -1 16.69 3.67
2 14 -1 14.85 2.74
-2 -14 1 11.95 0.94
2 14 -1 13.39 3.84
-2 -14 2 59.42 3.3
2 14 -2 64.83 5.63
2 14 -2 64.08 4.73
2 14 -2 64.11 6.52
2 14 -3 128.2 8.56
2 14 -3 120.04 9.71
2 14 -4 5.38 3.9
2 14 -4 1.09 3.74
2 14 -5 7.98 4.4
2 14 -6 25.5 5.21
2 14 -7 23.71 5.23
2 14 -8 7.99 5.07
2 14 -9 -0.7 4.64
2 14 -10 11.84 5.75
2 14 -11 9.99 5.86
-2 -15 -21 150.55 10.34
-2 -15 -20 0.78 3.25
-2 -15 -20 -0.2 3.71
-2 -15 -19 69.44 6.64
-2 -15 -19 89.4 6.09
-2 -15 -18 4.26 3.44
-2 -15 -18 -1.11 3.12
-2 -15 -18 -1.57 2.61
-2 -15 -17 3.77 2.86
-2 -15 -17 1.09 3.16
-2 -15 -17 1.79 2.26
-2 -15 -16 2.41 1.96
-2 -15 -16 5.13 2.51
-2 -15 -15 141.65 7.57
-2 -15 -15 112.67 7.36
-2 -15 -14 109.85 5.94
-2 -15 -14 82.54 5.69
-2 -15 -13 233.39 11.3
-2 -15 -13 180.49 10.98
-2 -15 -12 128.36 6.23
-2 -15 -12 78.77 5.51
2 15 11 35.75 13.77
-2 -15 -11 41.01 3.25
-2 -15 -10 21.91 1.65
-2 -15 -10 15.36 1.78
2 15 10 21.14 11.92
-2 -15 -10 23.37 4.14
-2 -15 -9 5.23 0.81
-2 -15 -9 4.54 1.2
2 15 9 4.41 0.81
2 15 9 4.17 9.57
-2 -15 -9 3.15 3.2
-2 -15 -9 4.01 2.47
-2 -15 -8 8.66 0.86
-2 -15 -8 8.49 1.24
2 15 8 9.91 0.95
2 15 8 4.31 8.4
-2 -15 -8 8.92 3.38
-2 -15 -8 8.01 2.49
2 15 7 16.91 5.47
-2 -15 -7 14.02 1.04
-2 -15 -7 16.77 1.49
2 15 7 15 1.14
2 15 7 26.27 7.67
-2 -15 -7 14.64 2.59
-2 -15 -7 9.9 3.55
-2 -15 -6 12.64 1.28
2 15 6 10.48 0.86
2 15 6 10.91 6.7
2 15 6 17.91 3.87
-2 -15 -6 13.21 3.73
-2 -15 -6 13.42 2.38
2 15 5 54.68 3
-2 -15 -5 48.35 2.95
2 15 5 46.73 2.6
-2 -15 -5 47.55 3.84
-2 -15 -5 54.4 5.63
2 15 5 42.02 4.8
2 15 5 43.78 7.37
-2 -15 -4 1.01 0.73
-2 -15 -4 -1.35 3.17
-2 -15 -4 0.16 2.06
2 15 4 0.98 3.08
2 15 4 -5.1 5.54
2 15 3 16.17 3.56
-2 -15 -3 15.55 1.27
2 15 2 2.58 2.84
-2 -15 -2 0.54 0.58
2 15 1 4.04 4.56
2 15 1 -3.44 2.9
-2 -15 -1 0.75 0.56
2 15 0 43.99 4.09
2 15 0 37.14 5.1
-2 -15 0 37.81 2.27
2 15 0 35.25 5.39
2 15 -1 41.65 4.17
2 15 -1 51.82 5.52
-2 -15 1 41.36 2.41
2 15 -1 36.86 5.73
2 15 -2 1.14 3.88
2 15 -2 -3.3 2.79
2 15 -2 -1.1 3.85
2 15 -3 222.44 13.66
2 15 -3 230.98 15.31
2 15 -4 -3.27 3.95
2 15 -4 2.35 4.21
2 15 -5 0.62 4.38
2 15 -6 -4.56 5.01
2 15 -7 78.13 8.74
2 15 -8 5.03 5.44
2 15 -9 199.22 15.25
2 15 -10 7.15 5.81
-2 -16 -21 62.96 6.19
-2 -16 -20 0.81 3.3
-2 -16 -20 -0.85 4.08
-2 -16 -19 20.45 4.13
-2 -16 -19 26.15 4.04
-2 -16 -18 9.43 3.66
-2 -16 -18 8.12 3.49
-2 -16 -18 9.89 3
-2 -16 -17 21.76 3.75
-2 -16 -17 30.38 3.3
-2 -16 -16 10.93 2.86
-2 -16 -16 17.29 2.69
-2 -16 -15 37.89 3.6
-2 -16 -15 47.93 3.63
-2 -16 -14 5.69 2.08
-2 -16 -14 6.02 2.08
2 16 13 44.91 18.48
-2 -16 -13 68.21 5.19
-2 -16 -12 0.22 1.46
-2 -16 -12 -0.12 1.31
-2 -16 -11 2.78 1.4
-2 -16 -11 1.19 0.97
2 16 11 12.9 13.67
-2 -16 -11 6.54 3.88
2 16 10 17.88 11.64
-2 -16 -10 32.28 5.1
-2 -16 -10 32.93 2.48
2 16 9 0.66 10.1
2 16 9 3.11 4.62
-2 -16 -9 8.22 3.74
-2 -16 -9 4.16 1.2
2 16 8 177.35 14.73
-2 -16 -8 172.31 11.69
-2 -16 -8 161.67 8.9
2 16 7 5.41 4.11
2 16 7 -0.55 4.18
2 16 7 -1.09 7.98
-2 -16 -7 5.33 3.36
-2 -16 -7 1.22 1
-2 -16 -6 489.51 16.49
2 16 6 461 17.5
2 16 6 506.37 14.38
-2 -16 -6 495.58 11.19
-2 -16 -5 12.55 1.25
-2 -16 -5 12.74 3.93
2 16 5 8.73 3.99
2 16 5 5.57 6.47
2 16 4 165.86 12.58
2 16 4 178.05 10.81
-2 -16 -4 182.27 12.1
-2 -16 -4 167.14 9.04
2 16 3 3.82 3.42
-2 -16 -3 2.15 0.75
2 16 2 -2.96 3.45
-2 -16 -2 1.08 0.67
2 16 1 0.96 3.17
-2 -16 -1 1.41 0.64
2 16 0 79.11 6.23
2 16 0 85.11 7.57
-2 -16 0 85.85 7.62
2 16 -1 5.85 4.94
2 16 -1 -1.54 4.6
2 16 -1 2.48 2.84
2 16 -2 199.07 14.47
2 16 -2 210.64 13.13
2 16 -3 11.31 5.24
2 16 -3 19.64 4.86
2 16 -4 8.46 4.92
2 16 -4 30.7 5.48
2 16 -5 8.75 5.22
2 16 -6 4.94 5.24
2 16 -7 21.51 6.32
2 16 -8 13.23 6.08
2 16 -9 2.44 6.19
2 16 -10 -6.02 6.32
-2 -17 -20 1.67 3.61
-2 -17 -19 1.23 3.34
-2 -17 -18 0.4 3.22
-2 -17 -17 6.58 3.37
-2 -17 -16 4.42 2.91
2 17 15 45.22 24.05
-2 -17 -15 85.53 5.66
2 17 14 36.38 22.18
-2 -17 -14 6.36 2.29
2 17 13 136.65 21.49
-2 -17 -13 149.04 8.46
2 17 12 18.21 16.39
-2 -17 -12 0.23 1.62
2 17 11 63.13 7.62
2 17 11 61.62 15.81
-2 -17 -11 68.6 6.98
-2 -17 -11 68.15 4.29
2 17 10 11.46 11.94
2 17 10 8.16 5.54
-2 -17 -10 4.68 4.08
-2 -17 -10 7.38 1.45
2 17 9 6.23 10.62
-2 -17 -9 -0.52 3.72
-2 -17 -9 -0.1 1.22
2 17 8 44.84 6.21
-2 -17 -8 41 2.85
-2 -17 -8 43.54 5.6
2 17 8 34.84 10.35
-2 -17 -7 17.79 1.68
-2 -17 -7 16.1 4.62
2 17 7 29.24 9.11
2 17 7 16.84 4.99
-2 -17 -6 13.13 1.39
-2 -17 -6 12.09 4.34
2 17 6 9.36 4.63
2 17 6 8.38 7.51
-2 -17 -5 2.06 0.91
-2 -17 -5 2.64 3.85
2 17 5 -0.46 6.97
2 17 5 -0.84 4.16
-2 -17 -4 33.57 2.25
-2 -17 -4 32.65 5.43
2 17 4 27.67 7.74
2 17 4 42.28 5.24
2 17 3 9.37 4.03
-2 -17 -3 12.47 1.2
2 17 2 68.35 6.07
-2 -17 -2 67.78 3.86
2 17 1 38.37 4.63
2 17 0 64.48 7.31
2 17 0 63.24 5.8
-2 -17 0 73.47 7.11
2 17 -1 38.86 6.54
2 17 -1 45.42 6.59
2 17 -1 39.17 4.69
2 17 -2 7.92 4.96
2 17 -2 2.17 5.28
2 17 -3 88.29 9.55
2 17 -3 96.69 8.4
2 17 -4 1.43 5.27
2 17 -5 7.39 5.75
2 17 -6 5.33 5.59
2 17 -7 105.63 10.8
2 17 -8 19.83 6.49
2 17 -9 263.23 19.25
2 18 18 11.59 32.08
2 18 17 82.96 30.69
-2 -18 -16 7.22 3.23
2 18 16 26.8 26.23
-2 -18 -15 42.32 3.94
2 18 15 13.4 25.08
-2 -18 -14 11.35 2.6
2 18 14 15 21.58
2 18 14 5.84 8.46
-2 -18 -13 6.54 2.15
2 18 13 -6.74 19.16
2 18 13 2.59 7.86
-2 -18 -12 7.11 1.91
2 18 12 7.08 7.37
2 18 12 19.38 17.52
-2 -18 -11 25.94 2.44
-2 -18 -11 24.2 5.02
2 18 11 15 15.24
2 18 11 18.27 7.33
-2 -18 -10 18.82 2.04
-2 -18 -10 18.81 4.65
2 18 10 36.48 7.21
2 18 10 24.42 13.53
-2 -18 -9 61.15 3.85
-2 -18 -9 55.49 6.65
2 18 9 61.48 13.07
-2 -18 -8 201.94 10.61
-2 -18 -8 168.23 13.27
2 18 8 185.79 16.59
-2 -18 -7 10.79 1.43
-2 -18 -7 13.32 4.48
2 18 7 8.78 5.56
2 18 7 4.17 9.59
-2 -18 -6 173.69 9.24
-2 -18 -6 164.28 12.27
2 18 6 165.62 11.53
2 18 6 158.81 14.67
-2 -18 -5 5.42 1.11
-2 -18 -5 16.94 4.94
2 18 5 25.02 8.89
2 18 5 2.04 4.81
-2 -18 -4 197.98 10.5
2 18 4 195.48 12.6
-2 -18 -4 204.85 13.85
2 18 4 193.57 14.51
-2 -18 -3 0.73 0.78
2 18 3 -5.01 4.45
2 18 3 2.05 7.43
2 18 2 15.23 4.54
2 18 1 17.14 4.58
2 18 0 55.77 5.61
2 18 0 53.94 8.07
-2 -18 0 59.47 6.91
2 18 -1 34.35 7.05
-2 -18 1 19.25 5.25
2 18 -2 125.5 11.5
2 18 -2 143.73 10.98
2 18 -3 -5.18 5.74
2 18 -3 8.64 6.63
2 18 -4 182.61 14.69
2 18 -5 3.19 5.89
2 18 -6 56.52 8.66
2 18 -7 0.86 6.1
2 18 -8 45.72 8.57
2 19 17 28.17 30.22
2 19 16 11.57 10.34
2 19 16 23.28 25.56
-2 -19 -15 159.48 9.22
2 19 15 134.83 13.84
2 19 15 127.38 27.2
-2 -19 -14 23.12 3.02
2 19 14 18.87 22.09
2 19 14 20.76 9.44
-2 -19 -13 361.37 18.85
2 19 13 305.05 29.39
2 19 13 335.28 21.72
-2 -19 -12 9.82 2.21
2 19 12 9.68 8.51
2 19 12 0.72 17.95
-2 -19 -11 81.06 5.02
-2 -19 -11 64.22 7.72
2 19 11 79.95 17.18
-2 -19 -10 -0.11 1.35
-2 -19 -10 3.51 4.42
2 19 10 3.25 7.38
2 19 10 7.55 14.47
-2 -19 -9 32.18 2.56
-2 -19 -9 27.99 5.42
2 19 9 40.36 13.5
-2 -19 -8 7.92 1.48
-2 -19 -8 3.49 4.02
2 19 8 5.5 11.85
-2 -19 -7 14.14 1.61
-2 -19 -7 24.08 5.14
2 19 7 2.51 6.41
2 19 7 13.15 11.11
-2 -19 -6 1.87 1.11
-2 -19 -6 1.79 4.06
2 19 6 5.01 10.46
2 19 6 5.88 6.3
-2 -19 -5 -0.16 0.99
-2 -19 -5 0.6 4.32
2 19 5 2.43 5.63
-2 -19 -4 11.48 4.58
2 19 4 3.26 5.4
2 19 4 8.6 8.61
2 19 3 8.29 8.51
2 19 3 10.41 5.3
2 19 2 23.81 5.5
-2 -19 -1 0.61 4.69
2 19 1 4.15 4.8
-2 -19 0 51.92 7
2 19 0 58.1 6.18
-2 -19 1 7.04 4.83
2 19 -1 15.95 8.2
2 19 -2 7.43 7.49
-2 -19 2 -5.22 5.22
-2 -19 3 9.97 5.31
2 19 -3 9.77 8.1
2 19 -3 1.57 6.1
2 19 -4 4.12 6.27
2 19 -5 -1.72 6.7
2 19 -6 0.9 7.36
2 19 -7 91.43 11.34
2 20 15 22.28 24.65
-2 -20 -14 3.69 2.91
2 20 14 15.22 21.95
-2 -20 -13 1.43 2.43
2 20 13 10.79 10.08
2 20 13 26.34 20.51
-2 -20 -12 2.97 2.2
2 20 12 12.28 17.54
2 20 12 4.81 8.98
-2 -20 -11 20.6 2.47
-2 -20 -11 23.17 5.6
2 20 11 25.66 16.99
2 20 11 23.82 9.13
-2 -20 -10 10.53 1.92
-2 -20 -10 3.71 4.67
2 20 10 -1.82 15.35
2 20 10 12.51 8.55
-2 -20 -9 21.67 2.17
-2 -20 -9 22.85 5.55
2 20 9 15.59 13.95
-2 -20 -8 72.6 4.61
-2 -20 -8 83.81 8.29
2 20 8 82.58 9.48
2 20 8 78.96 14.5
-2 -20 -7 4.96 1.39
-2 -20 -7 16.21 5.1
2 20 7 19.45 12.66
2 20 7 -3.57 7.32
-2 -20 -6 142.65 7.81
-2 -20 -6 135.11 11.26
2 20 6 135.32 11.4
2 20 6 153.83 15.21
-2 -20 -5 1.28 4.98
2 20 5 2.82 6.64
2 20 5 3.7 10.48
-2 -20 -4 68.85 7.96
2 20 4 61.55 7.94
2 20 4 71.97 11.69
2 20 3 3 6.26
2 20 3 9.18 9.38
2 20 2 1.76 5.8
-2 -20 -1 -5.23 5.36
2 20 1 8.87 5.91
-2 -20 0 64.16 7.74
-2 -20 1 3.37 5.1
2 20 -1 1.08 9.03
2 20 -6 75.68 11.07
-2 -21 -13 289 15.47
2 21 13 218.71 26.26
-2 -21 -12 7.31 2.56
2 21 12 24.73 19.11
-2 -21 -11 141.97 8.1
-2 -21 -11 134.33 11.39
2 21 11 109.68 19.68
-2 -21 -10 -0.23 1.7
-2 -21 -10 -2.61 5.14
2 21 10 2.41 16.17
-2 -21 -9 48.31 3.47
-2 -21 -9 51.32 7.16
2 21 9 47.91 16.06
-2 -21 -8 2.32 1.47
-2 -21 -8 16.26 5.54
2 21 8 4.4 14.19
2 21 8 7.19 8.91
-2 -21 -7 3.94 5.16
2 21 7 10.98 13.34
2 21 7 9.71 8.5
-2 -21 -6 28.1 6.24
2 21 6 -5.95 8.13
2 21 6 1.93 12.71
-2 -21 -5 28.43 6.21
2 21 5 22.67 12.23
2 21 5 20.03 7.71
-2 -21 -4 -2.05 5.33
2 21 4 4.75 7.41
2 21 4 -3.57 11.23
2 21 3 45.48 7.96
2 21 3 42.07 11.29
2 21 2 4.37 10.43
2 21 2 8.16 6.9
2 21 1 11.97 6.64
-2 -22 -12 3.88 2.45
-2 -22 -11 2.94 2.26
-2 -22 -10 34.68 3.08
3 -23 -6 11.21 2.88
-3 22 3 6.62 9.61
3 -22 -4 6.57 2.09
-3 22 4 4.02 9.82
3 -22 -5 18.98 2.64
-3 22 5 14.62 10.28
3 -22 -6 2.47 2.38
-3 22 6 7.87 10.14
3 -22 -7 14.19 2.89
-3 22 7 13.4 9.91
3 -22 -8 66.14 4.87
-3 22 8 50.51 11.46
-3 22 9 11.18 11.13
-3 22 10 74.15 13.1
-3 22 11 22.5 12.28
-3 22 12 27.86 12.98
3 -21 0 -1.34 5.4
3 -21 -1 219.78 16.04
-3 21 1 243.48 16.01
3 -21 -2 1.36 1.59
3 -21 -2 -3.93 5.04
3 -21 -3 86.01 5.38
3 -21 -3 88.29 8.97
-3 21 3 94.84 10.64
3 -21 -4 -0.24 1.74
3 -21 -4 -2.62 4.87
-3 21 4 -6.79 8.59
3 -21 -5 89.55 5.51
3 -21 -5 84.09 8.99
-3 21 5 71.51 10.39
3 -21 -6 2.92 2.15
3 -21 -6 -0.66 4.54
3 -21 -7 6.05 2.33
-3 21 7 -1.07 9.5
-3 21 7 4.35 7.81
3 -21 -8 1.61 2.66
-3 21 8 13.34 9.94
-3 21 8 3.47 7.94
3 -21 -9 29.4 3.47
-3 21 9 28.61 8.5
-3 21 9 29.4 10.91
3 -21 -10 4.42 3.16
-3 21 10 3.09 10.85
-3 21 11 56.02 12.08
-3 21 12 13.54 11.86
3 -20 4 158.89 12.47
3 -20 3 -0.65 5.2
3 -20 2 5.84 4.88
3 -20 1 -1.29 5.06
3 -20 0 1.28 4.77
-3 20 0 1.83 7.42
3 -20 -1 0.77 1.42
3 -20 -1 1.26 4.46
3 -20 -2 48.33 3.45
3 -20 -2 43.03 6.63
-3 20 2 61.8 8.37
3 -20 -3 -0.23 1.55
3 -20 -3 0.62 4.27
-3 20 3 -6.25 7.66
3 -20 -4 0.12 1.57
3 -20 -4 1.24 4.62
-3 20 4 7.58 7.4
3 -20 -5 10.22 2.01
3 -20 -5 13.74 5.22
3 -20 -6 8.31 2.05
3 -20 -6 8.82 4.67
-3 20 6 -1 8.12
-3 20 6 6.64 6.93
3 -20 -7 8.55 2.25
-3 20 7 29.11 9.12
-3 20 7 20.68 7.06
3 -20 -8 39.76 3.47
-3 20 8 32.86 7.74
-3 20 8 37.76 9.74
3 -20 -9 10.57 2.78
-3 20 9 -0.74 9.67
-3 20 9 16.92 7.53
3 -20 -10 80.26 5.66
-3 20 10 69.45 11.86
-3 20 10 89.72 9.58
3 -20 -11 8 3.09
-3 20 11 3.58 8.04
-3 20 11 -2.85 11.06
-3 20 12 10.49 8.09
-3 20 12 13.18 11.65
-3 20 13 30.71 12.69
-3 20 13 4.64 8.44
-3 20 14 57.72 9.27
3 -19 7 22.96 5.91
3 -19 6 1.26 4.86
3 -19 5 4.99 5.02
3 -19 4 -1.23 4.66
3 -19 3 29.44 5.81
3 -19 2 2.44 4.54
3 -19 1 120.82 6.8
3 -19 1 107.08 9.98
3 -19 0 0.53 1.34
3 -19 0 -0.6 4.35
3 -19 -1 241.58 12.67
3 -19 -1 207.44 15.46
-3 19 1 229.8 14.99
3 -19 -2 4.29 1.52
3 -19 -2 2.37 3.94
-3 19 2 7.41 6.65
3 -19 -3 376.33 19.61
3 -19 -3 350.1 22.51
-3 19 3 372.59 21.64
3 -19 -4 13.18 1.94
3 -19 -4 12.96 4.76
-3 19 4 10.65 6.67
3 -19 -5 36.88 2.93
3 -19 -5 27.21 5.48
-3 19 5 28.78 7.22
-3 19 5 38.42 6.51
3 -19 -6 26.28 2.58
3 -19 -6 15.54 4.9
-3 19 6 16.28 7.62
-3 19 6 18.11 6.22
3 -19 -7 30.88 2.86
-3 19 7 28.78 8.17
-3 19 7 41.77 6.74
3 -19 -8 16.15 2.49
-3 19 8 10.6 7.8
3 -19 -9 76.9 5.15
-3 19 9 69.71 10.07
-3 19 9 73.39 8.37
3 -19 -10 8.56 2.56
-3 19 10 0.27 6.78
3 -19 -11 174.09 9.86
-3 19 11 148.01 14.54
-3 19 11 163.45 12.31
3 -19 -12 14.64 3.45
-3 19 12 12.11 7.57
-3 19 12 9.35 10.7
-3 19 13 89.75 9.64
-3 19 13 79.39 13.17
-3 19 14 9.5 12.32
-3 19 14 5.99 7.5
-3 19 15 44.19 8.44
-3 19 16 -1.77 7.94
3 -18 9 6.3 4.88
3 -18 8 52.43 7.02
3 -18 7 3.63 4.7
3 -18 6 242.96 16.37
3 -18 5 0.58 4.34
3 -18 4 255.93 16.83
3 -18 3 16.11 5.24
3 -18 2 97.22 5.64
3 -18 2 96.24 8.78
3 -18 1 0.71 1.1
3 -18 1 3.42 4.31
-3 18 -1 0.28 5.72
3 -18 0 23.58 2.1
3 -18 0 19.33 5.02
-3 18 0 25.62 6.09
3 -18 -1 -0.11 1.38
3 -18 -1 0.57 3.73
-3 18 1 -0.28 5.39
3 -18 -2 5.85 1.5
3 -18 -2 6.12 4.11
-3 18 2 2.83 5.28
3 -18 -3 0.99 1.33
3 -18 -3 1.65 3.9
-3 18 3 8.93 5.51
3 -18 -4 12.6 1.77
3 -18 -4 12.22 4.6
-3 18 4 9.18 5.57
3 -18 -5 32 2.69
3 -18 -5 33.52 5.36
-3 18 5 25.7 6.51
-3 18 5 30.85 5.51
3 -18 -6 -0.35 1.55
3 -18 -6 2.83 3.84
-3 18 6 -2.61 5.99
-3 18 6 3.73 5.07
-3 18 7 -1.04 6.17
-3 18 7 2.54 5.11
3 -18 -7 1.92 1.67
-3 18 8 15.68 7.32
-3 18 8 14.47 5.79
3 -18 -8 15.8 2.25
-3 18 9 2.67 7.45
-3 18 9 0.51 5.78
3 -18 -9 1.8 2
-3 18 10 37.42 6.73
-3 18 10 27.93 8.53
3 -18 -10 44 3.6
-3 18 11 2.02 6.28
-3 18 11 2.08 8.96
3 -18 -11 10.04 2.76
-3 18 12 16.09 9.94
-3 18 12 5.57 6.77
3 -18 -12 12.69 3.14
-3 18 13 -3.26 6.79
-3 18 13 11.92 11.02
3 -18 -13 1.73 3.09
-3 18 14 19.85 7.2
-3 18 14 23.54 12.33
3 -18 -14 27.8 4.08
-3 18 15 19.84 7.34
-3 18 16 176.92 12.73
-3 18 17 11.17 7.63
3 -17 10 15.18 4.99
3 -17 9 27.96 5.76
-3 17 -9 30.99 8.45
3 -17 8 8.16 4.93
-3 17 -8 -0.96 7.06
3 -17 7 6.27 4.67
3 -17 6 5.59 4.44
3 -17 5 9.31 4.83
3 -17 4 24.84 4.86
3 -17 4 16.84 1.74
3 -17 3 25.19 5.06
3 -17 3 35.21 2.54
3 -17 2 5.34 3.93
3 -17 2 4.54 1.19
3 -17 1 47.61 3.21
3 -17 1 52.79 6.01
-3 17 -1 51.77 6.04
3 -17 0 2.84 1.18
3 -17 0 1.07 3.82
-3 17 0 5.23 4.55
3 -17 -1 193.8 10.46
3 -17 -1 177.22 13.15
-3 17 1 199.16 12.19
3 -17 -2 1.17 1.18
3 -17 -2 2.1 3.78
-3 17 2 -1.09 4.34
3 -17 -3 196.26 10.63
3 -17 -3 187.54 13.28
-3 17 3 196.06 12.36
3 -17 -4 13.21 1.74
3 -17 -4 8.36 4.15
-3 17 4 12.07 4.78
3 -17 -5 0.22 1.29
3 -17 -5 -2.11 3.87
-3 17 5 2.59 4.18
-3 17 5 1.24 4.7
3 -17 -6 22.73 2.28
3 -17 -6 29.4 5.27
-3 17 6 19.86 4.65
-3 17 6 30.2 5.9
-3 17 7 73.21 7.84
-3 17 7 75.25 6.68
3 -17 -7 74.15 4.7
-3 17 8 2.17 5.9
-3 17 8 12.72 4.78
3 -17 -8 3.96 1.77
-3 17 9 176 11.77
-3 17 9 183.88 13.25
3 -17 -9 187.44 10.27
-3 17 10 -8.47 7.66
-3 17 10 -8.2 4.96
3 -17 -10 0.51 2.04
-3 17 11 177.67 14.86
-3 17 11 197.92 12.9
3 -17 -11 207.98 11.29
-3 17 12 4.04 9.12
-3 17 12 22.59 5.96
3 -17 -12 13.13 2.76
-3 17 13 199.12 13.15
-3 17 13 183.43 16.2
3 -17 -13 205.7 11.48
-3 17 14 -5.45 13.94
-3 17 14 2.63 6.28
3 -17 -14 -0.88 3.35
-3 17 15 69.75 8.3
-3 17 15 73.72 14.66
3 -17 -15 78.23 5.87
3 -17 -15 74.83 6.82
-3 17 16 8.17 6.88
-3 17 17 12 7.09
-3 16 -10 35.18 7.91
-3 16 -9 3.77 6.54
3 -16 8 140.66 10.08
-3 16 -8 83.93 11.07
3 -16 7 20.38 4.8
-3 16 -7 20.99 7.22
3 -16 6 372.62 21.32
-3 16 -6 315.54 22.88
3 -16 5 -1.03 3.88
3 -16 5 2.82 1.21
3 -16 4 402.64 23.72
3 -16 4 402.85 21.06
3 -16 3 3.98 3.78
3 -16 3 7.08 1.24
3 -16 2 234.25 15.14
3 -16 2 234.44 12.55
-3 16 -1 8.43 3.89
3 -16 1 3.97 3.39
3 -16 1 6.49 1.25
-3 16 0 1.73 3.65
3 -16 0 4.47 3.35
3 -16 0 1.5 1.06
-3 16 1 3.03 3.76
3 -16 -1 -0.5 3.53
3 -16 -1 3.01 1.18
-3 16 2 31.52 4.79
3 -16 -2 37.23 5.37
3 -16 -2 31.89 2.48
-3 16 3 7.59 4.19
3 -16 -3 11.67 4.05
3 -16 -3 7.62 1.41
-3 16 4 31.02 5.03
-3 16 4 35.63 4.42
3 -16 -4 34.79 5.3
3 -16 -4 34.83 2.65
-3 16 5 6.07 4.3
-3 16 5 14.18 3.72
3 -16 -5 13.38 4.16
3 -16 -5 14.73 1.74
-3 16 6 120.38 9.31
-3 16 6 118.28 8.27
3 -16 -6 117.24 9.54
3 -16 -6 124.94 7.01
3 -16 -7 2.8 1.5
-3 16 7 10.2 5.12
-3 16 7 2.71 3.62
3 -16 -8 38.48 2.96
-3 16 8 35.89 4.76
-3 16 8 30.18 6.1
3 -16 -9 -0.24 1.68
-3 16 9 2.29 3.89
3 -16 -10 31.69 2.9
3 -16 -10 31.8 2.6
-3 16 10 30.3 4.93
-3 16 10 16.02 6.85
3 -16 -11 0.89 1.99
3 -16 -11 -0.13 1.6
-3 16 11 -2.06 4.5
3 -16 -12 7.73 2.47
3 -16 -12 9.76 2
-3 16 12 4.21 8.21
-3 16 12 3.91 4.9
3 -16 -13 -2.57 2.65
3 -16 -13 0.32 1.92
-3 16 13 5.05 9.64
-3 16 13 -5.94 4.99
3 -16 -14 9.07 3.15
-3 16 14 9.05 5.64
-3 16 14 21.66 11.45
3 -16 -14 10.34 2.39
3 -16 -15 23.54 3.79
3 -16 -15 26.01 4.33
3 -16 -15 24.8 3.16
-3 16 15 30.45 6.25
-3 16 15 20.04 12.93
3 -16 -16 46.41 5.5
3 -16 -16 55.74 4.6
-3 16 16 45.54 7.04
3 -16 -17 26.55 3.94
-3 16 17 21.74 6.38
3 -16 -18 56.58 5.52
-3 15 -11 101.9 11.35
-3 15 -10 2.74 5.8
-3 15 -9 51.91 8.27
-3 15 -8 16.26 6.59
3 -15 7 5 4.11
-3 15 -7 3.29 5.63
3 -15 6 18.6 4.49
3 -15 6 18.72 1.82
-3 15 -6 6.33 5.74
3 -15 5 1.44 3.43
3 -15 5 0.51 1.07
3 -15 4 5.14 3.71
3 -15 4 3.81 1.16
3 -15 3 89.53 7.52
3 -15 3 86.71 5.11
-3 15 -2 5.61 3.36
3 -15 2 6.88 3.26
3 -15 2 6.64 1.17
3 -15 1 84.89 7.27
-3 15 -1 74.74 6.16
3 -15 1 80.33 4.73
3 -15 0 59.82 6.1
-3 15 0 63.64 5.36
3 -15 0 59.86 3.76
-3 15 1 34.02 4.27
3 -15 -1 29.46 4.73
3 -15 -1 33.43 2.44
-3 15 2 39.34 4.35
3 -15 -2 30.1 4.56
3 -15 -2 35.71 2.56
-3 15 3 118.8 8.23
-3 15 3 158.12 9.65
3 -15 -3 155.67 10.58
3 -15 -3 160.81 8.11
-3 15 4 177.06 10.71
3 -15 -4 205.97 10.56
-3 15 4 184.52 11.9
-3 15 4 200.1 11.52
3 -15 -4 206.32 12.89
-3 15 5 59.5 4.22
3 -15 -5 69.93 4.18
3 -15 -5 67.83 3.78
-3 15 5 72.4 6.3
-3 15 5 66.27 5.46
3 -15 -5 58 6.27
-3 15 6 0.12 1.21
3 -15 -6 -0.21 1.26
3 -15 -6 0.74 0.86
-3 15 6 1.9 3.14
-3 15 6 1.86 4.12
3 -15 -6 3.81 3.34
3 -15 -7 34.87 2.47
-3 15 7 31.45 4.13
-3 15 7 33.91 5.34
-3 15 7 32.95 2.65
3 -15 -7 36.68 2.78
3 -15 -8 32.32 2.61
3 -15 -8 31.73 2.44
-3 15 8 24.47 5.79
-3 15 8 29.42 4.19
3 -15 -9 284.65 15.46
3 -15 -9 293.41 15.47
-3 15 9 308.74 18.03
-3 15 9 283.18 16.33
3 -15 -10 18.27 2.32
3 -15 -10 23.79 2.3
-3 15 10 20.42 4.15
-3 15 10 29.35 6.84
3 -15 -11 391.76 20.34
3 -15 -11 397.84 20.45
-3 15 11 364.39 21.09
-3 15 11 347.16 23.06
3 -15 -12 13.16 2.32
3 -15 -12 11.08 2.15
-3 15 12 4.76 4.13
-3 15 12 11.35 8.31
3 -15 -13 308.19 16.62
-3 15 13 284.25 20.56
-3 15 13 277.17 17.31
3 -15 -13 338.15 16.91
3 -15 -14 7.69 2.88
3 -15 -14 9.6 3.21
-3 15 14 10.54 4.9
-3 15 14 18.7 11.2
3 -15 -14 12.61 2.53
3 -15 -15 47.41 4.45
3 -15 -15 39.27 5.08
3 -15 -15 47.19 4.18
-3 15 15 29.97 12.71
-3 15 15 38.96 5.86
3 -15 -16 9.77 3.55
3 -15 -16 13.8 3.23
-3 15 16 7.57 5.29
-3 15 16 15.15 14.69
3 -15 -17 3.09 3.37
3 -15 -17 2.1 3.48
-3 15 17 6.97 5.57
3 -15 -18 40.98 5.15
-3 14 -12 8.27 6.55
-3 14 -11 8.87 6.9
-3 14 -10 79.27 9.63
-3 14 -9 3.31 5.58
3 -14 8 216.68 11.68
-3 14 -8 202.6 16
3 -14 7 10.71 1.51
-3 14 -7 6.11 5.18
3 -14 6 230.56 12.27
3 -14 6 239.52 14.65
-3 14 -6 190.88 15.84
3 -14 5 3.11 3.41
3 -14 5 1.65 1.05
-3 14 -5 4.28 4.78
3 -14 4 316.94 16.78
3 -14 4 324.48 19.03
3 -14 3 0.85 2.9
3 -14 3 1.28 0.89
3 -14 2 6.01 1.14
3 -14 2 6.36 3.27
-3 14 -2 4.14 2.77
3 -14 1 3.57 1.05
3 -14 1 7.62 3.08
-3 14 -1 3.24 2.74
3 -14 0 106.6 6.04
3 -14 0 102.11 8.17
-3 14 0 106.93 7.14
3 -14 -1 10.63 1.34
-3 14 1 12.44 3.13
3 -14 -1 11.51 3.59
-3 14 2 78.03 5.77
3 -14 -2 114.74 5.48
3 -14 -2 90 4.76
-3 14 2 112.83 6.87
3 -14 -2 105.81 7.68
-3 14 3 8.85 2
3 -14 -3 9.82 1.32
3 -14 -3 10.34 0.87
-3 14 3 7.98 3.13
3 -14 -3 10.56 3.3
-3 14 4 379.02 21.42
3 -14 -4 416.71 21.35
3 -14 -4 413.13 21.02
-3 14 4 407.59 22.54
-3 14 4 416.5 22.06
3 -14 -4 431.66 23.64
-3 14 5 0.11 1.17
3 -14 -5 2.68 1.22
3 -14 -5 2.07 0.86
-3 14 5 -2.6 3.51
-3 14 5 1.97 2.29
3 -14 -5 -1.3 2.89
-3 14 6 311.95 17.18
3 -14 -6 338.16 17.08
-3 14 6 297 18.62
-3 14 6 321.52 17.95
3 -14 -6 315.69 19.43
3 -14 -6 339.93 17.23
3 -14 -7 -0.42 1.22
3 -14 -7 1.29 1.09
-3 14 7 -3.6 2.72
-3 14 7 2.97 4.34
3 -14 -8 91.89 5.51
3 -14 -8 96.54 5.54
-3 14 8 93.38 8.07
-3 14 8 87.5 6.44
3 -14 -9 43.18 3.02
3 -14 -9 40.54 3.03
-3 14 9 36.76 6.28
-3 14 9 32.13 4.13
3 -14 -10 25.83 2.44
3 -14 -10 28.02 2.6
-3 14 10 26.99 3.9
-3 14 10 28.47 6.68
3 -14 -11 17.15 2.13
3 -14 -11 15.56 2.27
-3 14 11 13.65 3.48
-3 14 11 8.58 6.69
3 -14 -12 8.66 2.1
3 -14 -12 3.67 1.92
-3 14 12 3.28 3.29
-3 14 12 4.86 7.89
3 -14 -13 -1.14 2.18
-3 14 13 6.11 3.78
-3 14 13 8.24 9.37
3 -14 -13 3.22 2.14
3 -14 -14 17.8 2.92
3 -14 -14 16.25 3.63
3 -14 -14 15.6 2.76
-3 14 14 21.31 10.65
-3 14 14 15.35 4.05
3 -14 -15 26 4.21
3 -14 -15 30.55 3.54
-3 14 15 20.21 4.51
-3 14 15 14.92 12.01
3 -14 -16 8.72 3.42
-3 14 16 11.46 4.59
3 -14 -16 12.89 3.38
3 -14 -17 6.53 3.9
-3 14 17 6.93 4.75
3 -14 -17 11.93 3.69
3 -14 -17 10.83 3.78
3 -14 -18 85.44 7.5
3 -14 -18 98.67 7.4
-3 13 -13 244.73 18.16
-3 13 -12 66.5 8.78
-3 13 -11 294.17 20.34
-3 13 -10 21.82 5.86
3 -13 9 158.09 9.26
-3 13 -9 168.21 8.68
-3 13 -9 160.3 13.29
3 -13 8 39.5 2.88
-3 13 -8 37.33 6.56
-3 13 -8 36.58 2.15
3 -13 7 0.69 1.22
-3 13 -7 6.41 5.04
3 -13 6 8.38 1.34
-3 13 -6 11.73 4.97
3 -13 5 4.91 2.97
3 -13 5 12.27 1.52
-3 13 -5 16.63 5.03
3 -13 4 59.83 5.83
3 -13 4 66.98 4.04
-3 13 -4 61.87 7.34
3 -13 3 20.28 1.79
3 -13 3 24.66 3.86
3 -13 2 11.75 1.38
3 -13 2 7.76 3.15
-3 13 -2 18.28 2.82
3 -13 1 51.15 3.25
3 -13 1 44.35 5.11
-3 13 -1 54.91 4.4
3 -13 0 0.09 0.97
3 -13 0 0.39 2.91
-3 13 0 1.43 2.45
3 -13 -1 161.67 8.73
-3 13 1 156.32 9.61
3 -13 -1 156.04 10.64
-3 13 2 15.66 2.3
3 -13 -2 19.7 1.1
3 -13 -2 20.51 1.68
3 -13 -2 17.24 1.22
-3 13 2 13.81 2.9
3 -13 -2 19.57 3.6
3 -13 -3 47.51 2.58
-3 13 3 41.4 3.33
3 -13 -3 49.7 3.11
3 -13 -3 47.85 2.78
-3 13 3 52.26 4.63
3 -13 -3 46.8 5.02
-3 13 4 1.87 1.23
3 -13 -4 1.5 1.06
3 -13 -4 1.84 0.78
-3 13 4 3.04 2.96
-3 13 4 2.36 2.29
3 -13 -4 0.4 2.7
-3 13 5 115.72 6.93
3 -13 -5 130.1 6.88
3 -13 -5 129.45 6.99
-3 13 5 123.57 7.72
-3 13 5 118.01 8.56
3 -13 -5 121.95 8.9
3 -13 -6 94.12 5.05
3 -13 -6 84.36 5.01
-3 13 6 85.62 5.02
-3 13 6 72.45 6.66
-3 13 6 80.07 5.93
3 -13 -6 71.01 7.01
3 -13 -7 87.08 5.33
3 -13 -7 96.07 5.41
-3 13 7 92.6 7.56
-3 13 7 88.1 6.12
3 -13 -8 6.23 1.37
3 -13 -8 7.06 1.44
-3 13 8 4.35 2.64
-3 13 8 6.12 4.53
3 -13 -9 207.33 10.93
3 -13 -9 204.4 11.12
-3 13 9 192.43 13.45
-3 13 9 186.89 11.51
3 -13 -10 83.57 4.99
3 -13 -10 82.02 5.24
-3 13 10 76.19 5.78
-3 13 10 73.5 8.44
3 -13 -11 273.36 13.95
3 -13 -11 271.84 14.27
-3 13 11 238.52 14.43
3 -13 -12 19.97 2.32
-3 13 12 13.92 3.35
3 -13 -12 19.75 2.59
3 -13 -13 53.29 3.93
3 -13 -13 55.79 5.22
3 -13 -13 48.47 4.17
-3 13 13 53.18 4.76
-3 13 13 58.55 10.15
3 -13 -14 14.58 3.4
3 -13 -14 19.9 2.96
-3 13 14 22.04 3.74
3 -13 -15 35.35 4.4
-3 13 15 24.67 4.11
3 -13 -15 22.14 3.48
3 -13 -16 40.57 4.13
3 -13 -16 36.7 4.8
-3 13 16 42.19 4.72
3 -13 -16 47.09 4.46
3 -13 -17 2.32 3.57
3 -13 -17 1.23 3
-3 13 17 0.18 4.08
3 -13 -17 0.68 3.69
3 -13 -18 18.06 4.84
3 -13 -18 18.62 4.38
3 -13 -18 18 3.98
-3 12 -14 3.49 6.21
-3 12 -13 7.45 5.6
-3 12 -12 13.63 1.54
-3 12 -12 12.69 6.13
-3 12 -11 0.6 0.96
-3 12 -11 1.52 4.89
-3 12 -10 13.1 5.22
3 -12 10 13.82 2.14
-3 12 -10 12.35 1.18
-3 12 -9 42.61 2.57
3 -12 9 49.85 3.5
-3 12 -9 49.59 7.14
3 -12 8 303.61 16.05
-3 12 -8 297.01 15.36
-3 12 -8 296.51 19.53
3 -12 7 37.45 4.6
-3 12 -7 32.91 1.95
3 -12 7 35.21 2.72
-3 12 -7 32.61 6.17
3 -12 6 172.8 9.33
3 -12 6 155.08 9.81
-3 12 -6 169.27 8.69
-3 12 -6 161.5 12.54
3 -12 5 6.22 1.21
3 -12 5 2.33 1.34
3 -12 4 162.43 8.63
3 -12 4 174.32 9.1
-3 12 -4 154.07 12.05
3 -12 4 171.89 10.94
3 -12 3 41.04 2.77
3 -12 3 39.15 4.42
3 -12 2 5.05 1.01
3 -12 2 6.73 2.76
-3 12 -2 4.26 2.11
3 -12 1 11.04 1.26
3 -12 1 10.99 3.11
-3 12 -1 12.37 2.39
3 -12 0 20 1.67
-3 12 0 17.23 2.67
3 -12 0 19.72 3.39
-3 12 1 7 2.35
3 -12 -1 5.38 1.01
3 -12 -1 6.05 0.66
3 -12 -1 5.9 0.45
-3 12 1 6.08 2.24
-3 12 1 4.74 2
3 -12 -1 5.05 2.68
-3 12 2 39.53 3.32
3 -12 -2 45.28 2.36
3 -12 -2 42.11 2.83
3 -12 -2 41.89 2.57
-3 12 2 42.87 3.97
3 -12 -2 41.19 4.54
-3 12 3 85.51 5.42
3 -12 -3 95.66 5.28
3 -12 -3 94.3 5.11
-3 12 3 85.26 5.87
-3 12 3 89.52 6.39
3 -12 -3 98.71 7.12
-3 12 4 420.63 23.73
3 -12 -4 468.25 23.75
3 -12 -4 484.36 23.72
-3 12 4 470.44 24.3
-3 12 4 437.32 24.79
3 -12 -4 451.84 25.54
-3 12 5 50.07 3.2
3 -12 -5 48.63 3.18
3 -12 -5 49.76 3.17
-3 12 5 49.32 3.94
-3 12 5 46.77 4.76
3 -12 -5 48.68 4.98
3 -12 -6 287.81 14.64
-3 12 6 259.35 14.57
3 -12 -6 283.28 14.71
-3 12 6 284.58 15.23
-3 12 6 268.2 16.05
3 -12 -7 23.44 1.96
3 -12 -7 22.4 2.09
-3 12 7 23.14 2.97
-3 12 7 28.27 4.79
3 -12 -8 64.43 3.98
3 -12 -8 65.77 4.21
-3 12 8 58.48 4.6
-3 12 8 65.16 6.77
3 -12 -9 -0.91 1.22
3 -12 -9 1.15 1.39
-3 12 9 2.28 2.31
3 -12 -10 -0.63 1.3
3 -12 -10 1.57 1.66
-3 12 10 -3.93 6.01
-3 12 10 -0.35 2.3
3 -12 -11 5.88 1.54
3 -12 -11 7.37 2.07
-3 12 11 5.14 2.52
-3 12 11 7.5 7.15
3 -12 -12 1.13 1.73
3 -12 -12 2.53 2.16
-3 12 12 -0.36 2.54
3 -12 -13 3.13 2.6
3 -12 -13 5.02 2.36
-3 12 13 10.8 2.82
3 -12 -14 4.34 2.87
-3 12 14 6.49 2.86
3 -12 -14 -0.21 2.42
3 -12 -15 37.21 3.71
3 -12 -15 37.93 4.46
-3 12 15 39.42 4.15
3 -12 -15 43.71 4.29
3 -12 -16 20.33 3.27
3 -12 -16 13.85 3.63
-3 12 16 13.94 3.46
3 -12 -16 14.83 3.67
3 -12 -17 41.63 4.97
3 -12 -17 37.88 4.39
3 -12 -17 37.83 4.82
3 -12 -18 30.11 5.09
3 -12 -18 20.01 4.23
3 -12 -18 23.27 4.06
3 -12 -19 54.85 5.72
3 -12 -19 55.07 6.75
-3 11 -15 133.36 12.57
-3 11 -14 0.82 5.43
-3 11 -14 2.87 1.83
-3 11 -13 286.35 20.27
-3 11 -13 305.16 15.96
-3 11 -12 35.48 6.5
-3 11 -12 43.92 2.91
-3 11 -11 340.62 22.02
-3 11 -11 342.59 17.78
-3 11 -10 0.23 0.81
3 -11 10 -1.86 1.91
-3 11 -10 2.02 4.37
3 -11 9 17.17 2.28
-3 11 -9 19.94 1.43
-3 11 -9 17.9 5.46
-3 11 -8 1.37 0.55
3 -11 8 0.9 1.5
3 -11 8 0.52 4.34
-3 11 -8 -0.61 3.95
-3 11 -7 18.21 1.22
-3 11 -7 11.27 4.37
3 -11 7 20.31 2.12
3 -11 7 12.62 4.29
3 -11 6 5.2 1.37
-3 11 -6 4.04 3.81
3 -11 6 4.69 3
3 -11 6 4.61 1.08
-3 11 -6 3.56 0.51
3 -11 5 201.3 10.38
3 -11 5 203.64 10.73
-3 11 -5 193.58 10.08
3 -11 5 190.98 11.11
-3 11 -5 201.26 13.74
3 -11 4 27.75 1.76
3 -11 4 29.95 2.23
-3 11 -4 21.93 4.68
3 -11 4 33.67 3.87
3 -11 4 26.87 2.1
3 -11 3 2.91 0.51
3 -11 3 3.67 0.96
3 -11 3 1.63 2.39
3 -11 3 2.75 0.55
3 -11 2 2.81 0.38
3 -11 2 4.67 0.98
3 -11 2 2.03 0.32
-3 11 -2 5.75 2.21
3 -11 1 0.88 0.25
3 -11 1 0.97 0.79
3 -11 1 1.2 0.24
-3 11 -1 -1.02 1.65
3 -11 0 23.44 1.78
3 -11 0 19.54 1.5
3 -11 0 22.23 1.22
-3 11 0 23.44 2.65
3 -11 0 26.12 3.55
3 -11 -1 21.97 1.25
-3 11 1 22.01 2.55
3 -11 -1 23.77 1.77
3 -11 -1 21.7 1.6
-3 11 1 19.44 2.58
3 -11 -1 19.78 3.22
-3 11 2 15.44 1.82
3 -11 -2 14.54 0.92
3 -11 -2 15.7 1.39
3 -11 -2 13 1.3
-3 11 2 13.27 2.55
3 -11 -2 8.87 2.69
-3 11 3 3.64 1.17
3 -11 -3 2.44 0.93
3 -11 -3 4.66 1.04
-3 11 3 2.53 2.11
-3 11 3 7.47 1.86
3 -11 -3 5.31 2.45
-3 11 4 1.6 0.93
3 -11 -4 1.69 0.85
3 -11 -4 1.87 0.95
-3 11 4 -1.84 1.87
-3 11 4 -1.85 2.95
3 -11 -4 2.04 2.3
-3 11 5 9.05 1.3
3 -11 -5 12.49 1.35
3 -11 -5 12.85 1.58
-3 11 5 8.38 2.07
-3 11 5 14.17 4.04
3 -11 -5 17.78 3.26
3 -11 -6 0.72 1.09
-3 11 6 -0.47 1.85
-3 11 6 2.59 3
-3 11 6 0.18 0.92
3 -11 -6 2.02 0.97
3 -11 -7 293.78 15.26
3 -11 -7 291.74 15.53
-3 11 7 283.23 15.73
-3 11 7 277.97 17.06
3 -11 -8 26.94 2.06
3 -11 -8 25.11 2.43
-3 11 8 22.81 2.72
-3 11 8 19.95 5.09
3 -11 -9 121.12 6.64
3 -11 -9 122.97 7.03
-3 11 9 112.23 9.98
-3 11 9 103.46 7.09
3 -11 -10 5.91 1.38
3 -11 -10 6.45 1.9
-3 11 10 2.61 2.11
3 -11 -11 301.09 15.86
-3 11 11 276.93 15.73
3 -11 -12 52.41 4.8
3 -11 -12 50.86 4.14
-3 11 12 49.43 4.04
3 -11 -13 71.3 6.24
-3 11 13 85.36 5.65
3 -11 -13 84.92 5.79
3 -11 -14 170.96 8.56
3 -11 -14 130.32 9.7
-3 11 14 125.38 8.68
3 -11 -14 153.65 9.2
3 -11 -15 57.92 4.05
3 -11 -15 47.56 5.01
-3 11 15 48.4 4.26
3 -11 -15 48.39 4.73
3 -11 -16 54.2 4.23
3 -11 -16 54.04 5.34
-3 11 16 44.84 4.21
3 -11 -16 48.58 4.91
3 -11 -17 43.88 5.28
3 -11 -17 55.44 4.57
3 -11 -17 48.45 5.17
3 -11 -18 -1.76 4.52
3 -11 -18 -2.58 3.63
3 -11 -18 3.06 3.11
3 -11 -19 117.71 9.23
3 -11 -19 124.28 7.93
3 -11 -19 111.64 8.69
-3 10 -16 22.6 3.64
-3 10 -16 10.98 6.24
-3 10 -15 8.51 2.71
-3 10 -15 7.21 5.53
-3 10 -14 7.18 2.17
-3 10 -14 6.06 5.57
-3 10 -13 17.93 2.12
-3 10 -13 22.53 6.09
-3 10 -12 4.78 1.41
-3 10 -12 7.53 4.69
-3 10 -11 40.01 2.64
-3 10 -11 35.25 5.95
-3 10 -10 0.06 0.9
-3 10 -10 0.62 4.07
-3 10 -9 1.4 0.7
-3 10 -9 3.54 4.03
-3 10 -8 15.65 4.17
3 -10 8 11.32 2.01
3 -10 8 14.8 1.82
-3 10 -8 14.71 1.14
3 -10 7 80.54 4.56
-3 10 -7 73.84 4.1
3 -10 7 72.09 7.03
-3 10 -7 78.55 7.5
3 -10 7 78.6 4.95
3 -10 6 166.42 8.45
-3 10 -6 151.71 8.11
3 -10 6 165.65 8.88
3 -10 6 138.21 10.2
-3 10 -6 151.45 11.21
3 -10 5 28.53 2.24
-3 10 -5 28.2 4.75
-3 10 -5 24.42 1.5
3 -10 5 27.38 3.16
3 -10 5 27.56 1.78
3 -10 4 139.95 7.18
3 -10 4 136.3 7.64
3 -10 4 118.81 7.77
-3 10 -4 137.08 7.02
-3 10 -4 126.01 10.04
3 -10 3 21.04 1.33
3 -10 3 21.31 1.78
-3 10 -3 15.96 4.1
3 -10 3 23.35 3.33
3 -10 3 23.28 1.66
3 -10 2 59.72 3.36
3 -10 2 51.82 2.93
3 -10 2 57.01 4.71
-3 10 -2 53.37 3.83
3 -10 2 52.46 2.83
3 -10 1 61.94 4.31
3 -10 1 65.54 3.97
-3 10 -1 66.12 4.86
3 -10 1 66.54 5.64
3 -10 0 233.33 12.16
3 -10 0 238.81 12.62
3 -10 0 247.39 12.21
-3 10 0 230.91 13.11
3 -10 0 244.22 14.05
-3 10 0 223.57 13.38
-3 10 1 3.62 1.71
3 -10 -1 6.02 0.48
3 -10 -1 5.97 0.99
3 -10 -1 5.27 0.51
-3 10 1 5.37 1.83
3 -10 -1 5.67 2.52
-3 10 2 652.54 32.55
3 -10 -2 657.51 32.38
3 -10 -2 620.14 32.39
-3 10 2 656.22 33.07
3 -10 -2 534.84 34.3
3 -10 -2 587.58 33.68
3 -10 -2 555.95 34.16
-3 10 3 9.7 1.26
3 -10 -3 10.26 1.44
3 -10 -3 12.96 1.24
-3 10 3 9.72 2.45
-3 10 3 10.55 1.88
3 -10 -3 14.63 2.71
3 -10 -4 662 33.91
3 -10 -4 689.38 33.7
-3 10 4 608.82 33.65
-3 10 4 677.27 34.7
-3 10 4 685.52 34.12
3 -10 -4 604.62 35.08
3 -10 -5 0.59 1.11
3 -10 -5 -0.08 0.78
-3 10 5 -1.75 2.66
-3 10 5 -0.85 1.53
-3 10 5 0.33 0.82
3 -10 -6 607.02 30.79
-3 10 6 564.56 30.78
3 -10 -6 633.6 31.16
-3 10 6 616.33 32.29
-3 10 6 593.73 31.21
3 -10 -7 5.87 1.12
3 -10 -7 8.53 1.59
-3 10 7 12.57 4.16
-3 10 7 6.4 1.94
3 -10 -8 309.63 15.5
3 -10 -8 280.91 15.87
-3 10 8 287.91 15.88
-3 10 8 273.03 17.76
3 -10 -9 -0.09 1.04
3 -10 -9 0.48 1.53
-3 10 9 0.89 1.8
3 -10 -10 10.1 2.03
-3 10 10 4.91 1.94
3 -10 -11 10.04 2.67
3 -10 -11 8.05 2.28
-3 10 11 9.76 2.2
3 -10 -12 6.2 2.61
-3 10 12 5.3 2.14
3 -10 -12 5.56 2.3
3 -10 -13 15.1 2
3 -10 -13 12.76 2.98
-3 10 13 16.14 2.59
3 -10 -13 19.01 2.94
3 -10 -14 42.23 3.2
3 -10 -14 36.17 4.12
-3 10 14 32.57 3.36
3 -10 -14 39.16 3.92
3 -10 -15 96.07 5.98
3 -10 -15 107.62 7.43
-3 10 15 85.2 6.14
3 -10 -15 112.44 7
3 -10 -16 14.52 2.84
3 -10 -16 16.93 3.41
-3 10 16 10.62 2.63
3 -10 -16 14.52 3.73
3 -10 -17 56.05 5.88
3 -10 -17 61.24 4.93
3 -10 -17 67.23 5.72
3 -10 -18 7.99 5.15
3 -10 -18 3.46 3.55
3 -10 -18 6.78 2.97
3 -10 -19 -3.42 5.81
3 -10 -19 1.02 3.94
3 -10 -19 -2.32 3.43
3 -10 -20 1.94 3.29
-3 9 -18 10.51 4.92
-3 9 -17 61.25 6.15
-3 9 -16 19.89 4.2
-3 9 -15 78.53 5.79
-3 9 -14 30.05 6.22
-3 9 -14 35.66 3.52
-3 9 -13 115.12 11.23
-3 9 -13 150.97 8.41
-3 9 -12 2.51 4.28
-3 9 -12 6.64 1.88
-3 9 -11 357.27 23.74
-3 9 -11 405.24 20.81
-3 9 -10 16.54 4.41
-3 9 -10 13.56 1.44
-3 9 -9 158.37 11.99
-3 9 -9 172.33 9.17
3 -9 9 178.19 9.68
-3 9 -8 109.97 9.01
3 -9 8 105.77 6.6
-3 9 -8 121.39 6.23
-3 9 -7 -0.49 3.18
-3 9 -7 7.52 0.76
3 -9 7 8.49 1.24
3 -9 6 19.56 2.11
-3 9 -6 18.08 3.76
3 -9 6 18.13 4.11
3 -9 6 21.6 1.58
-3 9 -6 18.63 1.25
3 -9 5 111.15 6.11
3 -9 5 104.11 5.53
-3 9 -5 99.79 5.36
3 -9 5 90.38 7.22
-3 9 -5 104.15 8.19
3 -9 4 119.15 6.46
3 -9 4 117.75 5.94
-3 9 -4 109.75 5.8
3 -9 4 94.3 6.77
-3 9 -4 98.36 8.37
-3 9 -3 173.92 8.99
3 -9 3 176.94 9.58
3 -9 3 177.99 9.52
3 -9 3 178.7 9.06
3 -9 3 165.56 10.55
-3 9 -3 145.52 11.47
3 -9 2 36.47 1.85
3 -9 2 28.46 2.26
-3 9 -2 35.18 2.85
3 -9 2 27.11 3.43
3 -9 2 28.58 2.01
3 -9 1 112.44 6.36
3 -9 1 117.83 6.03
-3 9 -1 116.35 6.77
3 -9 1 101.6 7.38
3 -9 1 113.93 5.91
-3 9 0 228.88 13.24
3 -9 0 238.24 12.17
-3 9 0 232.91 12.88
3 -9 0 234.9 12.56
3 -9 0 244.44 12.25
-3 9 0 226.7 12.94
3 -9 0 224.82 13.74
3 -9 0 242.15 13.86
3 -9 0 250.4 14.42
-3 9 1 327.29 18.93
3 -9 -1 370.61 18.33
3 -9 -1 345.18 18.69
-3 9 1 376.72 19
3 -9 -1 366.94 18.4
-3 9 1 352.81 19.17
3 -9 -1 348.88 20.26
3 -9 -1 310.53 20.41
3 -9 -1 312.66 19.77
-3 9 2 1.03 1.12
3 -9 -2 0.83 0.72
3 -9 -2 1.48 0.43
-3 9 2 1.12 1.69
3 -9 -2 1.8 4.01
3 -9 -2 0.27 1.94
-3 9 3 12.25 1.39
3 -9 -3 12.92 1.65
3 -9 -3 13.26 1.29
-3 9 3 15.96 2.54
-3 9 3 14.98 1.87
3 -9 -3 13.09 2.58
3 -9 -4 84.32 5.12
3 -9 -4 88.87 4.77
-3 9 4 88.89 4.79
-3 9 4 75.98 5.09
-3 9 4 72.3 5.62
3 -9 -4 74.12 6.03
3 -9 -5 95.57 5.08
-3 9 5 80.64 5
-3 9 5 89.15 5.45
-3 9 5 91.62 6.43
3 -9 -5 91.74 5.46
3 -9 -6 99.87 5.51
-3 9 6 97.3 5.56
3 -9 -6 101.91 6.01
-3 9 6 92.15 7.29
-3 9 6 93.71 5.88
3 -9 -7 526.99 26.38
3 -9 -7 537.12 26.87
-3 9 7 499.43 26.7
3 -9 -8 181.82 9.66
3 -9 -8 181.81 10.22
-3 9 8 173.71 10.01
3 -9 -9 237.12 12.81
-3 9 9 223.06 12.53
3 -9 -10 4.85 2.1
-3 9 10 3.13 1.72
3 -9 -10 5.73 1.85
3 -9 -11 269.65 14.09
3 -9 -11 265.41 15.34
-3 9 11 247.25 14.34
3 -9 -11 282.44 14.8
3 -9 -12 33.37 2.55
3 -9 -12 34.68 3.78
-3 9 12 31.2 2.93
3 -9 -12 33.07 3.36
3 -9 -13 82.03 5.06
3 -9 -13 81.14 6.35
-3 9 13 83.04 5.36
3 -9 -13 87.58 5.96
3 -9 -14 33.08 2.87
3 -9 -14 37.36 3.96
-3 9 14 30.35 3.01
3 -9 -14 38.54 3.92
3 -9 -15 11.3 2.21
3 -9 -15 12.53 3.02
-3 9 15 12.75 2.3
3 -9 -15 14.89 3.33
3 -9 -16 53.12 4
3 -9 -16 47.53 4.79
-3 9 16 41.22 3.64
3 -9 -16 48.3 5.05
3 -9 -17 20.66 4.71
3 -9 -17 31.98 3.41
3 -9 -17 20.27 3.87
3 -9 -18 2.37 4.88
3 -9 -18 2.13 3.13
3 -9 -18 0.73 2.88
3 -9 -19 194.36 12.65
3 -9 -19 189.89 11.04
3 -9 -19 180.95 11.95
3 -9 -20 0.88 4.18
3 -9 -20 3.03 3.31
-3 8 -20 164.89 11.83
-3 8 -19 20.48 7.52
-3 8 -18 505.01 28.75
-3 8 -17 -0.57 6.92
-3 8 -17 0.78 5.54
-3 8 -16 72.77 6.73
-3 8 -15 -2.81 3.66
-3 8 -14 13.52 3.4
-3 8 -13 43.65 4.02
-3 8 -12 17.97 3.13
-3 8 -12 12.05 4.34
-3 8 -11 4.67 2.18
-3 8 -11 1.64 3.64
-3 8 -10 257.63 12.54
-3 8 -10 149.97 14.17
3 -8 9 39.55 3
-3 8 -9 43.12 2.67
-3 8 -9 34.89 4.9
3 -8 8 16.83 1.66
-3 8 -8 14.73 1.25
-3 8 -8 15.8 3.6
-3 8 -7 68.45 3.89
3 -8 7 77.52 4.22
-3 8 -7 62.1 6.18
3 -8 6 1.88 0.75
-3 8 -6 2.05 0.48
-3 8 -6 1.7 2.67
3 -8 5 9.31 0.88
-3 8 -5 9.97 0.75
-3 8 -5 10.39 3.46
3 -8 5 7.27 1.41
3 -8 5 10.02 3.33
3 -8 4 281.71 14.03
3 -8 4 274.29 14.54
3 -8 4 264.49 15.27
-3 8 -4 265.95 13.92
-3 8 -4 276.18 16.52
3 -8 3 45.36 3.28
3 -8 3 43.89 3.74
-3 8 -3 34.15 5.43
3 -8 3 38.83 4.62
3 -8 3 35.39 3.83
3 -8 2 19.47 1.83
3 -8 2 22.05 1.94
3 -8 2 39 1.77
3 -8 2 24.47 2.76
3 -8 2 26.67 3.17
-3 8 -2 27.04 2.32
3 -8 2 25 4.21
3 -8 1 100.76 5.32
-3 8 -1 91.5 6.9
3 -8 1 95.61 5.11
3 -8 1 100.31 5.56
3 -8 1 111.98 6.55
3 -8 1 98.92 5.89
-3 8 -1 107.73 5.91
3 -8 1 98.71 6.56
3 -8 1 109.19 7.39
-3 8 0 863.06 48.66
3 -8 0 922.56 47.85
-3 8 0 961.55 48.54
3 -8 0 954.55 48.24
3 -8 0 1015.18 47.99
-3 8 0 951.74 48.53
3 -8 0 807.14 49.07
3 -8 0 995.12 49.22
3 -8 0 938.53 48.54
3 -8 0 943.46 49.84
3 -8 -1 13.23 0.84
-3 8 1 13.83 1.68
3 -8 -1 13.34 1.24
3 -8 -1 10.85 3.98
3 -8 -1 13.13 0.95
-3 8 1 12.34 1.92
-3 8 1 12.84 1.57
3 -8 -1 13.45 1.84
3 -8 -1 9.96 3.24
3 -8 -1 13.62 2.37
-3 8 2 804.26 38.67
3 -8 -2 769.57 38.57
-3 8 2 726.97 38.68
3 -8 -2 763.81 38.35
-3 8 2 775.86 39.13
-3 8 2 713.26 38.79
3 -8 -2 673.26 40.09
3 -8 -2 686.44 39.57
-3 8 3 3.72 0.87
3 -8 -3 4.08 0.81
3 -8 -3 4.22 0.56
-3 8 3 4.64 1.98
-3 8 3 0.66 1.2
3 -8 -3 3.31 1.94
3 -8 -4 1157.79 55.41
-3 8 4 1031.75 55.36
-3 8 4 1079.39 55.66
-3 8 4 1096.1 56.23
3 -8 -4 1064.39 55.8
3 -8 -5 28.69 1.98
-3 8 5 29.01 2.05
-3 8 5 28.82 2.43
-3 8 5 23.58 3.67
3 -8 -5 30.77 2.61
3 -8 -6 477.35 23.72
-3 8 6 434.19 23.72
3 -8 -6 474.44 24.28
-3 8 6 451.59 25.39
-3 8 6 460.17 24.03
3 -8 -7 3.52 0.92
3 -8 -7 2.54 1.45
-3 8 7 4.8 1.3
3 -8 -8 269.04 14.24
-3 8 8 250.19 13.83
3 -8 -9 3.17 1.85
-3 8 9 4.25 1.51
3 -8 -9 0.53 1.57
3 -8 -10 0.09 0.96
3 -8 -10 -0.78 1.84
-3 8 10 1.23 1.45
3 -8 -10 1.11 1.86
3 -8 -11 53.66 3.3
3 -8 -11 48.93 4.42
-3 8 11 50.12 3.55
3 -8 -11 44.74 3.97
3 -8 -12 371.94 23.73
-3 8 12 394.86 22.81
3 -8 -12 408.73 23.38
3 -8 -13 70.41 4.23
3 -8 -13 73.99 5.57
-3 8 13 57.56 4.32
3 -8 -13 68.72 5.16
3 -8 -14 318.74 15.76
3 -8 -14 291.78 16.98
-3 8 14 264.27 15.75
3 -8 -14 316.06 16.68
3 -8 -15 11.85 2.23
3 -8 -15 13.66 2.83
-3 8 15 7.79 1.95
3 -8 -15 11.21 3.19
3 -8 -16 140.94 8.25
3 -8 -16 150.39 9.58
-3 8 16 140.81 8.17
3 -8 -16 146.39 9.42
3 -8 -17 0.26 4.28
3 -8 -17 -3.58 2.64
3 -8 -17 0.69 2.73
3 -8 -18 2.38 4.97
3 -8 -18 0.13 3.14
3 -8 -18 2.1 2.61
3 -8 -19 2.7 5.97
3 -8 -19 0.55 3.61
3 -8 -19 -1.45 2.79
3 -8 -20 3.75 3.03
-3 7 -20 58.13 11.49
-3 7 -19 6.96 7.69
-3 7 -18 -7.38 5.66
-3 7 -18 -0.76 5.31
-3 7 -17 146.51 9.36
-3 7 -17 113.57 11.16
-3 7 -16 18.79 3.71
-3 7 -16 18.99 5.46
-3 7 -15 105.12 6.86
-3 7 -14 3.53 2.24
-3 7 -13 266.05 14.43
-3 7 -12 82.79 5.17
-3 7 -11 594.51 30.91
-3 7 -10 8.66 1.7
-3 7 -10 5.63 3.32
3 -7 9 201.86 14.02
-3 7 -9 215.7 15.86
-3 7 -8 25.99 1.74
3 -7 8 16.75 1.77
-3 7 -8 29.67 4.14
-3 7 -7 118.66 6.28
3 -7 7 115.96 6.46
-3 7 -7 111.46 8.54
3 -7 6 76.35 3.96
-3 7 -6 64.93 3.74
-3 7 -6 68.66 6.07
3 -7 5 481.69 23.8
-3 7 -5 454.87 23.66
-3 7 -5 442.42 25.81
-3 7 -4 36.45 2.07
3 -7 4 39.21 2.15
3 -7 4 32.93 2.66
-3 7 -4 36.09 4.31
3 -7 4 37.37 2.67
3 -7 4 37.75 2.99
3 -7 4 33.13 3.99
-3 7 -3 1281.8 61.79
3 -7 3 1155.15 62.66
3 -7 3 1222.04 62.33
3 -7 3 1181.64 61.82
3 -7 3 1155.11 62.92
3 -7 3 1206.01 62.57
-3 7 -3 1022.65 63.66
-3 7 -2 53.01 2.7
3 -7 2 41.22 3.16
3 -7 2 50.04 3.18
3 -7 2 50.77 2.72
3 -7 2 50.41 4.05
3 -7 2 47.62 3.65
3 -7 2 48.17 4.7
-3 7 -1 2662.39 141.85
3 -7 1 2792 140.85
3 -7 1 2775.43 140.6
3 -7 1 2798.03 140.99
3 -7 1 2754.72 141.52
3 -7 1 2914.62 141.2
-3 7 -1 2896.23 141.18
3 -7 1 2469.36 141.67
3 -7 1 2663.12 142.23
3 -7 0 21.19 1.19
-3 7 0 19.9 2.41
-3 7 0 20.88 1.97
3 -7 0 19.22 1.59
3 -7 0 14.28 3.97
3 -7 0 20.14 1.38
-3 7 0 17.36 1.81
3 -7 0 23.8 2.72
3 -7 0 23.25 2.05
3 -7 0 20 2.65
-3 7 1 692.23 37.57
-3 7 1 741.77 37.6
3 -7 -1 742.34 37.42
3 -7 -1 742.45 37.24
3 -7 -1 758.47 37.71
3 -7 -1 700.51 38.39
-3 7 1 717.63 37.71
3 -7 -1 703.84 38.31
-3 7 2 58.51 3.65
3 -7 -2 66.42 3.6
3 -7 -2 64.36 3.41
3 -7 -2 52.42 5.53
-3 7 2 65.27 3.83
3 -7 -2 61.53 3.97
-3 7 2 59.41 4.1
3 -7 -2 41.54 4.29
-3 7 3 7.97 1.04
3 -7 -3 7.39 0.91
3 -7 -3 7.05 0.72
-3 7 3 5.86 1.73
-3 7 3 4.03 1.16
3 -7 -3 9.62 2.15
3 -7 -4 16.78 1.31
-3 7 4 13.48 1.39
3 -7 -4 17.1 1.2
-3 7 4 15.29 1.39
-3 7 4 16.79 1.7
-3 7 4 16.11 2.81
-3 7 4 14.88 3
3 -7 -5 45.18 2.91
-3 7 5 47.58 3
-3 7 5 59.54 3.52
-3 7 5 45.37 4.76
3 -7 -5 45.27 3.53
3 -7 -6 60.2 3.66
-3 7 6 64.96 3.75
-3 7 6 62.75 3.98
3 -7 -6 66.88 4.45
-3 7 7 101.1 5.92
3 -7 -7 105.37 6.43
-3 7 8 52.69 3.48
3 -7 -8 50.38 3.87
3 -7 -9 153.28 7.68
3 -7 -9 135.07 8.63
-3 7 9 122.39 7.79
3 -7 -9 150.82 8.47
3 -7 -10 6.15 1.08
3 -7 -10 5.79 2
-3 7 10 4.31 1.35
3 -7 -10 4.95 1.95
3 -7 -11 64.33 3.85
3 -7 -11 60.08 4.95
3 -7 -11 63.45 4.78
3 -7 -12 25.06 2.05
3 -7 -12 25.04 3.15
3 -7 -12 19.7 3.01
3 -7 -13 382.07 20.13
3 -7 -13 389 21.39
3 -7 -13 388.13 21
3 -7 -14 112.77 6.34
3 -7 -14 98.87 7.47
3 -7 -14 107.53 7.37
3 -7 -15 0.44 1.81
3 -7 -15 0.63 2.31
3 -7 -15 0.71 3.24
3 -7 -16 76.51 4.66
3 -7 -16 73.27 5.78
-3 7 16 57.24 4.23
3 -7 -16 74.81 6.05
3 -7 -17 51.68 5.84
3 -7 -17 39.8 3.95
3 -7 -17 56.35 4.83
3 -7 -18 0.27 5.2
3 -7 -18 3.41 2.92
3 -7 -18 1.03 2.75
3 -7 -19 140.69 10.52
3 -7 -19 130.78 8.39
3 -7 -19 137.51 9.32
3 -7 -20 15.37 3.66
-3 6 -20 285.85 17.56
-3 6 -19 -0.43 5.71
-3 6 -19 -3.79 5.66
-3 6 -18 428.7 22.71
-3 6 -18 370.38 25.21
-3 6 -17 -1.05 3.77
-3 6 -17 3.33 4.83
-3 6 -16 87.88 6.02
-3 6 -16 82.72 8.5
-3 6 -15 2.46 2.35
-3 6 -15 1.18 4
-3 6 -14 2.8 1.94
-3 6 -14 6.05 3.79
-3 6 -13 9.03 1.82
-3 6 -12 19.56 2.09
-3 6 -11 21.61 2.07
-3 6 -10 24.01 2.08
-3 6 -9 151.01 6.84
3 -6 9 94.71 6.61
3 -6 8 100.38 7.11
-3 6 -8 102.95 8.6
3 -6 7 107.26 6.48
-3 6 -7 92.13 7.97
3 -6 6 275.17 16.07
-3 6 -6 286.97 17.84
3 -6 6 298.69 17.31
-3 6 -5 5.27 2.45
3 -6 5 5.35 1.37
3 -6 5 1.82 1.99
3 -6 5 3.79 2.43
-3 6 -5 2.24 0.46
3 -6 5 3.14 0.62
3 -6 4 829.35 48.96
-3 6 -4 947.51 47.3
3 -6 4 932.57 47.35
3 -6 4 924.24 47.89
-3 6 -4 870.87 49.13
3 -6 3 38.39 1.91
3 -6 3 26.24 2.28
3 -6 3 34.4 2.65
-3 6 -3 30.48 1.78
3 -6 3 22.48 2.89
-3 6 -3 26.7 3.69
3 -6 2 9.19 0.66
-3 6 -2 9.73 0.65
3 -6 2 8.11 1.44
3 -6 2 10.18 1.89
3 -6 2 10.09 1.66
3 -6 2 8.72 1.39
3 -6 2 9.49 1.23
3 -6 1 51.88 3.36
3 -6 1 58 3.92
3 -6 1 58.11 3.58
-3 6 -1 57.38 3.48
3 -6 1 58.02 4.15
3 -6 1 56.67 3.34
-3 6 -1 43.59 4.48
3 -6 1 56.66 2.98
-3 6 0 221.36 11.95
3 -6 0 232.25 11.19
3 -6 0 211.92 11.48
-3 6 0 221.71 11.73
3 -6 0 213.79 11.37
3 -6 0 194.83 12.92
-3 6 0 211.38 11.62
-3 6 0 204.31 12.21
3 -6 0 208.6 12
3 -6 0 212.03 11.66
3 -6 0 195.12 12.18
-3 6 1 4.79 1.26
3 -6 -1 3.78 0.72
3 -6 -1 4.69 0.65
-3 6 1 1.92 1.09
3 -6 -1 3.91 2.41
3 -6 -1 6.12 1.33
3 -6 -1 2.77 1.57
-3 6 2 855.12 45.64
3 -6 -2 888.77 45.6
3 -6 -2 939.81 45.5
-3 6 2 909.09 45.74
-3 6 2 907.27 45.95
3 -6 -2 939.73 45.86
3 -6 -2 768.26 46.54
3 -6 -2 801.46 46.38
-3 6 3 -0.52 0.78
3 -6 -3 0.66 0.57
-3 6 3 0.33 0.77
3 -6 -3 0.05 0.46
-3 6 3 2 1.68
-3 6 3 -0.16 0.91
-3 6 3 0.2 2.37
-3 6 4 1440.95 75.01
3 -6 -4 1560.76 74.98
3 -6 -4 1523.2 74.92
-3 6 4 1477.97 75.02
-3 6 4 1378.31 75.1
-3 6 4 1340.88 75.72
-3 6 4 1500.92 76.03
3 -6 -5 4.31 1.72
-3 6 5 5.9 0.91
-3 6 5 6.89 1.01
-3 6 5 5.22 1.03
-3 6 5 4.34 2.58
-3 6 6 770.77 39.48
-3 6 6 722.37 39.49
3 -6 -6 818.34 40.24
-3 6 6 816.29 39.64
3 -6 -7 44.47 3.5
-3 6 7 41.47 2.85
3 -6 -8 99.88 5.55
-3 6 8 101.79 5.74
3 -6 -8 99.25 6.39
3 -6 -9 56 4.22
3 -6 -9 57.54 3.3
3 -6 -9 43.34 4.1
3 -6 -10 12.75 2.58
3 -6 -10 21.45 1.73
3 -6 -10 27.27 3.02
3 -6 -11 16.89 2.62
3 -6 -11 20.21 1.69
3 -6 -11 18.01 2.7
3 -6 -12 216.71 12.86
3 -6 -12 225.09 11.9
3 -6 -12 224.7 13.04
3 -6 -13 61.21 4.78
3 -6 -13 58.15 3.68
3 -6 -13 55.99 4.79
3 -6 -14 564.17 28.42
3 -6 -14 521.96 27.38
3 -6 -14 505.4 28.6
3 -6 -15 0.71 3.19
3 -6 -15 -0.21 1.7
3 -6 -15 3.32 2.43
3 -6 -16 152.06 10.73
3 -6 -16 182.69 9.64
3 -6 -16 166.53 10.74
3 -6 -17 0.52 4.39
3 -6 -17 4.18 2.49
3 -6 -17 5.2 2.89
3 -6 -18 13.78 5.7
3 -6 -18 19.96 3.03
3 -6 -18 10.57 3.21
3 -6 -19 -0.36 2.79
3 -6 -19 3.88 6.12
3 -6 -20 -0.37 3.2
-3 5 -20 29.01 6.98
-3 5 -19 45.8 7.21
-3 5 -19 62.9 6.63
-3 5 -18 5.99 4.96
-3 5 -18 10.5 4.48
-3 5 -17 109.68 10.36
-3 5 -17 142.15 8.42
-3 5 -16 16.19 4.6
-3 5 -16 17.84 3.12
-3 5 -15 16.23 4.34
-3 5 -15 20.74 2.6
-3 5 -14 -0.5 3.45
-3 5 -14 1.53 1.83
-3 5 -13 16.4 3.99
-3 5 -13 18.2 2.1
-3 5 -12 42.96 4.88
-3 5 -12 37.5 2.84
-3 5 -11 381.19 19.96
-3 5 -10 24.23 1.94
3 -5 9 0.52 1.1
-3 5 -9 0.42 0.94
3 -5 8 2.62 2.78
3 -5 8 1.37 0.93
-3 5 -8 0.53 0.95
-3 5 -7 55.89 5.54
3 -5 7 60.86 5.44
3 -5 7 62.15 4.17
3 -5 6 0.73 1.97
3 -5 6 2.21 2.28
-3 5 -6 3.02 2.27
-3 5 -6 2.27 0.6
3 -5 6 1.93 0.7
3 -5 5 2256.65 109.96
3 -5 5 2209.21 110.62
-3 5 -5 2041.12 111.1
3 -5 5 2109.22 110.52
-3 5 -5 2082.01 109.47
3 -5 5 2250.26 109.56
3 -5 4 212.87 11.18
-3 5 -4 209.64 12.47
3 -5 4 228.3 12.09
3 -5 4 206.31 10.76
-3 5 -4 205.9 10.71
-3 5 -3 1091.34 64.79
3 -5 3 938.31 65.78
3 -5 3 1260.31 65.24
-3 5 -3 1144.55 66.35
3 -5 3 1085.72 65.84
-3 5 -2 11.13 0.73
3 -5 2 12.23 1.83
3 -5 2 10.27 0.73
3 -5 2 10.74 1.43
3 -5 2 12.82 1.4
3 -5 2 10.49 1.69
3 -5 1 1438.6 69.58
3 -5 1 1434.68 69.69
3 -5 1 1338.09 70.02
-3 5 -1 1164.36 70.04
3 -5 1 1363.79 69.2
3 -5 1 1364.97 69.59
3 -5 1 1361.84 69.57
3 -5 0 125.81 6.54
3 -5 0 119.3 6.3
-3 5 0 126.9 7.03
3 -5 0 118.9 6.59
3 -5 0 127.6 6.73
3 -5 0 123.9 6.96
-3 5 0 126.23 6.66
-3 5 0 114.94 7.24
3 -5 0 113.74 7.17
-3 5 1 777.4 40.45
3 -5 -1 790.13 40.3
3 -5 -1 832.66 40.26
-3 5 1 784.26 40.41
3 -5 -1 793.57 40.44
3 -5 -1 747.57 40.75
3 -5 -1 730.88 40.92
-3 5 2 2.71 0.82
3 -5 -2 3.51 0.64
3 -5 -2 2.86 0.58
3 -5 -2 3.76 1.13
-3 5 2 1.48 1.17
-3 5 2 2.47 0.85
-3 5 2 2.36 0.9
-3 5 3 138.3 7.6
3 -5 -3 144.13 7.57
-3 5 3 143.19 7.63
3 -5 -3 144.73 7.53
-3 5 3 145.66 7.68
-3 5 3 134.38 8.06
-3 5 3 139.3 8.57
-3 5 4 33.17 2.17
3 -5 -4 37.03 2.13
-3 5 4 33.86 2.26
-3 5 4 30.57 2.25
-3 5 4 39.1 3.67
-3 5 5 958.94 49.1
3 -5 -5 992.37 49.09
-3 5 5 966.41 49.16
-3 5 5 973.36 49.19
3 -5 -5 867.9 49.7
-3 5 6 14.88 1.28
-3 5 6 15.9 1.35
3 -5 -6 15.5 2.24
-3 5 6 17.06 1.49
3 -5 -7 27.14 1.88
3 -5 -7 31.57 2.9
-3 5 7 28.05 2.03
3 -5 -8 64.03 4.6
3 -5 -8 64.42 3.71
3 -5 -9 4.2 1.84
3 -5 -9 2.02 0.8
3 -5 -9 2.58 1.64
3 -5 -10 29.18 2.89
3 -5 -10 23.56 1.84
3 -5 -10 28.07 2.9
3 -5 -11 135.57 8.82
3 -5 -11 157.42 7.99
3 -5 -11 129.02 8.83
3 -5 -12 6.81 2.55
3 -5 -12 5.08 1.16
3 -5 -12 6.86 2.14
3 -5 -13 15.68 3.13
3 -5 -13 17.5 1.78
3 -5 -13 21.98 2.92
3 -5 -14 5.95 2.97
3 -5 -14 6.53 1.57
3 -5 -14 10.61 2.54
3 -5 -15 74.85 5.98
3 -5 -15 68.95 4.45
3 -5 -15 73.37 5.62
3 -5 -16 6.04 3.79
3 -5 -16 7.01 1.92
3 -5 -16 5.51 2.56
3 -5 -17 64.6 6.4
3 -5 -17 57.36 4.19
3 -5 -17 55.39 5.3
3 -5 -18 35.91 4.24
3 -5 -18 37.08 6.36
3 -5 -19 125.87 8.79
3 -5 -19 125.69 9.96
3 -5 -20 0.73 3.1
-3 4 -20 257.85 14.97
-3 4 -20 228 16.94
-3 4 -19 9.81 4.86
-3 4 -19 -4.66 4.83
-3 4 -18 524.17 27.72
-3 4 -18 505.26 30.34
-3 4 -17 14.23 3.27
-3 4 -17 13.95 4.45
-3 4 -16 80.82 5.44
-3 4 -16 75.38 7.47
-3 4 -15 1.51 1.9
-3 4 -15 -1 3.57
-3 4 -14 58.88 4.06
-3 4 -14 55.15 5.96
-3 4 -13 74.83 4.71
-3 4 -13 74.25 6.66
-3 4 -12 220.92 12.01
-3 4 -12 229.12 13.92
-3 4 -11 10.95 1.35
-3 4 -11 8.36 2.86
3 -4 10 275.96 14.86
-3 4 -10 278.41 14.63
3 -4 9 139.15 7.42
3 -4 9 125.12 7.28
-3 4 -9 129.38 7.16
3 -4 8 226.01 13.1
3 -4 8 218.05 14.19
3 -4 7 145.4 9.43
3 -4 7 173.08 10.26
3 -4 7 160.51 10.61
-3 4 -6 81.76 3.92
3 -4 6 59.58 3.77
3 -4 6 60.6 4.58
3 -4 6 62.89 5.05
-3 4 -5 48.81 2.58
3 -4 5 43.08 2.62
3 -4 5 45.29 3.95
3 -4 5 47.02 3.78
-3 4 -5 37.51 3.92
-3 4 -4 154.85 8.31
3 -4 4 173.48 8.39
-3 4 -4 139.69 9.63
3 -4 4 155.72 9.44
-3 4 -3 5.21 2.32
3 -4 3 2.76 2.76
3 -4 3 5.5 2.33
-3 4 -3 4.61 0.49
3 -4 3 5.11 0.57
-3 4 -2 368.85 20.42
-3 4 -2 369.41 18.59
3 -4 2 346.51 19.43
3 -4 2 351.7 18.58
3 -4 2 391.02 19.27
3 -4 2 390.38 18.93
3 -4 2 359.86 19.87
3 -4 1 166.33 9.73
3 -4 1 182.06 9.29
-3 4 -1 181.37 10.35
-3 4 -1 175.19 10
3 -4 1 191.67 9.62
3 -4 1 174.9 9.98
3 -4 1 184.79 9.68
3 -4 0 9.55 1.08
-3 4 0 11.8 1.72
3 -4 0 10.01 0.73
3 -4 0 10.29 1.05
3 -4 0 12.5 1.45
-3 4 0 11.07 1.07
3 -4 0 10.6 1.23
3 -4 0 8.44 1.68
-3 4 0 9.21 2.21
-3 4 1 406.69 21.42
3 -4 -1 427.76 21.34
3 -4 -1 436.99 21.33
-3 4 1 392.41 21.32
3 -4 -1 420.45 21.41
3 -4 -1 393.8 21.61
-3 4 1 417.82 21.48
-3 4 2 32.66 2.14
-3 4 2 28.88 2.27
3 -4 -2 34.47 2.29
3 -4 -2 32.95 2.05
-3 4 2 37.21 2.18
-3 4 2 37.67 2.25
3 -4 -2 32.7 2.05
-3 4 3 90.88 5.24
-3 4 3 85.55 5.7
-3 4 3 97.99 5.24
-3 4 3 100.45 5.3
3 -4 -3 99.57 5.2
-3 4 4 1.15 0.75
-3 4 4 1.5 0.67
-3 4 4 0.72 0.73
3 -4 -4 1.2 0.55
-3 4 5 11.38 1.12
-3 4 5 11.08 1.02
-3 4 5 11.44 1.12
3 -4 -5 10.75 1.7
3 -4 -5 11.42 1.02
3 -4 -6 365.01 18.12
-3 4 6 349.56 18.14
-3 4 6 325.18 18.2
3 -4 -6 349.13 18.98
-3 4 6 362.16 18.17
3 -4 -7 23.14 1.65
-3 4 7 23.11 1.64
3 -4 -7 24.5 2.66
-3 4 7 25.65 1.76
3 -4 -8 347.93 19.51
3 -4 -8 364.74 18.65
3 -4 -9 31.61 3.17
3 -4 -9 35.2 2.22
3 -4 -9 33.98 3.08
3 -4 -10 259.63 13.83
3 -4 -10 242.55 12.78
3 -4 -10 232.09 13.69
3 -4 -11 27.9 3.07
3 -4 -11 22.79 1.76
3 -4 -11 18.79 2.69
3 -4 -12 593.35 31.61
3 -4 -12 597.3 30.63
3 -4 -12 588.69 31.73
3 -4 -13 6.32 2.71
3 -4 -13 4.25 1.2
3 -4 -13 9.54 2.31
3 -4 -14 467.52 23.48
3 -4 -14 440.66 22.34
3 -4 -15 31.15 4.26
3 -4 -15 38.89 2.89
3 -4 -15 30.57 3.85
3 -4 -16 126.95 9.32
3 -4 -16 143.4 7.91
3 -4 -16 141.97 9.26
3 -4 -17 4.23 2.82
3 -4 -17 2.35 4.94
3 -4 -18 36.96 4.3
3 -4 -19 2.1 2.88
3 -4 -20 10.87 3.05
-3 3 -21 3.74 6.5
-3 3 -20 3.43 5.46
-3 3 -20 2.67 4.51
-3 3 -19 11.72 4.57
-3 3 -19 14.88 5.41
-3 3 -18 41.95 4.63
-3 3 -18 41.3 6.03
-3 3 -17 3.85 3
-3 3 -17 1.08 3.85
-3 3 -16 41.28 3.83
-3 3 -16 52.78 5.87
-3 3 -15 55.49 4.15
-3 3 -15 62.4 6.07
-3 3 -14 9.47 1.88
-3 3 -14 7.22 3.21
-3 3 -13 27.39 2.41
-3 3 -13 19.2 3.8
-3 3 -12 15.14 1.75
-3 3 -12 10.79 2.95
3 -3 11 453.79 22.87
-3 3 -11 429.07 22.64
-3 3 -11 408.18 24.08
3 -3 10 35.48 2.74
-3 3 -10 39.23 2.6
-3 3 -10 38.3 4.01
3 -3 9 59.92 3.64
-3 3 -9 60.64 3.45
3 -3 9 52.46 3.53
-3 3 -9 49.64 4.31
-3 3 -9 54.2 4.65
3 -3 8 21.05 1.82
3 -3 8 24.86 2.69
-3 3 -8 21.66 2.57
3 -3 8 20.17 1.77
-3 3 -8 24.61 1.69
3 -3 7 369.47 22.51
-3 3 -7 412.87 22.87
3 -3 7 373.26 22.97
3 -3 7 403.46 22.02
3 -3 6 22.9 2.73
3 -3 6 20.34 3.22
3 -3 6 25.25 1.89
3 -3 5 126.63 7.51
3 -3 5 125.44 7.21
-3 3 -5 128.22 6.31
3 -3 5 107.72 6.28
3 -3 4 66.89 4.43
-3 3 -4 55.79 3.21
3 -3 4 65.33 3.32
3 -3 3 2894.53 139.73
3 -3 3 2749.77 138.43
-3 3 -3 2418.63 139.13
3 -3 3 2701.68 139
-3 3 -3 2515.67 137.98
3 -3 3 3035.48 138.03
3 -3 2 342.04 19.55
-3 3 -2 350.93 18.6
-3 3 -2 329.48 20.15
3 -3 2 384.54 18.61
3 -3 2 367.74 19.09
3 -3 2 375.05 19.38
3 -3 2 364.63 19.82
3 -3 1 253.24 14.25
-3 3 -1 265.69 14.67
3 -3 1 252.4 13.73
-3 3 -1 293.55 13.75
3 -3 1 283.74 13.92
-3 3 -1 283.17 14.32
3 -3 1 249.54 14.23
3 -3 1 247.52 14.06
-3 3 0 97.41 5.39
3 -3 0 98.05 5.26
3 -3 0 95.98 5.18
3 -3 0 93.88 5.31
-3 3 0 92.72 5.65
3 -3 -1 228.82 11.75
-3 3 1 231.14 11.84
3 -3 -1 228.24 11.8
3 -3 -1 235.75 11.77
3 -3 -1 220.82 11.85
-3 3 1 219.03 11.64
-3 3 1 222.39 11.9
-3 3 2 192.61 10.18
3 -3 -2 191.47 10.2
-3 3 2 197.13 10.2
3 -3 -2 199.43 10.21
-3 3 3 14.28 1.12
-3 3 3 14.17 1.2
3 -3 -3 16.62 1.17
3 -3 -3 16.67 1.69
-3 3 4 0.68 0.63
3 -3 -4 -0.43 0.49
-3 3 4 -0.05 0.57
3 -3 -4 -0.66 0.53
-3 3 5 677.45 35.16
-3 3 5 655.57 35.18
3 -3 -5 728.37 35.19
3 -3 -5 629.61 35.75
3 -3 -5 732.23 35.3
3 -3 -6 15.12 1.17
-3 3 6 14.82 1.2
3 -3 -6 20.6 2.39
-3 3 6 17.13 1.25
3 -3 -7 771.42 40.93
-3 3 7 713.27 40.03
3 -3 -8 -0.57 1.58
-3 3 8 0.59 0.59
3 -3 -8 1.19 0.58
3 -3 -8 0.18 1.42
3 -3 -9 199.51 10.62
3 -3 -9 177.4 9.58
3 -3 -9 178.51 10.48
3 -3 -10 27.82 3
3 -3 -10 19.99 1.56
3 -3 -10 17.22 2.37
3 -3 -11 64.91 4.81
3 -3 -11 61.36 3.63
3 -3 -11 60.37 4.64
3 -3 -12 0.22 2.36
3 -3 -12 1.06 0.93
3 -3 -12 0.71 1.87
3 -3 -13 17.1 1.61
3 -3 -13 17.02 2.57
3 -3 -13 16.95 3.2
3 -3 -13 12.68 1.97
3 -3 -14 0.78 1.22
3 -3 -14 -0.82 2.08
3 -3 -15 1.67 1.49
3 -3 -15 -0.29 2.34
3 -3 -16 3.08 2.36
3 -3 -17 27.21 3.76
3 -3 -18 37.7 4.28
3 -3 -19 30.23 4.09
3 -3 -19 33.85 7.48
-3 2 -21 23.42 6.36
-3 2 -21 14.01 5.34
-3 2 -20 273.07 15.82
-3 2 -20 262.1 17.68
-3 2 -19 9.22 4.41
-3 2 -19 1.15 3.97
-3 2 -18 181.03 10.5
-3 2 -18 159.9 12.29
-3 2 -17 0.48 2.83
-3 2 -17 3.47 3.51
-3 2 -16 9.08 2.45
-3 2 -16 12.23 3.52
-3 2 -15 11.97 2.18
-3 2 -15 3.78 3.1
-3 2 -14 258.01 14
-3 2 -14 250.38 15
-3 2 -14 274.46 15.82
-3 2 -13 91.12 5.27
-3 2 -13 74.77 6.5
-3 2 -13 84.04 6.2
3 -2 12 2.7 1.68
-3 2 -12 1.27 1.18
-3 2 -12 1.07 1.91
-3 2 -12 2.28 2.45
3 -2 11 58.71 4.02
-3 2 -11 67.23 3.88
-3 2 -11 50.23 4.85
-3 2 -11 63.23 4.86
3 -2 10 541.2 28.15
-3 2 -10 546.34 28.02
-3 2 -10 549.45 29.13
-3 2 -10 526.77 29.19
3 -2 9 130.31 6.99
3 -2 9 121.23 6.97
-3 2 -9 123.32 6.84
-3 2 -9 133.1 7.95
-3 2 -9 117.95 7.92
3 -2 8 1085.92 56.17
3 -2 8 1066.05 56.15
-3 2 -8 1140.92 56.11
-3 2 -8 1097.15 57.11
-3 2 -8 1109.75 57.14
3 -2 7 16.67 1.49
3 -2 7 20.05 2.19
-3 2 -7 20.81 2.55
-3 2 -7 25.25 2.7
3 -2 7 19.63 1.54
-3 2 -7 20.21 1.48
3 -2 6 113.03 6.63
-3 2 -6 95.4 6.81
3 -2 6 98.92 5.99
3 -2 5 17.53 2.73
3 -2 5 20.84 2.33
-3 2 -5 22.26 2.4
-3 2 -5 23.8 1.44
3 -2 5 19.5 1.42
-3 2 -4 248.28 13.39
3 -2 4 240.96 13.34
-3 2 -4 222.55 12.52
3 -2 4 282.27 12.66
3 -2 3 74.93 6.74
3 -2 3 90.15 4.98
3 -2 3 96.48 5.71
3 -2 3 85.59 5.86
-3 2 -3 98.78 5.54
3 -2 3 93.8 4.69
-3 2 -3 83.55 4.66
3 -2 2 809.15 40.51
-3 2 -2 734.9 39.71
3 -2 2 719.87 40.38
3 -2 2 723.38 40.07
3 -2 2 772.39 39.72
-3 2 -2 757.26 40.05
3 -2 2 811.5 39.44
3 -2 1 37.2 2.9
3 -2 1 39.6 2.15
3 -2 1 40.63 2.96
-3 2 -1 39.98 2.72
3 -2 0 1306.75 63.64
3 -2 0 1157.73 63.5
3 -2 0 1268.57 63.31
3 -2 0 1257.47 63.71
-3 2 1 107.18 6.09
3 -2 -1 121.04 6.14
3 -2 -2 500.8 25.36
-3 2 2 497.14 25.42
3 -2 -2 474.23 25.72
3 -2 -2 504.6 25.49
-3 2 3 63.23 3.7
3 -2 -3 69.46 3.67
3 -2 -3 70.13 4.22
3 -2 -3 69.42 3.79
-3 2 4 490.98 25.69
-3 2 4 509.04 25.79
3 -2 -4 530.77 25.79
-3 2 4 510.4 26.32
3 -2 -4 521.85 25.91
-3 2 4 455.12 25.9
3 -2 -4 542.73 26.37
-3 2 5 26.06 1.53
-3 2 5 23.21 1.6
3 -2 -5 27.11 1.61
3 -2 -5 24.89 1.72
-3 2 5 25.72 1.82
-3 2 5 31.98 2.57
3 -2 -6 237.03 13.1
-3 2 6 240.44 12.15
3 -2 -6 248.76 12.16
-3 2 6 207.75 12.26
-3 2 6 229.35 12.84
3 -2 -7 270.23 14.68
3 -2 -7 270.58 13.66
-3 2 7 260.27 13.66
-3 2 7 293.78 14.57
-3 2 7 245.91 13.82
3 -2 -8 173.68 10.98
-3 2 8 163.79 10.05
3 -2 -8 172.49 10.85
3 -2 -9 6.27 2.11
-3 2 9 3.13 0.67
3 -2 -9 3.77 0.71
3 -2 -9 3.96 1.44
3 -2 -10 188.62 9.91
3 -2 -10 185.22 10.85
3 -2 -11 0.59 0.73
3 -2 -11 0.44 1.55
3 -2 -11 0.38 1.07
3 -2 -12 402.44 20.71
3 -2 -12 416.06 21.89
3 -2 -12 390.97 20.83
3 -2 -13 22.99 1.88
3 -2 -13 22.61 2.94
3 -2 -13 23.71 1.93
3 -2 -14 665.62 34.04
3 -2 -14 648.68 35.3
3 -2 -15 10.96 2.64
3 -2 -16 292 16.34
3 -2 -16 268.58 16.26
3 -2 -17 -0.95 2.57
3 -2 -17 -4.13 5.19
3 -2 -18 74.4 7.89
3 -2 -19 8.59 6.68
-3 1 -21 8.25 5.89
-3 1 -21 6.96 4.93
-3 1 -20 12.8 5.1
-3 1 -20 4.11 4.58
-3 1 -19 -0.37 3.86
-3 1 -19 -1.63 4.08
-3 1 -18 30.74 4.12
-3 1 -18 23.91 4.59
-3 1 -17 31.19 3.55
-3 1 -17 25.09 4.7
-3 1 -17 33.12 4
-3 1 -16 114.67 6.85
-3 1 -16 107.61 8.38
-3 1 -16 100.9 7.51
-3 1 -15 53.75 3.9
-3 1 -15 53.77 5.31
-3 1 -15 49.68 4.71
-3 1 -14 25.73 2.49
-3 1 -14 24.38 3.68
-3 1 -14 23.94 3.37
-3 1 -13 10.89 1.67
-3 1 -13 9.24 2.51
-3 1 -13 15.2 2.81
3 -1 12 18.47 2.18
-3 1 -12 18.76 1.83
-3 1 -12 18.62 2.96
-3 1 -12 17.56 2.8
3 -1 11 247.84 14.17
-3 1 -11 268.3 14.04
-3 1 -11 275.04 15.3
-3 1 -11 285.71 15.29
3 -1 10 0.51 1.07
-3 1 -10 0.09 0.84
-3 1 -10 2.1 2.02
-3 1 -10 2.14 1.77
3 -1 9 16.93 1.64
3 -1 9 16.69 1.65
-3 1 -9 17.68 1.46
-3 1 -9 17.64 2.61
-3 1 -9 12.25 2.18
3 -1 8 96 5.23
3 -1 8 92.21 5.25
-3 1 -8 90.98 5.14
-3 1 -8 92.85 6.03
-3 1 -8 87.74 6.19
3 -1 7 836.37 41.8
-3 1 -7 820.45 41.81
3 -1 7 794.98 41.84
-3 1 -7 874.72 42.88
-3 1 -7 803.09 42.56
3 -1 7 802.78 42.23
3 -1 6 0.51 0.59
3 -1 6 0.36 0.6
3 -1 6 0.34 1.43
-3 1 -6 -0.38 1.66
-3 1 -6 -0.98 1.63
3 -1 5 46.99 2.77
3 -1 5 52.55 2.86
-3 1 -5 55.11 3.92
-3 1 -5 50.37 3.8
3 -1 5 50.91 3.46
3 -1 4 49.82 2.67
-3 1 -4 41.67 3.39
3 -1 4 33.49 3.24
3 -1 3 10.02 3.63
3 -1 3 14.55 2.32
3 -1 3 17.15 1.2
-3 1 -3 18.59 2.15
3 -1 3 15.29 1.02
3 -1 2 0.02 0.33
-3 1 -2 -0.17 0.84
3 -1 2 1.81 1.67
-3 1 -2 0.46 1.37
3 -1 2 -0.18 2.32
3 -1 1 1139.05 61.77
3 -1 1 1105.31 61.8
3 -1 1 1244.87 61.28
3 -1 0 33.22 1.98
3 -1 0 26.04 2.05
-3 1 0 25.82 2.29
3 -1 0 31.52 2.35
-3 1 0 28.43 2.13
-3 1 1 200.45 10.78
3 -1 -1 217.11 10.87
3 -1 -1 202.57 10.96
-3 1 1 210.13 10.95
3 -1 -1 208.1 10.92
-3 1 2 3.39 0.6
3 -1 -2 2.8 0.53
3 -1 -2 2.27 0.72
3 -1 -2 2.47 0.99
-3 1 2 2.76 0.84
3 -1 -2 2.26 0.89
3 -1 -3 704.14 33.63
-3 1 3 639.6 33.64
3 -1 -3 692.64 34.09
-3 1 3 626.53 34.06
-3 1 3 610.03 33.78
3 -1 -3 671.85 33.76
-3 1 4 41.18 2.49
3 -1 -4 48.5 2.49
3 -1 -4 47 3.11
-3 1 4 42.23 3.23
3 -1 -4 46.58 2.65
-3 1 4 39.74 2.68
-3 1 5 748.29 35.62
3 -1 -5 688.71 35.59
-3 1 5 628.26 35.76
3 -1 -5 707.7 35.76
-3 1 5 712.82 36.24
3 -1 -6 0.59 0.42
-3 1 6 0.08 0.46
-3 1 6 -0.71 1.59
-3 1 6 0.81 0.69
-3 1 7 942.32 49.76
3 -1 -7 1081 49.8
-3 1 7 960.33 50.55
-3 1 7 900.15 49.94
3 -1 -8 7.8 0.78
-3 1 8 6.92 0.75
3 -1 -8 7 1.62
3 -1 -8 7.85 0.93
-3 1 9 228.98 12.46
3 -1 -9 254.2 12.51
3 -1 -9 251.91 13.46
3 -1 -9 236.21 12.49
3 -1 -10 0.91 0.66
3 -1 -10 -0.21 1.49
3 -1 -11 198.37 10.32
3 -1 -11 184.75 11.33
3 -1 -12 0.85 2.5
3 -1 -12 3.04 0.92
3 -1 -12 1.2 1.66
3 -1 -13 1.28 1.74
3 -1 -13 2.88 2.65
3 -1 -14 55.53 4.88
3 -1 -14 63.9 5.29
3 -1 -15 63.76 5.27
3 -1 -15 69.64 5.96
3 -1 -16 95.73 6.87
3 -1 -16 90.55 7.55
3 -1 -17 -3.35 5.39
3 -1 -18 6.12 6.25
3 -1 -19 32.68 5.19
3 -1 -19 42.6 7.62
-3 0 -22 6.31 4.73
-3 0 -21 -4.7 4.68
-3 0 -21 -0.63 5.32
-3 0 -20 225.49 15.04
-3 0 -20 225.9 13.52
-3 0 -19 20.03 4.6
-3 0 -19 17.76 4.36
-3 0 -18 237.83 14.32
-3 0 -18 212.3 13.29
-3 0 -18 213.17 12.47
-3 0 -17 11.31 3.27
-3 0 -17 17.18 3.85
-3 0 -17 12.42 2.84
-3 0 -16 27.06 3.87
-3 0 -16 34.93 4.45
-3 0 -16 31.23 3.1
-3 0 -15 26.83 3.77
-3 0 -15 27.76 3.92
-3 0 -15 31.23 2.83
-3 0 -14 154.82 9.89
-3 0 -14 142.29 9.82
-3 0 -14 154.59 8.62
3 0 13 11.49 2.02
-3 0 -13 14.42 2.92
-3 0 -13 10.6 2.46
-3 0 -13 16.23 1.85
3 0 12 192.85 11.04
-3 0 -12 193.03 11.8
-3 0 -12 194.22 12.12
-3 0 -12 211.62 10.9
3 0 11 3.73 1.41
-3 0 -11 3.43 2.07
-3 0 -11 4.65 1.89
-3 0 -11 6.27 1.21
3 0 10 580.58 30.5
-3 0 -10 616.45 31.27
-3 0 -10 579.45 31.58
3 0 9 13.54 1.06
3 0 9 14.18 1.47
-3 0 -9 12.51 2.55
-3 0 -9 14.69 2.08
3 0 9 15 1.55
3 0 8 546.8 28.18
-3 0 -8 558.28 28.78
3 0 8 541.31 28.13
3 0 7 60.27 3.55
-3 0 -7 59.96 4.16
3 0 7 62.06 3.53
3 0 6 612.08 31.2
-3 0 -6 630.16 31.8
3 0 6 577.68 31.48
3 0 6 616.76 31.14
3 0 5 88.41 4.56
-3 0 -5 81.6 5.18
3 0 5 82.77 4.97
3 0 5 82.13 4.44
-3 0 -4 72.46 4.74
3 0 4 102.87 5.39
-3 0 -4 89.04 5.49
3 0 3 3.57 1.82
-3 0 -3 1.69 1.79
3 0 3 -1.47 3.51
-3 0 -3 0.71 0.33
3 0 3 0.78 0.38
-3 0 -2 1009.86 56.69
-3 0 -2 1075.6 55.35
3 0 2 1004.82 56.38
3 0 2 1126.78 55.35
-3 0 -1 24.43 1.52
3 0 1 23.42 1.45
3 0 1 23.96 2.23
-3 0 -1 20.77 1.28
-3 0 -1 16.67 2.51
3 0 1 23.12 1.31
3 0 0 360.17 18.52
-3 0 0 342.12 18.77
3 0 0 373.26 18.68
3 0 -1 7.01 0.87
-3 0 1 6.28 1.06
3 0 -1 7.26 0.68
3 0 -1 7.12 1.01
-3 0 1 6.2 0.8
-3 0 1 8.08 1.08
-3 0 2 754.67 36.89
-3 0 2 760.27 36.83
3 0 -2 731.71 36.79
3 0 -2 766.25 37.17
-3 0 2 648.94 36.98
3 0 -2 658.88 36.94
-3 0 3 268.67 14.31
-3 0 3 270.92 14.27
3 0 -3 293.41 14.26
-3 0 3 265.79 14.7
-3 0 3 284.65 14.5
3 0 -3 282.19 14.74
-3 0 4 111.24 5.99
-3 0 4 107.28 5.92
3 0 -4 121.66 5.91
-3 0 4 113.94 6.51
-3 0 4 107.95 6.15
3 0 -4 115.11 6.47
3 0 -5 50.56 2.68
-3 0 5 49.13 2.7
-3 0 5 46.21 2.93
-3 0 5 44.9 3.42
-3 0 6 13.25 1.02
3 0 -6 17.93 1.06
-3 0 6 16.26 2.16
-3 0 6 13.52 1.31
-3 0 7 0.97 0.45
3 0 -7 1.23 0.46
-3 0 7 4.22 1.8
-3 0 7 1.1 0.76
3 0 -8 73.95 3.95
-3 0 8 69.96 3.92
3 0 -8 74 4.85
-3 0 9 8.89 0.84
3 0 -9 9.26 0.9
3 0 -9 9.78 1.81
3 0 -9 12.52 2.3
3 0 -10 398.92 18.98
-3 0 10 335.36 18.88
3 0 -10 405.33 20.13
3 0 -10 372.99 20.04
3 0 -11 12.87 1.18
3 0 -11 11.47 2.62
3 0 -11 9.33 2.05
3 0 -12 730.78 36.61
3 0 -12 656.12 36.58
-3 0 13 0.84 0.48
3 0 -13 -0.25 1.84
3 0 -13 0.22 2.62
3 0 -14 243.77 14.1
3 0 -15 4.47 3.93
3 0 -16 245.37 14.66
3 0 -17 32.29 6.19
3 0 -18 8.18 4.01
3 0 -18 6.53 6.34
3 0 -19 7.03 3.96
3 0 -19 22.29 7.16
-3 -1 -22 -0.6 4.66
-3 -1 -21 7.76 4.28
-3 -1 -21 27.95 5.57
-3 -1 -20 7.17 4.21
-3 -1 -20 11.84 4.55
-3 -1 -19 60.75 6.45
-3 -1 -19 60.54 5.6
-3 -1 -18 129.21 9.25
-3 -1 -18 106.74 8.48
-3 -1 -18 132.86 7.98
-3 -1 -17 54.37 5.4
-3 -1 -17 60.5 5.55
-3 -1 -17 51.56 4.35
-3 -1 -16 3.91 2.7
-3 -1 -16 2.87 2.74
-3 -1 -16 9.67 2.34
-3 -1 -15 285.59 16.86
-3 -1 -15 301.16 17.17
-3 -1 -15 290.27 15.72
-3 -1 -14 23.02 3.4
-3 -1 -14 25.11 3.22
-3 -1 -14 22.16 2.4
3 1 13 62.33 4.41
-3 -1 -13 67.67 4.23
-3 -1 -13 62.56 4.97
-3 -1 -13 60.36 5.33
-3 -1 -12 1.68 1.13
3 1 12 -0.26 1.39
-3 -1 -12 3.03 1.76
3 1 11 118.83 6.74
-3 -1 -11 114.62 6.62
-3 -1 -11 114.6 7.28
-3 -1 -10 2.98 0.99
3 1 10 3.38 1.21
-3 -1 -10 4.02 1.64
3 1 9 102.11 5.63
3 1 9 107.83 5.97
-3 -1 -9 109.01 5.92
3 1 9 102.87 5.96
-3 -1 -9 109.85 6.49
3 1 8 120.22 6.28
3 1 8 114.51 6.53
-3 -1 -8 133.9 7.07
-3 -1 -8 114.16 6.45
3 1 8 117.61 6.52
-3 -1 -7 486.65 23.21
3 1 7 428.16 23.19
-3 -1 -7 447.02 23.6
-3 -1 -7 441.26 23.11
3 1 6 3.63 0.72
-3 -1 -6 5.55 0.75
-3 -1 -6 3.15 1.34
-3 -1 -6 3.09 0.61
3 1 5 418.8 22.19
3 1 5 376.31 22.33
-3 -1 -5 410.79 22.56
-3 -1 -5 419.75 22.07
-3 -1 -4 19.08 1.32
3 1 4 20.92 1.79
-3 -1 -4 20.72 2.03
3 1 4 5.92 4.15
-3 -1 -3 270.95 14.34
3 1 3 287.12 14.36
3 1 3 281.93 16.4
3 1 3 295.6 14.79
-3 -1 -2 19.75 1.12
-3 -1 -2 17.04 1.04
-3 -1 -2 17.63 3.76
3 1 2 17.6 2.89
3 1 2 15.7 1.05
-3 -1 -1 1525.26 76.43
-3 -1 -1 1547.82 77.15
-3 -1 -1 1490.06 76.32
3 1 0 93.41 4.89
-3 -1 0 81.95 5.17
3 1 -1 1255.7 62.27
3 1 -1 1261.1 62.57
3 1 -1 1263.81 62.52
-3 -1 1 1027.24 62.73
-3 -1 1 1217.11 62.56
-3 -1 2 1704.25 84.57
3 1 -2 1647.89 84.39
-3 -1 2 1675.47 84.29
3 1 -2 1650.77 84.25
-3 -1 2 1574.31 84.5
3 1 -2 1803 84.71
-3 -1 3 93.97 5.44
3 1 -3 102.28 5.15
-3 -1 3 101.48 5.18
-3 -1 3 98.88 5.71
-3 -1 3 95.4 5.43
3 1 -3 89.62 5.64
-3 -1 4 159.71 8.39
-3 -1 4 157.71 8.15
3 1 -4 151.59 8.12
-3 -1 4 166.95 8.46
3 1 -4 166.18 8.77
-3 -1 4 172.76 8.82
-3 -1 5 2157.96 102.78
3 1 -5 2006.02 102.51
-3 -1 5 1957.87 102.52
3 1 -5 2271.03 102.79
-3 -1 5 1896.15 103.1
-3 -1 5 1935.71 102.76
-3 -1 6 13.46 1
3 1 -6 17.69 1.04
-3 -1 6 17.71 2.13
-3 -1 6 16.72 1.36
-3 -1 6 14.52 1.39
3 1 -6 15.13 2.27
-3 -1 7 142.13 7.59
3 1 -7 153.07 7.61
-3 -1 7 140.33 7.86
-3 -1 7 146.4 7.89
3 1 -7 137.42 8.58
3 1 -8 -0.47 0.42
-3 -1 8 -0.11 0.43
3 1 -8 -1.4 1.32
-3 -1 8 0.31 0.35
3 1 -8 -0.37 1.86
3 1 -9 463.89 21.83
-3 -1 9 416.65 21.76
3 1 -9 466 22.9
-3 -1 9 406.39 21.63
3 1 -9 457.03 22.93
-3 -1 10 3.71 0.61
-3 -1 10 3.28 0.5
3 1 -10 4.53 2
3 1 -10 2.9 1.61
3 1 -11 336.79 15.82
-3 -1 11 273.4 14.28
3 1 -12 2.09 2.45
-3 -1 12 0.71 0.51
3 1 -13 20.96 3.45
-3 -1 13 15.69 1.09
3 1 -14 3.81 3.24
3 1 -15 45.73 5.12
3 1 -16 -2.92 4.72
3 1 -17 68.71 6.52
3 1 -17 51.39 6.94
3 1 -18 16.79 4.73
3 1 -18 1.3 6.39
3 1 -19 17.42 7.42
-3 -2 -22 5.08 4.52
-3 -2 -21 37.66 5.95
-3 -2 -21 45.94 6
-3 -2 -20 92.63 8.07
-3 -2 -20 99.31 7.37
-3 -2 -19 20.42 4.28
-3 -2 -19 14.82 4.01
-3 -2 -18 291.44 18.19
-3 -2 -18 294.59 18.17
-3 -2 -18 325.14 17.01
-3 -2 -17 30.93 4.32
-3 -2 -17 15.33 3.45
-3 -2 -16 17.88 3.33
-3 -2 -16 13.55 3.53
-3 -2 -16 21.16 2.34
-3 -2 -15 1.17 2.32
-3 -2 -15 -0.37 2.72
-3 -2 -15 -0.33 1.43
-3 -2 -14 199.64 10.96
-3 -2 -14 169.35 10.09
-3 -2 -13 53.88 4.16
-3 -2 -13 48.38 3.53
-3 -2 -12 287.9 15.25
-3 -2 -12 264.3 14.61
-3 -2 -11 1.96 1.02
-3 -2 -11 3.22 1.12
-3 -2 -10 316.95 16.32
-3 -2 -10 304.1 16.26
-3 -2 -10 308.45 16.75
3 2 9 20.71 1.44
-3 -2 -9 20.64 1.74
3 2 9 20.43 1.82
-3 -2 -9 22.94 1.69
-3 -2 -9 23.14 2.21
3 2 8 2256.5 110.38
-3 -2 -8 2138.44 110.56
3 2 8 2121.7 110.6
-3 -2 -8 2120.41 110.54
-3 -2 -8 2205.79 110.89
3 2 7 12.66 1.01
-3 -2 -7 14.54 1.26
-3 -2 -7 13.06 1.12
3 2 7 12.72 1.21
-3 -2 -7 14.76 1.61
3 2 6 872.35 46.5
-3 -2 -6 891.39 46.6
-3 -2 -6 836.44 46.81
3 2 6 893.86 46.72
3 2 5 66.54 4.26
-3 -2 -5 66.72 4.42
-3 -2 -4 358.13 19.41
3 2 4 389.95 19.25
-3 -2 -4 404.87 19.3
-3 -2 -4 355.58 19.15
3 2 3 94.06 5.18
-3 -2 -3 93.47 4.9
-3 -2 -2 1658.65 83.49
-3 -2 -2 1536.47 84.8
-3 -2 -1 12.02 0.79
-3 -2 -1 14.13 2.51
-3 -2 0 600.76 29.27
3 2 0 515.64 29.53
3 2 -1 293.73 14.99
3 2 -1 301.52 15.23
-3 -2 1 277.65 15.64
-3 -2 1 279.86 15.1
-3 -2 2 3.89 0.47
3 2 -2 4.52 0.71
3 2 -2 2.52 0.86
-3 -2 2 4.12 1.58
-3 -2 2 3.85 0.97
3 2 -3 29.59 1.76
3 2 -3 32.34 2.02
-3 -2 3 32.4 2.37
3 2 -3 30.09 1.64
-3 -2 3 31.73 1.69
-3 -2 3 31.06 2.07
-3 -2 3 28.53 2.36
3 2 -3 31.65 1.92
-3 -2 4 294.14 15.73
3 2 -4 304.44 15.29
-3 -2 4 287.98 15.31
-3 -2 4 297.81 15.63
3 2 -4 329.17 15.58
-3 -2 4 303.72 15.94
3 2 -5 63.11 3.07
-3 -2 5 54.1 3.06
-3 -2 5 54.11 3.79
3 2 -5 65.04 3.36
-3 -2 5 50.73 3.34
-3 -2 5 55.56 3.48
3 2 -5 50.74 4.01
-3 -2 6 88.76 4.61
3 2 -6 88.23 4.61
-3 -2 6 84.22 4.9
-3 -2 6 87.87 5.4
-3 -2 6 89.79 5.05
3 2 -6 77.6 5.63
-3 -2 7 74.86 4.05
-3 -2 7 76.88 4.38
-3 -2 7 74.22 4.5
3 2 -7 85.97 5.25
-3 -2 8 50.27 2.94
-3 -2 8 65.82 3.56
3 2 -8 63.75 4.28
-3 -2 8 53.6 2.97
-3 -2 9 48.73 2.75
-3 -2 9 58.06 3.38
3 2 -9 53.89 3.97
-3 -2 9 47.29 2.77
-3 -2 10 88.8 4.88
3 2 -10 99.06 6.24
-3 -2 10 94.84 4.95
-3 -2 11 0.38 0.57
3 2 -11 2.19 2.34
-3 -2 11 -0.09 0.55
3 2 -12 326.22 14.53
-3 -2 12 241.55 12.9
3 2 -13 1.9 2.87
-3 -2 13 0.45 0.63
3 2 -14 133.69 8.77
3 2 -15 34.29 4.93
3 2 -16 201.51 12.94
3 2 -16 181.34 12.05
3 2 -17 51.16 6.12
3 2 -17 55.84 7.02
3 2 -18 3.27 4.23
3 2 -18 0.25 7.12
3 2 -19 -4.88 7.27
-3 -3 -23 29.17 5.6
-3 -3 -22 1.06 4.07
-3 -3 -21 5.31 4.25
-3 -3 -21 10.08 5.23
-3 -3 -20 1.34 3.33
-3 -3 -19 65.96 6.1
-3 -3 -19 61.04 6.07
-3 -3 -18 5.82 2.94
-3 -3 -18 3.28 3.19
-3 -3 -18 4.49 2
-3 -3 -17 495.92 26.45
-3 -3 -17 455.61 26.76
-3 -3 -17 477.08 25.43
-3 -3 -16 41.62 4.09
-3 -3 -16 30.72 3.03
-3 -3 -15 339.37 17.71
-3 -3 -15 343.83 18.43
-3 -3 -15 308.42 17.49
-3 -3 -14 40.55 3.02
-3 -3 -14 37.11 3.49
-3 -3 -14 28.13 2.72
-3 -3 -13 144.86 8.6
-3 -3 -13 158.07 9.21
-3 -3 -13 155.02 8.54
-3 -3 -12 44.36 3.15
-3 -3 -12 45.24 3.54
-3 -3 -12 42.6 3.02
-3 -3 -11 182.25 9.95
-3 -3 -11 186.02 10.26
-3 -3 -11 175.35 9.77
-3 -3 -10 51.41 3.4
-3 -3 -10 52.55 3.27
-3 -3 -10 52.71 3.68
3 3 9 70.34 4.08
-3 -3 -9 79.5 4.47
-3 -3 -9 76.35 4.32
-3 -3 -9 78.73 4.68
3 3 8 302.72 16
-3 -3 -8 289.06 16.25
-3 -3 -8 329.46 16.19
3 3 8 307.34 16.54
-3 -3 -8 335.12 16.45
3 3 7 1165.41 59.59
-3 -3 -7 1122.78 59.86
3 3 7 1174.77 59.98
-3 -3 -7 1225 59.75
3 3 6 8.23 1.44
-3 -3 -6 8.71 1.07
-3 -3 -6 9.53 0.99
-3 -3 -5 183.97 8.58
-3 -3 -5 161.63 8.78
-3 -3 -5 150.58 8.56
3 3 5 151.87 8.7
-3 -3 -4 55.42 3.21
-3 -3 -4 48.61 2.75
-3 -3 -3 34.1 1.98
3 3 3 36.57 2
3 3 3 28.33 4.43
3 3 3 36.49 1.97
3 3 2 448.72 23.19
-3 -3 -2 441.52 23.19
3 3 2 437.9 24.2
-3 -3 -2 424.47 24.75
3 3 2 477 23.16
-3 -3 -1 29.15 2.92
3 3 1 26.91 2.31
3 3 1 27.34 1.52
-3 -3 -1 26.03 1.51
-3 -3 0 2098.08 107.81
3 3 0 2237.91 107.61
3 3 0 2102.93 107.3
3 3 0 1992.88 108.15
3 3 -1 680.42 33.34
-3 -3 1 638.41 33.48
-3 -3 1 601.07 34.06
3 3 -1 648.59 33.7
-3 -3 2 138.5 9.23
3 3 -2 198.95 9.1
3 3 -2 169.83 9.3
-3 -3 2 177.54 9.74
-3 -3 2 170.69 9.17
-3 -3 3 495.79 25.56
3 3 -3 460.63 25.03
3 3 -3 491.63 25.27
-3 -3 3 490.2 24.85
-3 -3 3 482.99 25.19
3 3 -3 535 25.13
-3 -3 3 483.81 25.44
-3 -3 4 4.92 1.38
-3 -3 4 4.56 0.38
-3 -3 4 3.26 0.82
3 3 -4 4.6 0.69
-3 -3 4 1.9 1.39
-3 -3 5 634.35 32.21
-3 -3 5 660.88 32.59
-3 -3 5 611.87 32.92
-3 -3 5 634.4 32.83
3 3 -5 607.95 33.14
3 3 -6 0.68 1.55
-3 -3 6 0.39 0.29
-3 -3 6 0.15 0.68
-3 -3 6 1.05 1.2
-3 -3 6 -0.08 1.04
-3 -3 7 628.07 33.56
3 3 -7 680.29 34.05
-3 -3 7 650.26 33.03
-3 -3 8 0.35 1.15
-3 -3 8 0.27 0.38
3 3 -8 1.93 1.77
-3 -3 9 140.85 7.46
3 3 -9 156.42 8.68
-3 -3 10 0.19 0.5
3 3 -10 -0.93 1.87
-3 -3 11 81.54 4.47
3 3 -11 88.27 5.78
3 3 -12 20.84 3.13
3 3 -13 43.23 4.69
3 3 -14 26.24 4.18
3 3 -15 118.27 8.4
3 3 -16 6.36 5.07
3 3 -17 126.8 9.78
3 3 -17 118.54 9.54
3 3 -18 -1.7 3.93
3 3 -18 9.63 6.8
-3 -4 -23 50.77 6.58
-3 -4 -22 2.95 3.82
-3 -4 -21 57.82 6.13
-3 -4 -20 23.39 4.26
-3 -4 -19 70.4 4.63
-3 -4 -19 28.19 5.15
-3 -4 -19 70.1 5.89
-3 -4 -19 32.69 4.72
-3 -4 -18 93.42 6.08
-3 -4 -18 82.34 6.71
-3 -4 -18 91.49 6.22
-3 -4 -17 0.2 1.7
-3 -4 -17 3.11 2.55
-3 -4 -17 1.47 2.21
-3 -4 -16 13.27 2.15
-3 -4 -16 17.58 2.89
-3 -4 -16 13.28 2.3
-3 -4 -15 13.62 2.07
-3 -4 -15 11.83 2.48
-3 -4 -15 13.39 2.05
-3 -4 -14 286.29 14.78
-3 -4 -14 265.66 15.15
-3 -4 -14 260.14 14.52
-3 -4 -13 17.99 2.08
-3 -4 -13 20.13 2.42
-3 -4 -13 21.1 2.03
-3 -4 -12 271.44 15.44
-3 -4 -12 297.95 15.76
-3 -4 -12 294.29 15.27
-3 -4 -11 2.91 1.17
-3 -4 -11 1.82 1.33
-3 -4 -11 2.14 1.03
-3 -4 -10 851.04 43.26
3 4 10 784.89 43.5
-3 -4 -10 863.11 43.36
-3 -4 -10 846.27 43.04
-3 -4 -9 80.98 4.91
-3 -4 -9 79.95 4.69
3 4 9 87.37 5.28
-3 -4 -9 84.21 4.93
3 4 8 3238.82 168.26
3 4 8 3274.57 168.51
-3 -4 -8 3342.5 168.44
3 4 8 3381.35 168.83
-3 -4 -8 3475.5 168.56
3 4 7 7.54 1.03
-3 -4 -7 11.15 1.01
-3 -4 -7 10.1 1.08
3 4 7 7.41 1.71
-3 -4 -6 10.01 1.01
3 4 6 5.16 0.81
-3 -4 -6 4.86 0.76
-3 -4 -6 7.32 1.47
3 4 6 5.78 1.46
-3 -4 -5 60.14 3.23
3 4 5 56.96 3.23
-3 -4 -5 51.77 3.72
-3 -4 -4 154.71 8.64
-3 -4 -4 140.29 8.1
3 4 4 154.66 8.1
-3 -4 -3 2.26 0.38
3 4 3 1.94 0.44
3 4 3 2.77 3.43
3 4 3 1.6 0.38
3 4 2 1428.92 74.23
-3 -4 -2 1314.82 75.69
-3 -4 -2 1441.22 74.23
3 4 2 1476.7 75.16
3 4 2 1525.76 74.21
3 4 1 7.63 0.52
3 4 1 7.79 0.6
3 4 1 7.71 1.42
-3 -4 -1 8.36 2.42
3 4 1 6.05 3.21
3 4 0 1583.8 80.33
3 4 0 1556.72 80.42
-3 -4 0 1615.97 81.01
3 4 0 1669.97 80.69
3 4 0 1635 81.39
3 4 -1 22.85 1.52
-3 -4 1 19.58 1.85
3 4 -1 23.97 2.33
-3 -4 1 22.89 3.42
3 4 -2 31.74 1.84
-3 -4 2 25.59 2.01
3 4 -2 30.62 2.37
-3 -4 2 27.34 3.04
3 4 -2 29.2 2.01
3 4 -3 0.67 0.56
3 4 -3 -0.18 0.95
3 4 -3 0.37 0.69
-3 -4 3 0.29 1.72
-3 -4 3 0.65 0.79
-3 -4 4 374.93 20.06
-3 -4 4 380.4 19.17
-3 -4 4 364.57 19.54
3 4 -4 381.09 19.45
-3 -4 4 363.82 19.88
-3 -4 5 110.4 5.7
-3 -4 5 116.44 6.63
-3 -4 5 109.71 6.13
-3 -4 5 114.17 6.63
3 4 -5 109.05 6.74
3 4 -6 3.04 1.66
-3 -4 6 3.73 0.38
-3 -4 6 3.9 0.84
-3 -4 6 4.36 1.5
-3 -4 6 4.46 1.27
3 4 -7 47.02 3.34
-3 -4 7 37.96 2.96
-3 -4 7 44.25 2.96
-3 -4 7 36.1 2.07
-3 -4 8 71.17 3.75
-3 -4 8 65.01 4.47
3 4 -8 72.63 4.91
-3 -4 9 6.28 0.61
3 4 -9 9.51 2.14
-3 -4 10 1.79 0.49
3 4 -10 5.24 2.21
3 4 -11 2.97 2.4
3 4 -12 42.03 4.59
3 4 -12 38.1 4
3 4 -13 5.41 2.96
3 4 -13 7.71 3.32
3 4 -14 130.39 9.7
3 4 -14 136.06 8.74
3 4 -15 49.59 5.7
3 4 -16 16.54 5.45
3 4 -17 0.24 5.9
3 4 -18 -6.95 6.26
-3 -5 -24 1.09 4.54
-3 -5 -23 6.1 4.38
-3 -5 -22 0.46 3.84
-3 -5 -21 17.91 2.99
-3 -5 -21 23.49 4.28
-3 -5 -21 26.47 5.18
-3 -5 -20 -1.42 2.22
-3 -5 -20 3.46 3.1
-3 -5 -20 3.75 3.96
-3 -5 -19 81.59 5.67
-3 -5 -19 74.67 6.39
-3 -5 -19 77.42 5.97
-3 -5 -18 5.84 2.05
-3 -5 -18 4.13 2.71
-3 -5 -18 6.77 2.74
-3 -5 -17 533.96 27.02
-3 -5 -17 508.24 27.56
-3 -5 -17 483.45 26.71
-3 -5 -16 6.22 1.91
-3 -5 -16 3.68 2.38
-3 -5 -16 5.34 2.07
-3 -5 -15 616.97 32.66
-3 -5 -15 657.08 33.11
-3 -5 -15 606.31 32.41
-3 -5 -14 19.22 2.32
-3 -5 -14 14.23 2.41
-3 -5 -14 22.93 2.17
-3 -5 -13 163.45 8.63
3 5 13 151.51 9.45
-3 -5 -13 139.21 8.62
-3 -5 -13 139.59 8.23
-3 -5 -12 11.38 1.73
3 5 12 10 2.39
-3 -5 -12 10.67 1.49
-3 -5 -11 39.82 3.04
3 5 11 38.17 3.64
-3 -5 -11 43.11 2.82
-3 -5 -10 0.13 1.15
-3 -5 -10 -0.86 0.81
3 5 10 1.36 1.86
-3 -5 -9 127.93 6.92
3 5 9 126.41 7.17
-3 -5 -9 135.26 7.08
3 5 9 125.3 7.67
-3 -5 -8 0.31 0.5
-3 -5 -8 0.75 0.75
3 5 8 0.16 0.85
3 5 8 -0.72 1.63
3 5 7 37.88 3.1
-3 -5 -7 38.07 2.3
-3 -5 -7 42.03 2.47
3 5 7 38.28 2.48
-3 -5 -6 481.58 25.83
3 5 6 456.3 25.8
3 5 6 461.35 25.9
3 5 6 504.42 26.48
-3 -5 -5 7.48 0.67
3 5 5 7.66 0.69
-3 -5 -5 6.73 0.71
3 5 5 7.65 0.79
-3 -5 -5 7.73 1.74
-3 -5 -4 7.36 1.72
3 5 4 7.19 0.66
-3 -5 -4 7.42 0.62
-3 -5 -4 6.92 0.62
3 5 4 8.28 0.76
3 5 3 64.33 5.77
3 5 3 71.86 3.96
-3 -5 -3 74.03 3.97
3 5 3 86.94 4.05
-3 -5 -3 72.38 3.96
-3 -5 -2 10.26 0.65
3 5 2 9.49 0.67
3 5 2 8.82 0.67
3 5 2 10.01 2.1
-3 -5 -2 9.47 0.67
3 5 2 10.85 1.09
3 5 1 162.97 8.6
3 5 1 158.89 8.11
-3 -5 -1 146.99 9.3
3 5 1 144.85 9.76
3 5 1 157.37 8.46
-3 -5 -1 157.68 8.07
3 5 1 157.39 8.08
-3 -5 0 2.26 1.62
3 5 0 1.01 0.33
3 5 0 0.44 0.66
3 5 0 0.91 0.23
-3 -5 0 0.28 3.76
3 5 0 -0.36 1.83
3 5 0 1.33 0.98
3 5 -1 4.68 1.63
-3 -5 1 3.16 3.21
-3 -5 1 3.23 1.16
3 5 -1 6.13 0.73
3 5 -2 85.43 5.29
-3 -5 2 87.21 6.01
3 5 -2 86.3 4.94
-3 -5 2 85.86 4.89
3 5 -2 87.25 4.68
3 5 -3 583.3 30.42
3 5 -3 578.63 30.1
-3 -5 3 610.63 30.93
3 5 -3 607.11 29.98
-3 -5 3 558.64 30.11
3 5 -4 4.95 1.73
3 5 -4 4.64 0.68
3 5 -4 5.49 1.22
-3 -5 4 3.4 1.96
3 5 -4 5.61 0.87
-3 -5 4 4.75 0.85
-3 -5 5 450.01 23.19
-3 -5 5 475.83 23.64
-3 -5 5 488.31 24.32
3 5 -5 496.51 24.22
-3 -5 6 75.86 3.98
-3 -5 6 76.07 4.44
-3 -5 6 79.85 5.19
3 5 -6 85.83 5.09
-3 -5 7 578.57 29.99
-3 -5 7 656.96 30.81
3 5 -7 616.15 30.96
-3 -5 8 4.86 0.49
-3 -5 8 6.3 1.9
3 5 -8 5.37 1.76
-3 -5 9 212.95 11.18
3 5 -9 247.48 13.31
-3 -5 9 201.82 12.01
3 5 -9 256.58 12.39
3 5 -10 2.05 2.44
3 5 -10 2.07 1.96
3 5 -11 50.79 4.98
3 5 -11 49.7 4.18
3 5 -12 4.42 2.9
3 5 -12 8.57 2.8
3 5 -13 21.76 4.04
3 5 -13 18.81 3.55
3 5 -14 38.29 5.05
3 5 -14 38.03 4.56
3 5 -15 83.25 7.37
3 5 -15 73.85 6.51
3 5 -16 5.06 4.87
3 5 -17 188.7 12.37
3 5 -18 -0.23 6.42
-3 -6 -23 31.08 4.98
-3 -6 -22 47.81 5.67
-3 -6 -21 80.75 5.86
-3 -6 -21 69.79 6.7
-3 -6 -21 85.24 7
-3 -6 -20 2.94 2.28
-3 -6 -20 2.89 2.91
-3 -6 -20 -0.39 3.97
-3 -6 -19 110.1 7.36
-3 -6 -19 117.38 8.1
-3 -6 -19 114.1 7.58
-3 -6 -18 10.95 2.51
-3 -6 -18 8.12 2.62
-3 -6 -18 8.67 2.85
-3 -6 -17 19.65 2.73
-3 -6 -17 24.45 3.23
-3 -6 -17 18.87 2.85
-3 -6 -16 56.84 4.31
-3 -6 -16 56.95 4.61
-3 -6 -16 56.29 4.16
-3 -6 -15 71.78 4.91
-3 -6 -15 68.06 5.02
-3 -6 -15 66.2 4.53
-3 -6 -14 144.78 8.71
-3 -6 -14 149.61 8.43
-3 -6 -13 25.28 2.54
-3 -6 -13 25.67 2.24
-3 -6 -12 302.63 16.45
-3 -6 -12 303.34 16.03
3 6 12 301.27 16.79
-3 -6 -11 83.09 4.7
-3 -6 -11 85.4 5.28
-3 -6 -11 80.08 4.83
3 6 11 81.89 5.71
-3 -6 -10 530.64 27.79
-3 -6 -10 549.25 27.94
3 6 10 553.08 28.66
3 6 9 66.01 4.71
-3 -6 -9 67.44 3.72
3 6 9 60.56 3.95
-3 -6 -9 65.52 3.85
3 6 8 495.4 26.57
-3 -6 -8 502.84 25.83
3 6 8 468.57 25.99
-3 -6 -8 544.03 25.99
-3 -6 -7 53.76 3.29
3 6 7 57.4 3.27
3 6 7 56.5 3.45
-3 -6 -7 73.83 3.58
3 6 7 50.95 4.1
-3 -6 -7 69.93 4.47
-3 -6 -6 2.42 0.53
3 6 6 3.27 0.55
3 6 6 3.44 0.73
-3 -6 -6 4.45 0.88
-3 -6 -6 2.78 1.72
-3 -6 -5 99.38 5.88
3 6 5 86.91 4.91
-3 -6 -5 94.11 4.92
-3 -6 -5 93.22 4.92
3 6 5 93.75 4.98
-3 -6 -4 36.33 2.99
3 6 4 35.96 1.84
-3 -6 -4 24.47 1.77
-3 -6 -4 32.71 1.8
3 6 4 35.12 1.89
3 6 3 22.4 1.4
-3 -6 -3 22.68 1.39
3 6 3 36.78 1.7
3 6 3 21.59 3.32
-3 -6 -3 21.37 1.36
3 6 3 22.45 1.95
3 6 2 58.42 4.07
-3 -6 -2 59.81 3.07
3 6 2 57.69 3.09
-3 -6 -2 59.53 3.08
3 6 2 53.8 3.06
3 6 2 54.72 5.63
3 6 2 60.91 3.6
-3 -6 -1 -0.2 2.51
3 6 1 1.03 0.94
3 6 1 0.64 0.29
3 6 1 0.78 0.3
-3 -6 -1 0.68 0.24
3 6 1 2.29 2.74
3 6 1 0.09 1.01
3 6 0 1923.22 96.44
-3 -6 0 1864.63 97.18
3 6 0 1954.09 96.42
-3 -6 0 1839.98 96.38
3 6 0 1999.56 97.67
3 6 0 2044.5 97.07
3 6 0 1999.98 96.63
-3 -6 1 0.48 1.1
3 6 -1 -0.67 1.71
-3 -6 1 3.94 3.61
3 6 -1 2.16 1.32
3 6 -1 -0.25 0.48
-3 -6 2 697.1 35.74
3 6 -2 693.48 36.19
3 6 -2 673.54 35.79
-3 -6 2 681.15 36.84
3 6 -2 664.68 36.17
3 6 -2 718.75 35.49
-3 -6 3 0.9 0.83
-3 -6 3 2.77 2.41
3 6 -3 2.43 0.97
3 6 -3 4.66 1.42
3 6 -3 2.92 1.38
3 6 -3 2.5 0.56
3 6 -4 26.23 2.56
3 6 -4 31.72 2.09
3 6 -4 30.61 2.46
-3 -6 4 23.53 3.11
3 6 -4 31.03 2.9
-3 -6 4 29.69 2.05
-3 -6 5 19.04 1.6
3 6 -5 21.35 2.22
3 6 -5 22.7 2.54
-3 -6 6 344.76 17.92
-3 -6 6 384.17 18.45
3 6 -6 404.8 19.68
3 6 -6 377.99 18.87
-3 -6 7 99.82 5.25
3 6 -7 120.92 7.19
3 6 -7 111.26 6.3
-3 -6 8 239.35 12.48
-3 -6 8 245.2 13.47
3 6 -8 288.26 14.63
3 6 -8 262.54 13.51
-3 -6 9 46.12 2.59
3 6 -9 54.78 4.8
-3 -6 9 51.03 3.92
3 6 -9 57.31 3.9
-3 -6 10 -0.18 2.13
3 6 -10 1.8 2.52
3 6 -10 0.49 1.93
3 6 -11 30.6 4.03
3 6 -11 30.1 3.3
3 6 -12 49.78 5.42
3 6 -12 50.24 4.41
3 6 -13 6.44 3.45
3 6 -13 4.58 3.31
3 6 -14 1.49 3.55
3 6 -14 2.57 3.7
3 6 -15 32.62 5.34
3 6 -15 33.88 5.15
3 6 -16 8.65 4.44
3 6 -16 2.34 5.18
3 6 -17 3.04 5.79
3 6 -18 6.85 6.6
-3 -7 -23 4.05 3.78
-3 -7 -22 9.38 3.93
-3 -7 -21 6.79 2.71
-3 -7 -21 11.08 3.44
-3 -7 -21 10.69 5.04
-3 -7 -20 18.64 2.93
-3 -7 -20 20.08 3.63
-3 -7 -20 13.4 3.97
-3 -7 -19 114 7.42
-3 -7 -19 112.26 7.89
-3 -7 -19 113.35 7.56
-3 -7 -18 13.12 2.5
-3 -7 -18 12.68 2.72
-3 -7 -18 12.81 2.88
-3 -7 -17 750.2 40.03
-3 -7 -17 785.26 40.3
-3 -7 -17 756.26 39.65
-3 -7 -16 4.05 2.09
-3 -7 -16 0.46 1.92
-3 -7 -16 1.96 1.9
-3 -7 -15 300.74 16.67
-3 -7 -15 302.69 16.25
-3 -7 -14 0.81 1.66
-3 -7 -14 1.54 1.46
-3 -7 -13 43.79 3.56
-3 -7 -13 43.08 3.1
-3 -7 -12 73.17 4.28
-3 -7 -12 71.74 4.93
-3 -7 -12 72.75 4.45
3 7 11 40.62 4.18
-3 -7 -11 52.99 3.12
-3 -7 -11 50.18 3.23
-3 -7 -10 22.5 1.68
-3 -7 -10 24.27 1.86
3 7 10 22.31 2.98
3 7 9 769.88 38.72
-3 -7 -9 719.57 37.82
3 7 9 715.96 38.04
-3 -7 -9 773.84 37.96
-3 -7 -8 71.73 4.28
3 7 8 76.35 4.48
-3 -7 -8 91.55 4.5
3 7 8 74.71 5.27
-3 -7 -8 68.78 5.27
3 7 7 229.44 13.18
-3 -7 -7 244.53 13.21
3 7 7 237.77 13.33
-3 -7 -7 250.14 14.19
3 7 6 99.54 5.67
-3 -7 -6 107.97 5.69
3 7 6 104.18 5.77
-3 -7 -6 116.82 5.76
-3 -7 -6 102.08 6.72
-3 -7 -5 67.13 4.77
3 7 5 67.23 3.66
-3 -7 -5 68.9 3.67
-3 -7 -5 65.25 3.62
3 7 5 66.68 3.7
3 7 4 122.42 6.31
-3 -7 -4 118.88 6.29
-3 -7 -4 116.22 6.24
3 7 4 125.64 6.31
-3 -7 -4 115.64 7.35
3 7 4 96.92 8.45
3 7 3 31.6 3.52
-3 -7 -3 31.69 1.87
-3 -7 -3 33.27 1.9
3 7 3 31.52 1.93
3 7 3 44.05 2.05
3 7 3 31.8 5.39
3 7 3 29.52 2.61
3 7 2 27.4 2.44
-3 -7 -2 25.56 1.49
3 7 2 26.9 1.56
-3 -7 -2 26.17 1.51
3 7 2 27.19 1.51
3 7 2 34.66 4.22
3 7 2 26.15 2.32
-3 -7 -1 -0.22 2.76
3 7 1 0.06 0.74
3 7 1 0.1 0.27
-3 -7 -1 0.58 0.25
3 7 1 0.26 0.35
3 7 1 -0.26 2.43
3 7 1 0.12 1.25
-3 -7 0 97.5 6.14
3 7 0 99.68 5.2
3 7 0 107.47 5.24
-3 -7 0 95.65 5.15
3 7 0 106.17 5.37
3 7 0 93.85 6.63
3 7 0 94.23 5.97
-3 -7 1 18.72 1.96
3 7 -1 21.41 1.22
-3 -7 1 19.46 1.09
3 7 -1 22.93 2.72
3 7 -1 20.66 1.93
-3 -7 1 20.2 4.44
3 7 -1 20.72 2.24
3 7 -1 22.01 1.32
-3 -7 2 110.46 6.83
3 7 -2 127.12 6.53
3 7 -2 119.42 7.41
3 7 -2 135.07 7.05
-3 -7 2 117.19 8.43
3 7 -2 128.16 7.5
-3 -7 3 441.3 21.97
3 7 -3 440.14 21.69
3 7 -3 419.98 22.42
3 7 -3 400.23 22.01
3 7 -3 453.55 22.79
3 7 -3 371.83 22.1
-3 -7 4 3.81 0.92
3 7 -4 3.33 1.37
3 7 -4 5.55 1.53
3 7 -4 4.97 1.13
3 7 -4 1.94 1.56
-3 -7 5 85.28 4.95
3 7 -5 85.1 5.29
3 7 -5 96.04 6.21
-3 -7 6 17.94 1.04
-3 -7 6 16.19 0.92
-3 -7 6 17.77 1.56
3 7 -6 16.81 2.6
3 7 -6 20.89 2.21
-3 -7 7 800 40.69
3 7 -7 868.84 42.71
3 7 -7 804.86 41.55
-3 -7 8 15.73 0.96
3 7 -8 20.15 2.93
-3 -7 8 16.72 2.51
3 7 -8 18.91 2.19
3 7 -9 206.99 12.51
-3 -7 9 176.54 11.43
3 7 -9 217.86 11.29
3 7 -10 -1.55 2.65
-3 -7 10 2.42 2.49
3 7 -11 55.96 5.57
3 7 -11 51.11 4.26
3 7 -12 96.41 7.55
3 7 -12 81.78 5.92
3 7 -13 75.73 6.89
3 7 -13 63.36 5.36
3 7 -14 27.95 5.15
3 7 -14 24.53 4.31
3 7 -15 266.95 16.87
3 7 -15 249.26 14.78
3 7 -16 9.43 5.11
3 7 -16 12.29 5.42
3 7 -17 196.26 12.7
3 7 -18 2.31 6.2
-3 -8 -22 19.86 4
-3 -8 -21 39.43 4.12
-3 -8 -21 42.03 4.67
-3 -8 -21 43.92 5.39
-3 -8 -20 16.56 2.93
-3 -8 -20 19.9 3.45
-3 -8 -20 18.71 4.31
-3 -8 -19 0.5 2.21
-3 -8 -19 4.1 2.62
-3 -8 -19 0.55 3.08
-3 -8 -18 3.7 2.23
-3 -8 -18 5.31 2.42
-3 -8 -18 8.8 2.78
-3 -8 -17 2.11 2.16
-3 -8 -17 0.24 1.98
-3 -8 -17 4.02 2.33
-3 -8 -16 0.91 1.9
-3 -8 -16 1.64 1.86
-3 -8 -15 3.38 2.03
-3 -8 -15 1.65 1.57
-3 -8 -14 16.59 2.42
-3 -8 -14 15.47 1.89
-3 -8 -13 44.43 2.88
-3 -8 -13 41.51 3.56
-3 -8 -13 40.14 3.04
-3 -8 -12 14.55 1.44
-3 -8 -12 14.22 1.6
-3 -8 -11 132.68 7.37
-3 -8 -11 137.5 7.5
3 8 10 783.03 40.38
-3 -8 -10 751.99 39.34
-3 -8 -10 783.77 39.46
3 8 9 137 8.44
-3 -8 -9 133.77 7.4
-3 -8 -9 143.87 7.55
-3 -8 -8 646.83 34.43
3 8 8 622.53 34.58
3 8 8 619.7 35.29
-3 -8 -8 619 35.5
-3 -8 -7 6.55 0.8
3 8 7 7.12 0.81
3 8 7 8.66 1.04
-3 -8 -7 11.87 1.22
-3 -8 -7 6.92 2.1
-3 -8 -6 85.47 5.69
3 8 6 73.34 4.28
-3 -8 -6 80.15 4.3
3 8 6 76.96 4.38
-3 -8 -6 82.49 4.29
-3 -8 -5 524.8 25.27
-3 -8 -5 477.63 23.9
3 8 5 488.55 23.92
3 8 5 476.85 23.93
-3 -8 -5 431.34 23.82
3 8 4 101.77 7.89
-3 -8 -4 107.11 5.52
3 8 4 105.34 5.58
3 8 4 103.17 5.6
-3 -8 -4 104.37 5.57
-3 -8 -4 109.67 6.89
-3 -8 -4 106.72 5.7
3 8 3 7.17 0.65
3 8 3 7.92 0.72
-3 -8 -3 7.1 0.63
3 8 3 7.7 1.79
3 8 3 4.96 4.06
3 8 3 9.61 2.21
-3 -8 -3 7.52 0.58
3 8 2 1134.95 58.25
3 8 2 1132.99 57.85
-3 -8 -2 1047.71 57.79
3 8 2 1284.14 57.82
3 8 2 1053.84 59.7
3 8 2 1031.16 58.55
3 8 1 39.02 2.2
3 8 1 33.11 1.93
-3 -8 -1 36.01 1.96
3 8 1 37.27 2.06
3 8 1 38.57 4.18
3 8 1 39.59 3.16
-3 -8 0 1051.17 52.52
3 8 0 976.22 51.47
3 8 0 1079.23 51.58
-3 -8 0 969.63 51.45
3 8 0 1121.97 51.63
3 8 0 1038.71 52.95
3 8 0 1060.87 52.54
3 8 -1 55.58 2.79
-3 -8 1 54.65 3.68
-3 -8 1 47.99 2.71
3 8 -1 57.21 2.88
3 8 -1 51.74 4.22
3 8 -1 56.89 3.67
3 8 -1 53.76 3.99
-3 -8 2 1091.92 50.02
-3 -8 2 927.77 49.3
3 8 -2 1121.32 49.52
3 8 -2 1075.27 50.61
3 8 -2 1100.87 50.14
3 8 -2 1036.08 50.7
-3 -8 3 14.66 1.47
3 8 -3 15.1 2.19
3 8 -3 13.56 1.61
3 8 -3 17.08 2.34
3 8 -3 12.51 1.62
-3 -8 4 289.07 15.93
3 8 -4 275.51 16.06
3 8 -4 337.58 16.16
3 8 -4 310.52 16.51
3 8 -4 353.52 17.48
3 8 -5 50.57 3.47
3 8 -5 64.45 4.73
-3 -8 5 48.4 3.19
3 8 -6 5.51 1.43
-3 -8 6 4.98 1.07
3 8 -6 6.8 2.24
3 8 -7 0.74 1.46
-3 -8 7 0.09 1.01
3 8 -7 2.6 2.21
-3 -8 7 0.33 0.19
-3 -8 7 0.32 0.31
-3 -8 8 324.26 17.29
-3 -8 8 375.7 18.59
3 8 -8 333.98 19.36
3 8 -8 370.68 18.04
3 8 -9 63.03 5.43
-3 -8 9 48.58 4.47
3 8 -9 51.89 3.85
3 8 -10 119.81 8.83
3 8 -10 120.45 7.27
3 8 -11 40.97 5.18
3 8 -11 39.93 3.66
3 8 -12 0.5 3.47
3 8 -12 -1.01 2.66
3 8 -13 74.81 7.05
3 8 -13 63.43 5.35
3 8 -14 33.46 5.61
3 8 -14 31.52 4.63
3 8 -15 16.79 5.07
3 8 -15 10.22 4.63
3 8 -16 5.91 5.28
3 8 -17 5.46 5.7
3 8 -18 12.02 6.47
-3 -9 -21 39.45 4.15
-3 -9 -21 41.33 4.57
-3 -9 -21 45.21 5.49
-3 -9 -20 2.16 2.42
-3 -9 -20 6.96 2.77
-3 -9 -20 3.34 3.68
-3 -9 -19 98.29 6.83
-3 -9 -19 93.36 6.72
-3 -9 -19 93.78 6.57
-3 -9 -18 46.41 4.26
-3 -9 -18 40.58 3.95
-3 -9 -18 44.04 3.98
-3 -9 -17 391.46 20.88
-3 -9 -17 388.47 21.42
-3 -9 -16 4.46 1.92
-3 -9 -16 6.47 2.29
-3 -9 -15 267.37 14.42
-3 -9 -15 263.02 15.08
-3 -9 -14 59.47 4.02
-3 -9 -14 60.25 3.84
-3 -9 -14 60 4.69
-3 -9 -13 59.58 3.59
-3 -9 -13 52.57 3.66
-3 -9 -12 0.09 0.95
-3 -9 -12 -0.53 1.11
-3 -9 -11 77.98 4.59
-3 -9 -11 82.09 4.75
-3 -9 -10 18.39 1.55
-3 -9 -10 20.13 1.69
-3 -9 -9 240.51 13.6
-3 -9 -9 240.62 14.89
-3 -9 -8 48.91 3.12
3 9 8 47.59 3.29
-3 -9 -8 42.79 4.39
-3 -9 -7 190.96 10.59
-3 -9 -7 221.3 10.66
3 9 7 196.82 10.73
-3 -9 -7 199.53 11.94
-3 -9 -6 31.49 3.49
-3 -9 -6 31.06 1.89
3 9 6 30 1.91
-3 -9 -6 29.44 1.8
3 9 6 28.95 1.98
-3 -9 -5 231.85 11.8
3 9 5 233.07 11.84
3 9 5 228.59 11.84
-3 -9 -5 215.32 11.7
-3 -9 -5 239.11 13.25
-3 -9 -5 235.76 11.93
-3 -9 -4 171.06 8.56
3 9 4 141.38 10.17
3 9 4 171.08 8.64
-3 -9 -4 161.96 8.64
3 9 4 169.38 8.68
3 9 4 154.09 11.89
-3 -9 -4 145.7 9.92
-3 -9 -4 156.17 8.81
3 9 3 10.39 0.77
-3 -9 -3 8.58 0.77
3 9 3 12.45 0.92
3 9 3 11.22 2.13
3 9 3 10.33 4.29
3 9 3 8.73 1.95
-3 -9 -3 9.99 0.69
3 9 2 85.18 5.33
3 9 2 120.72 5.11
-3 -9 -2 85.58 5.04
3 9 2 92.23 5.14
3 9 2 97.88 7.42
3 9 2 88.35 6.13
3 9 1 59.2 3.17
-3 -9 -1 57.91 3.21
3 9 1 65.86 3.35
3 9 1 61.92 3.33
3 9 1 56.09 5.04
3 9 1 57.59 4.46
-3 -9 0 47.42 4.02
3 9 0 44.79 2.37
-3 -9 0 40.65 2.37
3 9 0 45.7 2.57
3 9 0 48.67 2.46
3 9 0 42.53 4.14
3 9 0 38.97 3.25
3 9 0 47.92 3.83
3 9 -1 12.89 0.8
-3 -9 1 13.04 1.95
-3 -9 1 11.28 0.73
3 9 -1 12.84 0.86
3 9 -1 11.63 1.9
3 9 -1 15.88 2.64
3 9 -1 13.7 2.29
-3 -9 2 1.61 1.3
-3 -9 2 1.92 0.24
3 9 -2 3.26 1.49
3 9 -2 1.38 1.98
3 9 -2 1.21 1.93
3 9 -2 2.91 1.07
-3 -9 3 124.55 6.8
3 9 -3 115.33 7.36
3 9 -3 119.29 6.91
3 9 -3 121.09 7.87
3 9 -3 116.7 6.65
-3 -9 4 18.44 1.83
3 9 -4 28.24 2.31
3 9 -4 27.3 2.75
3 9 -4 18.84 1.87
3 9 -5 205.4 11.04
3 9 -5 213.63 12.45
-3 -9 5 201.48 10.98
3 9 -6 3.39 1.28
-3 -9 6 0.57 0.96
3 9 -6 2.69 2.5
-3 -9 7 101.39 6.2
3 9 -7 116.73 8.01
3 9 -7 117.59 6.42
3 9 -8 12.57 3.26
3 9 -8 18.42 2.07
3 9 -9 45.91 4.96
3 9 -9 38.23 3.19
3 9 -10 16.03 3.77
3 9 -10 24.18 2.67
3 9 -11 8.51 3.47
3 9 -11 11.74 2.46
3 9 -12 19.25 4.21
3 9 -12 11.22 2.84
3 9 -13 48.83 6.52
3 9 -13 58.52 4.91
3 9 -14 42.77 6.37
3 9 -14 41.74 4.97
3 9 -15 301.67 16.89
3 9 -16 7.55 5.24
-3 -10 -21 32.62 3.99
-3 -10 -21 35.09 5.21
-3 -10 -20 1.43 2.47
-3 -10 -20 5.98 2.64
-3 -10 -20 5.69 3.57
-3 -10 -19 0.83 2.33
-3 -10 -19 -0.52 2.27
-3 -10 -19 2.02 2.89
-3 -10 -18 0.82 2.38
-3 -10 -18 1.18 2
-3 -10 -18 3.09 2.51
-3 -10 -17 0.64 2.06
-3 -10 -17 1.89 2.26
-3 -10 -16 5.79 1.96
-3 -10 -16 4.77 2.51
-3 -10 -15 23.16 2.43
-3 -10 -15 26.01 2.39
-3 -10 -15 29.56 3.3
-3 -10 -14 6.79 1.48
-3 -10 -14 8.44 1.65
-3 -10 -13 0.09 1.12
-3 -10 -13 -1.27 1.26
-3 -10 -12 -0.09 1.03
-3 -10 -12 -0.32 1.11
-3 -10 -11 234.21 13.09
-3 -10 -11 268.07 13.3
-3 -10 -10 0.68 0.78
-3 -10 -10 0.48 0.91
-3 -10 -9 117.05 7.35
-3 -10 -9 121.54 8.77
-3 -10 -8 103.83 6.05
3 10 8 98.64 6.21
-3 -10 -8 101.43 7.46
-3 -10 -7 58.25 3.35
-3 -10 -7 59 3.3
3 10 7 57.28 3.5
-3 -10 -7 56.39 4.89
-3 -10 -6 1.72 0.58
3 10 6 1.77 0.77
-3 -10 -6 1.36 0.46
-3 -10 -6 1.86 1.05
-3 -10 -6 1.71 2.21
3 10 5 72.35 7.09
-3 -10 -5 84.17 4.55
3 10 5 84.77 4.6
3 10 5 82.85 4.59
-3 -10 -5 80.08 4.44
-3 -10 -5 87.35 6.17
-3 -10 -5 94.19 4.87
3 10 4 133.67 8.54
-3 -10 -4 130.63 6.98
-3 -10 -4 129.11 7.09
3 10 4 146.85 7.19
3 10 4 136.39 7.09
-3 -10 -4 136.09 8.74
3 10 4 139.2 10.49
-3 -10 -4 138 7.39
3 10 3 170.44 9.39
-3 -10 -3 173.69 8.68
-3 -10 -3 161.74 8.79
3 10 3 180.45 8.9
3 10 3 158.91 8.73
3 10 3 176.75 11.46
-3 -10 -3 177.85 9.22
3 10 2 1050.96 52.5
-3 -10 -2 1047.05 52.39
3 10 2 1016.88 52.32
3 10 2 1013.28 54.4
3 10 2 997.22 53.68
-3 -10 -1 0.66 0.33
3 10 1 0.98 0.61
3 10 1 0.55 0.45
3 10 1 0.59 2.89
3 10 1 -0.5 1.64
3 10 1 -0.24 1.91
3 10 0 1041.93 47.56
-3 -10 0 903.26 47.3
3 10 0 910.11 47.25
3 10 0 987.38 48.29
3 10 0 1036.62 49.1
3 10 0 1031.39 49.03
3 10 -1 42.91 2.3
-3 -10 1 49.24 3.72
-3 -10 1 41.04 2.29
3 10 -1 44.7 3.39
3 10 -1 53.02 4.32
3 10 -1 52.18 4.21
-3 -10 2 1018.41 48.9
3 10 -2 1026.96 48.11
3 10 -2 1046.09 48.44
3 10 -2 1021.06 49.5
3 10 -2 1082.09 49.06
3 10 -2 1145.52 50.23
-3 -10 3 29.74 2.19
-3 -10 3 19.82 1.14
3 10 -3 25.62 2.32
3 10 -3 27.78 3.02
3 10 -3 34.84 3.57
3 10 -3 27.44 1.76
-3 -10 4 222.12 12.03
3 10 -4 220.08 12.19
3 10 -4 220.38 12.66
3 10 -4 220.52 13.46
3 10 -4 228.09 11.84
-3 -10 5 48.85 3.2
3 10 -5 46.78 3.99
3 10 -5 43.79 4.68
3 10 -5 49.89 3.14
3 10 -6 1.49 1.19
3 10 -6 5.63 2.84
-3 -10 6 3.8 1.16
3 10 -7 4.91 2.95
3 10 -7 2.25 1.26
3 10 -8 353.04 20.16
3 10 -8 335.66 17.91
3 10 -9 2.34 3.44
3 10 -9 2.31 1.71
3 10 -10 81.65 7.39
3 10 -10 78.89 5.12
3 10 -11 -2.2 3.94
3 10 -11 2.6 2.22
3 10 -12 28.13 5.14
3 10 -12 25.24 3.18
3 10 -13 1.27 4.84
3 10 -13 8.61 3.32
3 10 -14 -1.35 4.76
3 10 -14 6.09 3.84
-3 -11 -21 12.2 4.46
-3 -11 -21 10.09 3.05
-3 -11 -20 11.89 3.9
-3 -11 -20 3.55 2.67
-3 -11 -19 115.23 7.35
-3 -11 -19 107.96 7.67
-3 -11 -18 48.55 4.2
-3 -11 -18 49.58 4.58
-3 -11 -17 384.12 20.56
-3 -11 -17 383.63 21.38
-3 -11 -16 6.52 1.96
-3 -11 -16 3.66 1.83
-3 -11 -16 5.27 2.52
-3 -11 -15 723.64 37
-3 -11 -15 725.74 36.83
-3 -11 -15 664.94 37.75
-3 -11 -14 47.42 3.27
-3 -11 -14 45.7 3.42
-3 -11 -13 12.87 1.62
-3 -11 -13 12.96 1.71
-3 -11 -12 10.01 1.41
-3 -11 -12 12.35 1.51
-3 -11 -11 113.04 6.88
-3 -11 -11 142.88 7.15
-3 -11 -10 10.34 1.26
-3 -11 -10 17.56 1.71
-3 -11 -10 8.67 2.86
-3 -11 -9 577.53 34.55
-3 -11 -9 596.77 36.06
-3 -11 -8 0.2 0.66
-3 -11 -8 0.24 0.59
3 11 8 -0.1 0.98
-3 -11 -8 0.95 2.51
-3 -11 -7 377.19 18.6
3 11 7 361.59 18.72
-3 -11 -7 352.02 18.47
-3 -11 -7 396.95 18.86
-3 -11 -7 367.52 20.35
-3 -11 -6 -0.28 0.54
-3 -11 -6 0.64 0.4
3 11 6 0.47 0.74
-3 -11 -6 0.26 1.12
-3 -11 -6 1.58 2.37
3 11 5 544.51 34.45
3 11 5 657.88 32.9
-3 -11 -5 643.61 32.82
3 11 5 653.85 32.84
-3 -11 -5 636.76 32.68
-3 -11 -5 660.65 34.64
-3 -11 -5 638.05 33.04
-3 -11 -4 19.06 1.17
3 11 4 21.81 2.75
3 11 4 18.69 1.33
-3 -11 -4 20.11 3.13
-3 -11 -4 18.81 1.8
-3 -11 -4 19.69 1.33
3 11 4 22.05 1.48
3 11 3 281.1 14.65
3 11 3 273.41 17.15
-3 -11 -3 301.01 15.19
-3 -11 -3 275.77 14.71
3 11 3 303.1 14.85
3 11 2 192.92 9.94
-3 -11 -2 193.19 10.04
3 11 2 202.34 10.21
3 11 2 187.14 11.13
3 11 2 192.68 12.37
3 11 2 179.74 11.59
-3 -11 -1 0.83 0.37
3 11 1 0.64 0.66
3 11 1 -0.14 0.15
3 11 1 0.28 2.19
3 11 1 -0.62 3.11
3 11 1 1.44 1.78
3 11 1 0.52 0.27
3 11 0 33.87 1.54
-3 -11 0 29.81 0.95
3 11 0 31.38 0.8
3 11 0 34.71 3.93
3 11 0 33.09 2.64
3 11 0 30.23 3.35
-3 -11 1 74.43 5.35
-3 -11 1 69.67 3.96
3 11 -1 79.09 3.93
3 11 -1 85.06 5.18
3 11 -1 82.31 5.91
3 11 -1 79.82 6.07
-3 -11 2 41.11 3.37
3 11 -2 44.87 2.34
-3 -11 2 41.92 2.31
3 11 -2 42.36 3.41
3 11 -2 45.75 4.14
3 11 -2 50.77 4.64
-3 -11 3 30.83 2.65
3 11 -3 36.2 1.79
-3 -11 3 28.04 1.66
3 11 -3 37.44 2.92
3 11 -3 34.5 3.56
3 11 -3 36.19 4.18
3 11 -3 37.62 2.07
-3 -11 4 5.32 1.42
3 11 -4 2.98 0.86
3 11 -4 7.01 2.75
3 11 -4 6.76 2.51
3 11 -5 48.02 2.98
3 11 -5 48.04 5.13
3 11 -5 46.03 4.15
3 11 -6 26.77 3.98
3 11 -6 20.02 1.8
3 11 -7 0.45 3.27
3 11 -7 2.76 1.21
3 11 -8 -3.85 3.44
3 11 -8 -0.61 1.38
3 11 -9 83.77 8.15
3 11 -9 100.07 5.78
3 11 -10 -1.11 4.19
3 11 -10 6.11 1.96
3 11 -11 11.83 4.55
3 11 -11 11.17 2.35
3 11 -12 5.13 4.73
3 11 -12 3.25 2.5
3 11 -13 84.91 8.84
-3 -12 -21 11.95 4.6
-3 -12 -21 9.13 3.03
-3 -12 -20 32.18 4.48
-3 -12 -20 24.37 3.71
-3 -12 -19 14.61 3.17
-3 -12 -19 19.14 3.37
-3 -12 -18 1.04 2.51
-3 -12 -18 -3.75 2.83
-3 -12 -17 61.55 4.51
-3 -12 -17 56.35 4.38
-3 -12 -17 59.93 5.12
-3 -12 -16 43.64 3.41
-3 -12 -16 37.31 3.21
-3 -12 -16 32.42 4.01
-3 -12 -15 85.21 5.45
-3 -12 -15 97.37 5.74
-3 -12 -14 128.18 7.51
-3 -12 -14 138.64 7.72
-3 -12 -13 96.38 5.82
-3 -12 -13 105.85 6.02
-3 -12 -12 14.82 1.66
-3 -12 -12 18.36 1.97
-3 -12 -11 26.72 2.15
-3 -12 -11 31.98 2.5
-3 -12 -10 206.88 11.9
-3 -12 -10 195.76 13.53
-3 -12 -10 183.31 12.36
-3 -12 -9 111.41 6.4
-3 -12 -9 123.62 6.41
-3 -12 -9 107.13 8.15
-3 -12 -8 34.49 2.3
-3 -12 -8 34.67 2.17
3 12 8 36.15 2.58
-3 -12 -8 30.95 4.16
-3 -12 -8 37.92 2.82
-3 -12 -7 2.23 0.74
-3 -12 -7 2.98 0.57
3 12 7 3.06 1.04
3 12 7 0.68 7.34
-3 -12 -7 -0.35 2.48
-3 -12 -7 3.12 1.26
-3 -12 -6 3.18 0.73
3 12 6 2.46 0.87
-3 -12 -6 3.55 0.52
3 12 6 2.94 4.55
-3 -12 -6 3.41 1.25
-3 -12 -6 5.58 2.67
-3 -12 -5 -0.27 0.55
-3 -12 -5 0.42 0.37
3 12 5 0.9 0.69
3 12 5 1.85 2.9
-3 -12 -5 0.48 1.15
-3 -12 -5 -2.07 2.6
-3 -12 -4 250.96 12.89
3 12 4 257.36 13.05
-3 -12 -4 250.05 15.05
-3 -12 -4 240.85 13.44
-3 -12 -4 250.02 13.08
3 12 4 258.37 13.21
-3 -12 -3 23.66 3.5
3 12 3 20.74 4.91
3 12 3 22.59 1.42
-3 -12 -3 24.77 1.52
3 12 3 22.43 1.68
3 12 2 914.78 48.66
3 12 2 1061.57 49.04
-3 -12 -2 1006.04 48.82
3 12 2 991.83 51.01
3 12 2 1032.8 50
3 12 2 913.11 50.56
3 12 1 8.5 2.32
3 12 1 10.62 3.61
-3 -12 -1 10.71 0.83
3 12 1 11.98 1.22
3 12 1 13.68 3.05
-3 -12 0 799.83 41.66
3 12 0 845.82 42.01
3 12 0 846.85 43.56
3 12 0 860 42.8
3 12 0 855.65 43.82
-3 -12 1 51.62 2.52
3 12 -1 45.85 2.4
3 12 -1 41.98 2.45
3 12 -1 59.02 4.01
3 12 -1 52.96 4.82
3 12 -1 57.89 5
-3 -12 2 156.84 4.43
3 12 -2 171.7 1.42
-3 -12 2 149.82 1.51
3 12 -2 155.97 5.8
3 12 -2 178.49 4.84
3 12 -2 163.71 6.93
3 12 -3 52.42 2.37
-3 -12 3 38.13 2.29
3 12 -3 52.03 4.47
3 12 -3 49.12 3.59
3 12 -3 49.86 5.07
3 12 -4 8.89 0.69
3 12 -4 6.6 0.9
3 12 -4 10.74 3.3
3 12 -4 10.31 2.97
3 12 -5 48.61 5.45
3 12 -5 38.74 2.49
3 12 -6 22.58 4.4
3 12 -6 22.54 1.76
3 12 -7 4.49 3.73
3 12 -7 9.26 1.33
3 12 -8 119.53 9
3 12 -8 98.8 5.78
3 12 -9 8.5 4.12
3 12 -9 5.99 1.52
3 12 -10 358.57 21.62
3 12 -10 343.7 18.24
3 12 -11 38.7 6.33
3 12 -12 80.76 8.76
-3 -13 -21 4.81 4.67
-3 -13 -21 1.98 2.77
-3 -13 -20 51.93 5.07
-3 -13 -20 45.89 5
-3 -13 -19 100.03 6.64
-3 -13 -19 81.52 6.85
-3 -13 -18 32.21 3.57
-3 -13 -18 27.09 3.9
-3 -13 -17 221.49 11.65
-3 -13 -17 199.72 11.33
-3 -13 -17 180.66 12.28
-3 -13 -16 2.35 1.89
-3 -13 -16 3.48 2.07
-3 -13 -15 193.47 10.5
-3 -13 -15 180.45 10.27
-3 -13 -14 6.81 1.9
-3 -13 -14 4.3 1.58
-3 -13 -13 10.7 2.1
-3 -13 -13 10.11 1.67
-3 -13 -12 5.8 1.93
-3 -13 -12 4.68 1.33
-3 -13 -11 1.01 1.07
-3 -13 -11 3.35 2.36
-3 -13 -11 1.34 1.4
-3 -13 -11 -0.4 3.09
-3 -13 -10 12.74 1.48
-3 -13 -10 13.39 2.35
-3 -13 -10 15.67 1.43
-3 -13 -10 8.53 3.06
-3 -13 -9 543.73 28.12
-3 -13 -9 547.22 28.01
-3 -13 -9 534.66 28.41
-3 -13 -9 581.25 30.29
-3 -13 -8 0.65 0.81
-3 -13 -8 0.48 0.55
3 13 8 0.66 1.14
3 13 8 0.73 8.92
-3 -13 -8 1.4 1.4
-3 -13 -8 -0.76 2.71
-3 -13 -7 723.51 35.03
3 13 7 709.11 35.21
-3 -13 -7 656.44 34.81
3 13 7 645.37 39.15
-3 -13 -7 681.17 35.24
-3 -13 -7 663.01 37.07
-3 -13 -6 14.48 1.23
3 13 6 14.84 1.44
-3 -13 -6 14.22 1
3 13 6 11.53 3.71
-3 -13 -6 12.81 1.71
-3 -13 -6 19.12 3.59
3 13 5 548.9 28.52
-3 -13 -5 522.99 27.36
3 13 5 547.72 27.62
-3 -13 -5 567.8 29.85
-3 -13 -5 557.28 27.94
-3 -13 -5 545.9 27.58
3 13 4 78.09 4.38
-3 -13 -4 92.62 6.86
-3 -13 -4 88.64 5
-3 -13 -4 78.17 4.41
-3 -13 -3 151.59 7.22
3 13 3 149.37 7.43
3 13 3 146 10.25
3 13 3 147.87 8.67
-3 -13 -3 158.34 9.8
3 13 3 121.93 7.04
3 13 2 -2.79 2.44
3 13 2 2.55 3.98
3 13 2 0.39 0.83
-3 -13 -2 0.37 0.47
3 13 2 1.06 2.81
3 13 1 6.65 2.59
3 13 1 10.22 3.98
3 13 1 8.34 1.24
-3 -13 -1 7.4 0.7
3 13 1 6.37 3.24
-3 -13 0 59.92 3.28
3 13 0 64.37 5.85
3 13 0 59.66 5.85
3 13 0 62.74 4.78
-3 -13 1 1 0.37
3 13 -1 -0.4 2.93
3 13 -1 0.83 3.07
3 13 -1 -0.77 2.21
-3 -13 2 2.09 0.35
3 13 -2 5.49 3.04
3 13 -2 4.58 2.22
3 13 -2 0.42 2.84
3 13 -3 23.28 1.29
3 13 -3 22.53 1.33
3 13 -3 23.49 4.17
3 13 -3 27.82 3.8
3 13 -3 24.04 2.76
3 13 -4 7.42 3.57
3 13 -4 10.25 3.22
3 13 -5 5.91 3.82
3 13 -5 6.53 0.84
3 13 -6 9.38 4.03
3 13 -6 2.08 0.82
3 13 -7 102.5 8.84
3 13 -7 96.37 5.37
3 13 -8 39.48 6.02
3 13 -9 -1.86 4.55
3 13 -10 79.98 8.57
3 13 -11 5.62 5.22
3 13 -12 0.74 5.15
-3 -14 -21 7.34 3.4
-3 -14 -20 85.9 6.41
-3 -14 -20 61.99 6.11
-3 -14 -19 -1.21 3.24
-3 -14 -19 -0.35 2.97
-3 -14 -18 48.71 4.32
-3 -14 -18 44.24 4.31
-3 -14 -18 40.82 4.69
-3 -14 -17 10.69 2.57
-3 -14 -17 8.06 2.64
-3 -14 -17 6.64 2.98
-3 -14 -16 144.08 9.41
-3 -14 -16 206.29 10.1
-3 -14 -15 22.98 2.57
-3 -14 -15 26.68 2.78
-3 -14 -14 79.9 5.66
-3 -14 -14 125.27 6.36
-3 -14 -13 11.93 1.84
-3 -14 -13 28.67 3.15
-3 -14 -12 3.13 1.34
-3 -14 -12 9.54 1.88
-3 -14 -11 5.78 1.31
-3 -14 -11 7.21 1.18
-3 -14 -11 1.72 3.13
-3 -14 -10 40.56 2.81
-3 -14 -10 44.2 2.66
3 14 10 45.3 11.95
-3 -14 -10 35.05 4.84
-3 -14 -10 41.29 3.32
-3 -14 -9 103.97 5.62
-3 -14 -9 94.69 5.39
3 14 9 91.75 5.98
3 14 9 72.25 12.6
-3 -14 -9 112.68 6.06
-3 -14 -9 103.98 7.86
-3 -14 -8 20.1 1.65
-3 -14 -8 19.13 1.38
3 14 8 23.85 2.17
3 14 8 28.13 9.68
-3 -14 -8 29.73 4.06
-3 -14 -8 18.45 2.1
3 14 7 3.49 4.67
-3 -14 -7 2.46 0.84
-3 -14 -7 2.58 0.55
3 14 7 1.87 1.18
3 14 7 4.93 7.46
-3 -14 -7 2.28 1.49
-3 -14 -7 2.09 2.92
3 14 6 32.53 4.38
-3 -14 -6 30.83 1.86
-3 -14 -6 34.68 2.18
3 14 6 33.6 2.37
3 14 6 20.24 7.3
-3 -14 -6 37.1 4.58
-3 -14 -6 34.89 2.68
3 14 5 29.3 3.45
-3 -14 -5 109.19 3.9
-3 -14 -5 71.34 3.34
-3 -14 -5 72.95 4.5
-3 -14 -5 33.51 5.28
3 14 4 8.55 0.75
-3 -14 -4 7.17 0.88
3 14 4 7.53 0.53
-3 -14 -4 6.44 1.77
-3 -14 -4 5.8 3.19
3 14 4 10.4 3.12
-3 -14 -3 37.29 4.8
3 14 3 33.24 3.96
3 14 3 35.7 6.18
-3 -14 -3 37.9 2.26
3 14 2 80.97 5.81
3 14 2 69.43 7.06
-3 -14 -2 73.07 4.1
3 14 2 78.76 4.48
3 14 1 20.17 3.09
3 14 1 24.27 4.96
3 14 1 14.3 1.61
-3 -14 -1 15.77 1.12
3 14 1 13.49 3.9
-3 -14 0 138.39 7.37
3 14 0 150.86 9.91
3 14 0 155.63 8.86
3 14 0 144.38 10.27
3 14 -1 -1.45 3.32
3 14 -1 0.41 2.3
-3 -14 1 1.78 0.44
3 14 -1 1.36 3.32
3 14 -2 62.44 4.88
3 14 -2 72.78 6.05
3 14 -2 56.65 6.4
3 14 -3 12.05 2.69
3 14 -3 20.31 4.02
3 14 -3 16.32 4.37
3 14 -4 25.7 4.21
3 14 -4 22.3 4.8
3 14 -5 8.25 4.33
3 14 -6 60.98 7.02
3 14 -7 40.27 6.15
3 14 -8 230.19 15.94
3 14 -9 26.57 6.15
3 14 -10 392.94 24.52
3 14 -11 5.26 5.59
-3 -15 -21 2.94 3.35
-3 -15 -20 126.72 10.06
-3 -15 -20 188.07 10.57
-3 -15 -19 42.81 5.08
-3 -15 -19 56.32 5.48
-3 -15 -18 110.02 7.98
-3 -15 -18 103.4 8.65
-3 -15 -17 7.97 2.85
-3 -15 -17 10.33 2.97
-3 -15 -16 2.09 2.3
-3 -15 -16 4.79 2.82
-3 -15 -15 0.25 1.98
-3 -15 -15 1.41 2.54
-3 -15 -14 8.1 1.88
-3 -15 -14 14 2.45
-3 -15 -13 31.99 2.76
-3 -15 -13 40.93 3.01
-3 -15 -12 48.98 3.44
-3 -15 -12 55.19 3.43
-3 -15 -11 134.81 7.38
-3 -15 -11 130.62 7.18
3 15 11 124.13 17.11
-3 -15 -11 125 9.71
-3 -15 -10 24.81 2.03
-3 -15 -10 23.11 1.69
3 15 10 18.36 12.38
-3 -15 -10 25.58 4.34
-3 -15 -9 412.32 20.68
3 15 9 400.17 21.08
-3 -15 -9 389.7 20.41
3 15 9 379.3 26.59
-3 -15 -9 384.25 23
3 15 8 32.46 7.01
3 15 8 36.96 2.98
-3 -15 -8 39 2.27
-3 -15 -8 39.38 2.57
3 15 8 37.08 9.97
-3 -15 -8 35.24 5.06
-3 -15 -8 38.12 2.98
3 15 7 1363.46 69.39
-3 -15 -7 1363.72 67.15
3 15 7 1191.69 67.56
-3 -15 -7 1353.44 67.42
3 15 7 1324.43 67.18
3 15 7 1291.62 70.98
-3 -15 -7 1310.6 67.67
-3 -15 -7 1239.56 69.78
-3 -15 -6 4.59 0.89
3 15 6 3.01 0.51
3 15 6 8.2 3.79
-3 -15 -6 4.18 1.64
-3 -15 -6 4.98 3.39
3 15 5 125.74 6.53
-3 -15 -5 112.98 6.48
3 15 5 119.47 6.2
-3 -15 -5 124.38 7.07
-3 -15 -5 127.32 9.22
3 15 5 123.1 8.35
-3 -15 -4 12.16 1.11
-3 -15 -4 11.71 3.93
3 15 4 11.02 3.55
3 15 3 29.15 3.8
-3 -15 -3 25.22 4.31
-3 -15 -3 24.42 1.66
3 15 2 53.57 4.78
3 15 2 46.6 6.32
-3 -15 -2 47.69 2.78
3 15 1 -0.94 2.85
3 15 1 4.94 4.62
3 15 1 0.33 1.2
-3 -15 -1 1.55 0.53
3 15 1 -0.46 3.7
3 15 0 -0.98 4.28
3 15 0 5.2 2.83
-3 -15 0 4.42 0.61
3 15 -1 251.01 14.04
3 15 -1 242.57 14.78
3 15 -1 236.82 15.73
3 15 -2 50.78 5.61
3 15 -2 44.38 4.32
3 15 -2 52.46 6.4
3 15 -3 201.97 12.35
3 15 -3 186.31 13.53
3 15 -4 7.78 4.21
3 15 -4 0.57 4.1
3 15 -5 39.39 6.38
3 15 -6 -0.63 4.51
3 15 -7 4.04 4.73
3 15 -8 13.39 5.51
3 15 -9 5.88 5.34
3 15 -10 1.56 5.79
-3 -16 -21 5.02 3.61
-3 -16 -20 10.44 3.48
-3 -16 -20 23.27 5.63
-3 -16 -19 6.06 3.33
-3 -16 -19 7.46 4.36
-3 -16 -18 19.06 3.69
-3 -16 -18 17.48 3.82
-3 -16 -17 23.2 3.57
-3 -16 -17 48.16 5.12
-3 -16 -16 130.08 8.58
-3 -16 -16 180.58 9.36
-3 -16 -15 2.53 2.09
-3 -16 -15 -0.16 1.93
-3 -16 -14 144.71 9.07
-3 -16 -14 182.45 9.21
3 16 13 9.57 17.8
-3 -16 -13 5.22 1.72
-3 -16 -13 5.04 1.26
3 16 12 37.82 16.63
-3 -16 -12 27.41 2.51
-3 -16 -12 30.67 2.15
-3 -16 -11 59.76 3.62
-3 -16 -11 51.25 3.24
3 16 11 48.67 15.64
-3 -16 -11 60.9 6.17
3 16 10 41.61 13.73
-3 -16 -10 25.49 4.54
-3 -16 -10 32.44 2.43
3 16 9 3.03 7.09
3 16 9 -1.42 10.5
-3 -16 -9 5.25 3.71
-3 -16 -9 1.14 1.1
3 16 8 34.72 6.09
3 16 8 28.26 10.9
-3 -16 -8 41.28 5.33
-3 -16 -8 35.59 2.47
3 16 7 5.41 3
3 16 7 1.99 4.64
3 16 7 6.99 8.72
-3 -16 -7 3.42 3.11
-3 -16 -7 4.22 1
-3 -16 -6 47.47 1.79
-3 -16 -6 52.82 5.39
3 16 6 54.61 5.12
3 16 6 63.74 9
-3 -16 -5 6.33 0.97
-3 -16 -5 6.34 3.74
3 16 5 7.93 4.12
-3 -16 -4 55.91 3.28
-3 -16 -4 57.04 6.26
3 16 4 56.72 5.59
-3 -16 -3 6.57 0.85
-3 -16 -3 4.92 3.81
3 16 3 3.4 3.59
-3 -16 -2 3.5 0.68
3 16 2 7.84 3.65
3 16 2 3.84 5.51
3 16 1 133.98 10.32
3 16 1 140.14 9.01
3 16 0 85.1 8.12
3 16 0 77.9 7.76
3 16 0 91.38 6.54
3 16 -1 36.2 5.66
3 16 -1 46.03 5.9
3 16 -1 35.83 4.17
3 16 -2 1.15 4.44
3 16 -2 3.96 2.99
3 16 -2 5.49 4.71
3 16 -3 0.6 4.43
3 16 -3 8.6 4.73
3 16 -4 42.93 6.55
3 16 -4 32.64 5.65
3 16 -5 15.81 5.66
3 16 -6 15.81 5.67
3 16 -7 -2.17 5.3
3 16 -8 148.06 12.78
3 16 -9 16.03 6.9
-3 -17 -20 46.63 5.59
-3 -17 -19 1.58 3.25
-3 -17 -17 12.64 3.37
-3 -17 -16 16.8 3.09
3 17 15 -32.89 23.78
-3 -17 -15 1.04 2.36
3 17 14 6.94 21.59
-3 -17 -14 1.23 2.03
3 17 13 12.46 20.81
-3 -17 -13 32.12 2.83
-3 -17 -12 -1.06 4.06
-3 -17 -12 1.55 1.66
3 17 11 17.22 15.96
-3 -17 -11 25.4 4.97
-3 -17 -11 18.36 1.96
3 17 10 2.67 8.32
3 17 10 -1.45 12.8
-3 -17 -10 2.57 3.86
-3 -17 -10 4.86 1.36
3 17 9 138.65 11.76
-3 -17 -9 150.77 8.39
3 17 9 142.33 16.05
-3 -17 -8 1.19 1.01
-3 -17 -8 -3.6 3.64
3 17 8 2.43 4.93
3 17 8 -4.96 10.21
-3 -17 -7 105.22 5.9
-3 -17 -7 117.53 9.07
3 17 7 98.14 8.36
3 17 7 98.82 11.91
-3 -17 -6 0.37 0.86
-3 -17 -6 0.53 3.47
3 17 6 2.35 4.5
3 17 6 3.64 8.09
-3 -17 -5 80.17 4.5
3 17 5 79.43 6.93
-3 -17 -5 66.74 7.29
-3 -17 -4 11.01 1.14
-3 -17 -4 8.42 4.1
3 17 4 11.22 4.05
-3 -17 -3 5.7 0.88
-3 -17 -3 4.24 3.58
3 17 3 6.03 4.01
3 17 2 23.37 6.65
3 17 2 35.76 4.74
3 17 1 11.38 6.01
3 17 1 15.73 3.96
3 17 0 -1.15 4.65
3 17 0 2.99 3.46
3 17 0 -3.71 5.46
3 17 -1 24.37 5.69
3 17 -1 32.65 6.17
3 17 -1 26.33 3.96
3 17 -2 0.63 5
3 17 -2 0.32 5.58
3 17 -3 164.44 13.22
3 17 -3 184.63 12.2
3 17 -4 12.99 5.75
3 17 -4 21.78 6.57
3 17 -5 20.52 6.16
3 17 -6 3.7 5.57
3 17 -7 4.67 5.78
3 17 -8 4.07 5.91
-3 -18 -19 -2.87 3.4
3 18 17 -5.46 30.47
-3 -18 -16 185.98 10.67
3 18 16 165.78 32.25
-3 -18 -15 2.26 2.62
3 18 15 18.4 26.8
-3 -18 -14 266.9 14.33
3 18 14 200.35 29.4
-3 -18 -13 15.83 2.33
3 18 13 52.68 21.86
-3 -18 -12 106.08 6.19
-3 -18 -12 97.86 9.05
3 18 12 96.82 20.91
-3 -18 -11 63.71 4.12
-3 -18 -11 61.13 6.87
3 18 11 61.54 18.42
3 18 11 63.67 8.47
-3 -18 -10 38.97 2.82
-3 -18 -10 28.41 5.21
-3 -18 -9 4.49 1.29
-3 -18 -9 1.63 3.81
3 18 9 3.81 12.74
-3 -18 -8 2.28 1.16
-3 -18 -8 1.1 3.92
3 18 8 3.81 5.65
3 18 8 1.2 11.24
-3 -18 -7 26 1.99
-3 -18 -7 26.85 5.21
3 18 7 24.1 6.06
3 18 7 19.83 10.43
-3 -18 -6 64.41 3.77
-3 -18 -6 53.57 6.77
3 18 6 62.92 7.12
3 18 6 51.53 10.98
-3 -18 -5 19.74 1.64
-3 -18 -5 18.07 4.95
3 18 5 20.36 5.38
3 18 5 11.25 8.85
-3 -18 -4 30.5 5.28
3 18 4 31.93 5.58
-3 -18 -3 -2.84 4.17
3 18 3 0.29 4.43
3 18 2 8.27 4.46
3 18 1 1.88 4.14
3 18 1 -2.27 7.23
3 18 0 5.66 6.95
3 18 0 5.71 3.99
3 18 -1 37.89 7.46
3 18 -1 26.9 4.57
3 18 -1 35.86 6.83
3 18 -2 14.34 6.72
3 18 -2 12.39 6.07
3 18 -3 9.46 6.8
3 18 -3 -2.16 5.8
3 18 -4 2.25 5.4
3 18 -5 5.4 6.16
3 18 -6 19.35 6.5
3 18 -7 -0.84 6.28
3 19 17 44.15 31.69
3 19 16 8.03 29.26
-3 -19 -15 1.49 2.69
3 19 15 -33.67 27.22
-3 -19 -14 -1.02 2.4
3 19 14 1.75 9.72
3 19 14 12.39 23.42
-3 -19 -13 11.05 2.28
3 19 13 14.28 9.31
-3 -19 -12 4.43 1.88
-3 -19 -12 5.94 4.83
3 19 12 13.51 8.72
3 19 12 5.45 19.17
-3 -19 -11 11.5 1.85
-3 -19 -11 7 4.75
3 19 11 5.76 16.52
3 19 11 12.42 8.11
-3 -19 -10 4.46 1.47
-3 -19 -10 2.32 4.11
3 19 10 7.38 15.66
-3 -19 -9 179.03 9.74
-3 -19 -9 186.9 13.13
3 19 9 148.2 18.52
-3 -19 -8 15.99 1.72
-3 -19 -8 20.51 5.33
3 19 8 16.75 6.85
3 19 8 18 12.87
-3 -19 -7 135.3 7.34
-3 -19 -7 121.06 10.5
3 19 7 122.6 10.47
3 19 7 144.02 15.25
-3 -19 -6 35.47 2.44
-3 -19 -6 38.53 5.86
3 19 6 44.94 7.05
-3 -19 -5 26.57 5.56
3 19 5 28.06 6.23
3 19 5 18.13 10.65
-3 -19 -4 8.47 4.54
3 19 4 8.54 5.69
-3 -19 -3 1.83 4.25
3 19 3 7.42 5.31
3 19 2 9.45 5.15
3 19 1 1.5 8.02
3 19 1 23.22 5.15
3 19 0 -4.74 7.77
3 19 0 1.61 4.44
3 19 -1 441.37 26.35
-3 -19 1 466.52 27.37
3 19 -2 10.75 8.2
3 19 -3 201.12 16.22
3 19 -3 253.04 15.91
3 19 -4 8 6.52
3 19 -5 92.98 10.88
3 19 -6 -4.38 7.35
3 20 15 22.26 26.82
-3 -20 -14 165.85 9.5
3 20 14 147.67 26.31
-3 -20 -13 0.88 2.3
3 20 13 -7.6 10.06
3 20 13 12.58 21.73
-3 -20 -12 85.37 5.33
-3 -20 -12 77.65 8.4
3 20 12 71.98 10.91
3 20 12 68.55 20.31
-3 -20 -11 5.66 1.87
-3 -20 -11 9.86 5.11
3 20 11 3.18 9.25
3 20 11 12.3 17.75
-3 -20 -10 117.5 6.75
-3 -20 -10 117.2 10.08
3 20 10 94.58 18.27
-3 -20 -9 10.03 1.64
-3 -20 -9 -0.61 4.47
3 20 9 10.7 8.66
3 20 9 -7.32 14.81
-3 -20 -8 2.43 1.25
-3 -20 -8 6.19 4.62
3 20 8 7.52 7.94
3 20 8 12.21 13.61
-3 -20 -7 7.56 4.7
3 20 7 18.33 13.05
3 20 7 10.38 7.57
-3 -20 -6 136.83 11.03
3 20 6 117.59 10.7
3 20 6 129.94 15.24
-3 -20 -5 17.34 5.43
3 20 5 21.67 7.28
3 20 5 22.89 11.68
-3 -20 -4 37.39 6.35
3 20 4 36.76 11.27
3 20 4 41.56 7.33
-3 -20 -3 3.89 4.78
3 20 3 -2.76 6.23
3 20 2 -1.2 5.8
3 20 1 9.35 9.42
3 20 1 9.52 6.03
3 20 0 3.41 9.22
3 20 0 -3.39 5.62
-3 -21 -13 4.33 2.5
-3 -21 -12 35.79 3.22
-3 -21 -12 24.29 5.96
3 21 12 19.4 19.73
-3 -21 -11 34.56 3.05
-3 -21 -11 37.64 6.46
3 21 11 22.2 18.17
-3 -21 -10 13.45 2.04
-3 -21 -10 10.36 5.28
-3 -21 -9 28.54 5.79
3 21 9 18.55 9.63
-3 -21 -8 9.11 5.07
3 21 8 1.75 8.48
3 21 8 23.81 15.27
-3 -21 -7 13.25 5.38
3 21 7 10.74 14.11
3 21 7 16.57 8.6
-3 -21 -6 3.38 5.02
3 21 6 4.72 8.2
3 21 6 14.75 12.94
-3 -21 -5 24.54 6.13
3 21 5 39.23 8.31
3 21 5 35.89 13.15
-3 -21 -4 -0.68 4.59
3 21 4 -0.97 7.47
-3 -21 -3 4.13 4.94
3 21 3 5.71 7.25
3 21 2 22.85 7.25
3 21 1 29.32 7.23
-3 -22 -12 162.08 9.24
-4 22 2 23.5 9.64
4 -22 -3 2.04 2.21
-4 22 3 0.93 9.18
4 -22 -4 36.93 3.46
-4 22 4 36.63 9.84
4 -22 -5 9.18 2.68
-4 22 5 11.71 9.29
4 -22 -6 4.67 2.82
-4 22 6 4.81 8.84
4 -22 -7 5.08 2.95
-4 22 7 19.71 9.86
-4 22 8 15.62 9.53
-4 22 9 10.06 9.98
-4 22 10 30.17 10.95
4 -21 -1 66.92 4.49
4 -21 -1 60.65 7.8
-4 21 1 77.27 9.88
4 -21 -2 2.71 1.84
4 -21 -2 2.61 5.15
-4 21 2 -2.4 8.19
4 -21 -3 26.25 2.79
4 -21 -3 35.3 6.48
-4 21 3 33.56 8.72
4 -21 -4 1.93 2.07
4 -21 -4 -0.66 4.76
-4 21 4 0.6 8.21
4 -21 -5 2.77 2.27
4 -21 -5 -2.65 4.56
-4 21 5 -0.31 8.28
4 -21 -6 6.17 2.52
-4 21 6 10.79 8.46
4 -21 -7 40.93 3.72
-4 21 7 32.46 8.92
4 -21 -8 4.71 3.04
-4 21 8 -0.97 9.04
4 -21 -9 51.74 4.6
-4 21 9 43.53 10.24
-4 21 10 -3.73 9.68
-4 21 11 6.29 10.32
4 -20 4 5.86 5.06
4 -20 3 -0.65 4.84
4 -20 2 64.86 7.73
4 -20 1 -1.27 4.74
4 -20 0 88.24 9.18
4 -20 0 97.02 5.79
4 -20 -1 1.08 1.6
4 -20 -1 0.62 4.5
-4 20 1 -0.87 7.25
4 -20 -2 160.06 8.99
4 -20 -2 157.99 12.22
-4 20 2 159.5 11.99
4 -20 -3 -2.25 1.76
4 -20 -3 6.22 4.54
-4 20 3 -2.34 7.42
4 -20 -4 26.22 2.71
4 -20 -4 34.93 6.32
-4 20 4 17.7 7.5
4 -20 -5 -0.9 1.87
4 -20 -5 0.63 4.57
-4 20 5 -4.17 7.27
4 -20 -6 4.6 2.25
4 -20 -6 1.93 4.73
-4 20 6 1.49 7.09
4 -20 -7 16.2 2.78
-4 20 7 19.74 8.08
4 -20 -8 162.94 9.25
-4 20 8 146.07 11.89
-4 20 8 148.37 12.82
4 -20 -9 9.31 3.01
-4 20 9 6.02 8.55
-4 20 9 12 7.3
4 -20 -10 249.35 13.7
-4 20 10 250.48 15.95
-4 20 10 224.41 16.93
-4 20 11 -4.57 9.41
-4 20 11 -1.84 7.78
-4 20 12 75.66 11.84
-4 20 12 87.59 9.88
-4 20 13 -1.03 7.59
4 -19 7 42.69 6.85
4 -19 6 1.24 4.97
4 -19 5 129.07 10.85
4 -19 4 0.61 4.82
4 -19 3 70.8 7.74
4 -19 2 -2.43 4.69
4 -19 2 2.38 1.32
4 -19 1 5.41 4.58
4 -19 1 4.01 1.42
4 -19 0 5.25 1.5
4 -19 0 4.75 4.21
-4 19 0 2.24 6.59
4 -19 -1 32.36 2.72
4 -19 -1 32.36 5.75
-4 19 1 34.11 6.78
4 -19 -2 8.67 1.88
4 -19 -2 5.27 4.16
-4 19 2 11.95 6.3
4 -19 -3 53.89 3.81
4 -19 -3 54.72 6.57
-4 19 3 54.62 7.36
4 -19 -4 -0.25 1.74
4 -19 -4 -2.37 4.11
-4 19 4 5.37 6.2
4 -19 -5 -0.76 1.75
4 -19 -5 -0.6 4.2
-4 19 5 -0.57 5.83
4 -19 -6 11.73 2.23
4 -19 -6 15.3 4.87
-4 19 6 19.25 6.83
4 -19 -7 19.58 2.6
-4 19 7 14.36 7.03
-4 19 7 16.2 6.25
4 -19 -8 11.22 2.56
-4 19 8 14.45 7.65
-4 19 8 4.83 6.46
4 -19 -9 0.14 2.6
-4 19 9 -2.53 6.65
-4 19 9 8.32 7.71
4 -19 -10 2.41 2.85
-4 19 10 5.55 8.5
-4 19 10 9.36 6.64
4 -19 -11 -0.73 3.23
-4 19 11 -8.71 8.84
-4 19 11 12.92 7.21
4 -19 -12 1.64 3.49
-4 19 12 12.17 9.63
-4 19 12 -3.75 6.82
-4 19 13 18.27 7.62
-4 19 14 5.43 7.52
-4 19 15 132 11.08
-4 19 16 3.05 7.69
4 -18 9 -0.61 4.54
4 -18 8 10.17 5.05
4 -18 7 5.9 4.94
4 -18 6 4.09 4.8
4 -18 5 3.47 4.42
4 -18 4 12.08 4.67
4 -18 3 0.57 4.18
4 -18 3 2.63 1.33
4 -18 2 163.08 8.91
4 -18 2 143.36 11.6
4 -18 1 3.4 3.9
4 -18 1 7.32 1.47
4 -18 0 225.55 12.1
4 -18 0 218.17 15.07
-4 18 0 219.01 13.98
4 -18 -1 4.76 1.5
4 -18 -1 6.09 4.63
-4 18 1 5.81 5.22
4 -18 -2 154.76 8.69
4 -18 -2 182.13 12.03
-4 18 2 139.48 10.4
4 -18 -3 11.86 1.9
4 -18 -3 9.43 4.38
-4 18 3 19.26 5.2
4 -18 -4 0.36 1.56
4 -18 -4 6.15 4.41
-4 18 4 4.61 5.18
4 -18 -5 15.43 2.17
4 -18 -5 6.8 4.45
-4 18 5 2.23 5.43
4 -18 -6 30.1 2.81
4 -18 -6 26.14 5.36
-4 18 6 21.47 5.97
-4 18 6 34.92 5.82
-4 18 7 31.24 6.42
-4 18 7 28.92 6.1
4 -18 -7 39.47 3.23
-4 18 8 214.4 14.05
-4 18 8 182.43 14.45
-4 18 9 10.59 6.71
-4 18 9 7.55 5.53
4 -18 -9 1.08 2.24
-4 18 10 270.9 16.22
-4 18 10 237.61 16.96
4 -18 -10 276.93 14.7
-4 18 11 -9.41 7.97
4 -18 -11 -0.28 2.77
-4 18 12 155.71 10.75
-4 18 12 122.07 14.13
4 -18 -12 136.34 8.54
-4 18 13 5 6.52
-4 18 13 9.97 9.48
4 -18 -13 0.3 3.4
-4 18 14 54.24 7.83
-4 18 15 6.01 7.08
-4 18 16 5.83 7.14
4 -17 11 8.41 4.4
4 -17 10 -0.59 4.12
-4 17 -9 168.42 15.63
4 -17 9 174.33 12.69
4 -17 8 9.05 4.71
4 -17 7 177.95 12.74
4 -17 6 0.55 4.33
4 -17 5 191.83 10.51
4 -17 5 192.2 13.34
4 -17 4 -2.15 4.04
4 -17 4 0.11 1.3
4 -17 3 173.97 9.62
4 -17 3 174.67 12.42
4 -17 2 12.28 4.1
4 -17 2 12.15 1.62
4 -17 1 0.53 3.84
4 -17 1 1.37 1.18
4 -17 0 23.1 2.19
4 -17 0 18.95 4.65
-4 17 0 27.81 4.7
4 -17 -1 45.82 3.16
4 -17 -1 37.05 5.44
-4 17 1 38.32 5.47
4 -17 -2 0.46 1.32
4 -17 -2 1.04 3.42
-4 17 2 2.26 4.25
4 -17 -3 56.86 3.87
4 -17 -3 56.38 6.47
-4 17 3 61.51 6.13
4 -17 -4 30.27 2.61
4 -17 -4 30.01 4.97
-4 17 4 22.78 4.8
4 -17 -5 33.69 2.74
4 -17 -5 33.21 5.14
-4 17 5 16.86 4.93
-4 17 5 27.91 4.77
4 -17 -6 16.07 2.13
4 -17 -6 17.07 4.58
-4 17 6 20.49 4.95
-4 17 6 17.48 4.64
-4 17 7 18.66 5.56
-4 17 7 19.76 4.83
4 -17 -7 17 2.22
-4 17 8 9.72 5.53
-4 17 8 20.05 5
4 -17 -8 15.38 2.29
-4 17 9 5.25 5.93
-4 17 9 4.39 4.9
4 -17 -9 0.91 2
-4 17 10 18.34 6.6
-4 17 10 21.03 5.33
4 -17 -10 17.95 2.81
-4 17 11 6.97 7.06
-4 17 11 2.29 5.35
4 -17 -11 6.34 2.57
-4 17 12 19.56 8.23
-4 17 12 23.04 5.59
4 -17 -12 25.72 3.45
-4 17 13 9.91 5.91
-4 17 13 18.84 8.82
4 -17 -13 6.96 3.28
-4 17 14 12 6.04
4 -17 -14 12.37 3.72
-4 17 15 40.25 7.01
-4 17 16 -3.22 6.46
4 -16 11 -2.84 4.29
4 -16 10 52.2 6.23
-4 16 -10 44.24 8.88
4 -16 9 21.77 4.7
-4 16 -9 9.66 7.02
4 -16 8 -3.19 4.26
-4 16 -8 -2.78 6.17
4 -16 7 1.56 4.13
4 -16 6 -2.04 3.99
4 -16 6 3.49 1.37
4 -16 5 73.58 7.01
4 -16 5 59.83 3.99
4 -16 4 4 3.85
4 -16 4 4.71 1.32
4 -16 3 -1.49 3.55
4 -16 3 5.77 1.28
4 -16 2 25.88 4.87
4 -16 2 33.75 2.55
-4 16 -1 34.35 4.58
4 -16 1 27.82 4.86
4 -16 1 30.78 2.44
-4 16 0 73.42 6.44
4 -16 0 86.55 7.68
4 -16 0 86.78 5.1
-4 16 1 7.33 3.75
4 -16 -1 6.83 3.44
4 -16 -1 5.46 1.41
-4 16 2 19.56 4.01
4 -16 -2 13.11 4.1
4 -16 -2 16.14 1.87
-4 16 3 4.81 3.58
4 -16 -3 2.94 3.58
4 -16 -3 0.11 1.36
-4 16 4 6.36 3.8
4 -16 -4 6.94 3.93
4 -16 -4 10.02 1.74
-4 16 5 2.15 4.01
-4 16 5 -1.29 3.36
4 -16 -5 -1.01 3.65
4 -16 -5 0.92 1.42
-4 16 6 129.82 9.56
-4 16 6 139.46 9.06
4 -16 -6 143.29 10.55
4 -16 -6 139.06 7.87
4 -16 -7 38.45 3.06
-4 16 7 38.73 5.63
-4 16 7 42.55 4.79
4 -16 -8 170.1 9.73
-4 16 8 184.22 10.85
-4 16 8 173.83 11.59
4 -16 -9 -0.13 1.77
-4 16 9 4.32 5.33
-4 16 9 -3.05 3.91
4 -16 -10 510.29 26.66
4 -16 -10 549.45 26.79
-4 16 10 476.47 27.36
-4 16 10 455.41 28.24
4 -16 -11 19.71 2.81
4 -16 -11 22.05 2.53
-4 16 11 17.66 4.91
-4 16 11 10.86 6.17
4 -16 -12 232.34 12.5
4 -16 -12 225.39 12.56
-4 16 12 208.81 13.45
-4 16 12 217.62 15.23
4 -16 -13 6.04 2.97
-4 16 13 3.65 7.59
-4 16 13 6.37 4.84
4 -16 -13 3.22 2.2
4 -16 -14 49.19 4.56
4 -16 -14 41.49 5.02
-4 16 14 34.6 6
-4 16 14 47.78 9.84
4 -16 -14 48.56 4.12
4 -16 -15 -0.45 3.73
-4 16 15 2.68 5.49
4 -16 -15 2 2.85
4 -16 -15 3.08 3.54
-4 16 16 0.2 5.47
4 -16 -16 3.14 3.32
4 -16 -17 7.43 4.06
-4 15 -11 106.96 12.08
-4 15 -10 -7.58 6.88
-4 15 -9 125.89 12.29
4 -15 9 127.4 9.81
4 -15 8 14.46 4.02
-4 15 -8 21.11 6.91
4 -15 7 283.87 17.73
-4 15 -7 273.36 19.89
4 -15 7 290.51 15.42
4 -15 6 3.81 3.64
4 -15 6 2.15 1.35
4 -15 5 242.62 15.73
4 -15 5 253.13 13.51
4 -15 4 0.93 3.22
4 -15 4 1.03 1.11
4 -15 3 26.32 4.52
4 -15 3 29.19 2.34
4 -15 2 2.77 3.22
4 -15 2 0.67 1.11
-4 15 -1 5.08 3.24
4 -15 1 2.77 3.33
4 -15 1 0.89 1.12
-4 15 0 26.14 3.72
4 -15 0 26.69 4.28
4 -15 0 22.94 2.13
-4 15 1 46.13 4.53
4 -15 -1 36.36 5.12
4 -15 -1 41.76 2.98
-4 15 2 12.61 3.21
-4 15 2 22.59 3.67
4 -15 -2 16.77 3.73
4 -15 -2 22.56 1.96
-4 15 3 168.75 11.05
-4 15 3 200.99 11.65
4 -15 -3 205.55 12.92
4 -15 -3 202.43 10.57
-4 15 4 13.78 2.38
4 -15 -4 12.54 1.69
-4 15 4 13.16 3.49
-4 15 4 18.67 3.41
4 -15 -4 13.96 3.84
-4 15 5 16.23 2.23
4 -15 -5 18.69 1.96
4 -15 -5 16.29 1.59
-4 15 5 19.57 3.81
-4 15 5 17.94 3.43
4 -15 -5 21 4.14
4 -15 -6 16.05 1.66
-4 15 6 15.91 4.17
-4 15 6 14.47 3.43
-4 15 6 14.04 2.03
4 -15 -6 16.65 1.92
4 -15 -7 53.5 3.55
4 -15 -7 48.22 3.37
-4 15 7 45.92 4.7
-4 15 7 47.79 5.57
4 -15 -8 5.32 1.72
4 -15 -8 5.36 1.49
-4 15 8 2.17 4.6
-4 15 8 3.06 3.43
4 -15 -9 9.21 1.85
4 -15 -9 9.8 1.81
-4 15 9 6.79 4.63
-4 15 9 5.51 3.51
4 -15 -10 1.88 1.81
4 -15 -10 3.36 1.8
-4 15 10 0.35 5.1
-4 15 10 1.84 3.4
4 -15 -11 31.49 2.93
4 -15 -11 24.65 2.82
-4 15 11 21.76 6.2
-4 15 11 23.83 4.4
4 -15 -12 4.9 2.43
4 -15 -12 4.45 2.22
-4 15 12 4.45 4.09
-4 15 12 8.57 6.91
4 -15 -13 -1.22 2.65
-4 15 13 -6.18 7.58
-4 15 13 -3 4.21
4 -15 -13 -0.19 2.33
4 -15 -14 -0.56 3.09
-4 15 14 2.76 4.44
-4 15 14 12.47 8.74
4 -15 -14 0.8 2.5
4 -15 -14 0.41 2.97
-4 15 15 4.46 4.55
4 -15 -15 10.16 3.18
4 -15 -15 8.12 3.6
-4 15 16 15.82 5.13
4 -15 -16 7.97 3.55
4 -15 -16 11.31 3.59
4 -15 -17 106.71 7.95
4 -15 -18 15.38 5.01
-4 14 -12 220.46 17.5
-4 14 -11 -3.67 6.61
-4 14 -10 273 19.71
4 -14 9 36.96 3.01
-4 14 -9 17.19 6.58
4 -14 8 1.85 3.15
4 -14 8 0.93 1.4
-4 14 -8 -1.65 5.42
4 -14 7 0.45 3.21
4 -14 7 5.22 1.46
-4 14 -7 3.98 5.37
4 -14 6 30.56 4.59
4 -14 6 29.8 2.51
-4 14 -6 19.85 6.38
4 -14 5 6.25 1.35
4 -14 5 2.16 3.17
4 -14 4 8.96 3.24
4 -14 4 6.56 1.3
4 -14 3 1.28 2.91
4 -14 3 0.67 1.07
4 -14 2 13.22 3.73
4 -14 2 7.57 1.36
4 -14 1 4.01 1.24
4 -14 1 2.14 3.15
-4 14 -1 5.75 2.65
4 -14 0 8.19 1.36
-4 14 0 8.02 2.69
4 -14 0 6.82 3.23
4 -14 -1 13.61 1.57
4 -14 -1 12.35 0.95
-4 14 1 11.04 2.77
4 -14 -1 6.76 3.3
-4 14 2 -1.02 2.36
4 -14 -2 0.42 1.14
4 -14 -2 1.05 0.67
-4 14 2 3.15 2.67
4 -14 -2 1.27 3.02
-4 14 3 6.18 2.16
4 -14 -3 7.82 1.35
4 -14 -3 8.31 1.07
-4 14 3 12.59 3.12
4 -14 -3 7.72 3.21
-4 14 4 -0.31 1.66
4 -14 -4 0.53 1.13
4 -14 -4 0.74 0.88
-4 14 4 -3.26 2.89
-4 14 4 0.19 2.45
4 -14 -4 -0.44 3.02
-4 14 5 6.47 1.6
4 -14 -5 4.78 1.41
4 -14 -5 8.98 1.35
-4 14 5 11.03 3.4
-4 14 5 7.72 2.75
4 -14 -5 6.75 3.53
4 -14 -6 89.21 5.09
-4 14 6 82.51 5.95
-4 14 6 81.58 6.57
-4 14 6 75.99 5.13
4 -14 -6 86.67 5.09
4 -14 -7 -0.44 1.35
4 -14 -7 1.25 1.33
-4 14 7 -2.02 3.66
-4 14 7 -0.19 2.75
4 -14 -8 214.32 11.6
4 -14 -8 224.9 11.78
-4 14 8 196.88 12.22
-4 14 8 206.62 13.17
4 -14 -9 1.74 1.52
4 -14 -9 1.93 1.59
-4 14 9 2.48 3
-4 14 9 9.05 4.63
4 -14 -10 308.6 16.54
4 -14 -10 329.5 16.84
-4 14 10 290.62 17.05
-4 14 10 304.57 18.49
4 -14 -11 28.84 2.77
4 -14 -11 28.84 2.91
-4 14 11 21.59 3.79
-4 14 11 18.5 5.98
4 -14 -12 123.77 7.64
-4 14 12 133.7 8.32
-4 14 12 133.69 11.02
4 -14 -12 135.57 8.05
4 -14 -13 5.25 2.59
4 -14 -13 -0.39 2.69
4 -14 -13 0.4 2.31
-4 14 13 -2.99 3.48
-4 14 13 -4.2 7.35
4 -14 -14 17.27 3.81
4 -14 -14 22.84 3.47
-4 14 14 23.43 4.24
-4 14 14 30.04 8.99
4 -14 -15 1.66 3.34
-4 14 15 1.66 10.13
-4 14 15 2.72 3.98
4 -14 -15 6.21 3.03
4 -14 -16 0.89 3.54
4 -14 -16 -1.29 3.57
4 -14 -16 3.27 3.72
-4 14 16 8.91 4.23
4 -14 -17 0.87 3.49
4 -14 -17 11.25 4.36
4 -14 -18 87.05 7.54
-4 13 -13 -7.36 7.04
-4 13 -12 37.33 7.99
-4 13 -11 38.68 7.51
4 -13 10 5.63 1.96
-4 13 -10 11.62 6.21
4 -13 9 148.24 8.89
-4 13 -9 156.26 8.13
-4 13 -9 155.59 13.15
4 -13 8 0.87 1.57
-4 13 -8 -0.77 5.04
-4 13 -8 4.37 0.71
-4 13 -7 304.01 15.58
4 -13 7 301.55 16.3
4 -13 7 326.24 18.33
-4 13 -7 281.92 19.94
4 -13 6 5.32 2.87
4 -13 6 12.26 1.69
-4 13 -6 8.59 4.96
4 -13 5 17.36 1.82
4 -13 5 19.58 3.72
4 -13 4 1.38 1.14
4 -13 4 -0.39 2.74
4 -13 3 101.59 7.13
4 -13 3 98.94 4.89
4 -13 3 75.34 4.05
4 -13 2 51.65 5
4 -13 2 46.36 2.83
4 -13 2 36.6 1.97
4 -13 1 3.15 1.15
4 -13 1 2.33 0.32
4 -13 1 2.01 0.59
-4 13 -1 2.27 2.23
4 -13 1 3.15 3.06
4 -13 0 34.78 2.57
4 -13 0 36.35 1.93
4 -13 0 32.61 2.15
-4 13 0 35.23 3.54
4 -13 0 30.29 4.2
-4 13 1 122.82 9.27
4 -13 -1 155.01 8.48
4 -13 -1 154.67 8.18
4 -13 -1 154.46 7.89
-4 13 1 152.78 9.19
4 -13 -1 164.13 10.5
4 -13 -2 7.78 0.65
-4 13 2 3.09 2.13
4 -13 -2 7.38 1.32
4 -13 -2 8.66 1.16
-4 13 2 8.33 2.48
4 -13 -2 9.39 3.13
-4 13 3 379.42 23.65
4 -13 -3 471.36 22.93
4 -13 -3 435.46 23.39
4 -13 -3 462.93 23.3
-4 13 3 448.91 23.94
-4 13 3 425.96 24.07
4 -13 -3 407.48 25.13
-4 13 4 62.61 4.29
4 -13 -4 65.21 4.05
4 -13 -4 65.22 4.02
-4 13 4 64.47 4.74
-4 13 4 63.46 5.2
4 -13 -4 63.19 5.95
-4 13 5 692.59 38.28
4 -13 -5 769.69 38.28
-4 13 5 751.25 39.11
-4 13 5 745.2 38.7
4 -13 -5 701.06 40.2
4 -13 -5 759.81 38.19
4 -13 -6 5.68 1.36
4 -13 -6 5.52 1.45
-4 13 6 6.49 3.35
-4 13 6 2.48 2.42
4 -13 -7 190.73 10.03
4 -13 -7 184.86 10.2
-4 13 7 165.03 11.26
-4 13 7 175.06 10.54
4 -13 -8 0.33 1.26
4 -13 -8 -0.76 1.46
-4 13 8 1.19 3.74
-4 13 8 -1.41 2.44
4 -13 -9 -0.11 1.48
4 -13 -9 1.93 1.75
-4 13 9 4.78 2.58
4 -13 -10 37.97 2.86
4 -13 -10 30.15 3.02
-4 13 10 28.03 3.58
-4 13 10 33.39 5.9
4 -13 -11 32.36 2.77
4 -13 -11 30.79 3.18
-4 13 11 26.89 3.6
-4 13 11 20.54 6.23
4 -13 -12 6.89 2.09
4 -13 -12 15.56 2.7
-4 13 12 6.35 2.92
-4 13 12 13.54 6.65
4 -13 -13 0.75 2.77
4 -13 -13 0.21 2.4
-4 13 13 4.59 7.46
-4 13 13 -1.22 2.94
4 -13 -14 1.94 2.85
-4 13 14 4.36 8.32
-4 13 14 -3.1 3.09
4 -13 -14 0.65 2.58
4 -13 -15 18.94 3.5
4 -13 -15 16.26 3.77
-4 13 15 28.99 10.07
-4 13 15 26.08 3.84
4 -13 -15 29.38 3.85
4 -13 -16 0.28 3.33
4 -13 -16 1.66 3.12
-4 13 16 1.33 3.33
4 -13 -16 0.96 3.61
4 -13 -17 1.76 4.32
4 -13 -17 2.49 3.68
4 -13 -17 -2.94 3.67
4 -13 -18 15.91 5.46
4 -13 -18 14.79 4.06
-4 12 -14 215.48 16.87
-4 12 -13 8.54 6.02
-4 12 -12 248.49 13.15
-4 12 -12 289.03 18.6
-4 12 -11 2.38 5.34
4 -12 11 -1.14 2.08
-4 12 -11 -0.12 0.88
4 -12 10 51.91 3.95
-4 12 -10 46.95 2.82
-4 12 -10 32 6.91
-4 12 -9 11.75 5.52
4 -12 9 20.36 2.54
-4 12 -9 24.31 1.61
4 -12 8 43.11 3.35
-4 12 -8 35.77 6.54
-4 12 -8 41.47 2.43
4 -12 7 15.87 2
-4 12 -7 17.34 5.37
-4 12 -7 11.86 0.95
4 -12 7 13.59 2.99
4 -12 6 121.98 7.89
-4 12 -6 132.41 6.85
4 -12 6 136.01 7.64
4 -12 6 137.35 9.21
-4 12 -6 113.77 10.63
4 -12 5 14.35 1.79
-4 12 -5 12.84 5.02
4 -12 5 12.85 3.03
4 -12 5 17.62 1.86
4 -12 4 81.27 4.29
4 -12 4 77.6 4.81
4 -12 4 76.44 6.36
4 -12 4 76.94 4.45
4 -12 3 85.55 4.87
4 -12 3 80.58 4.32
4 -12 3 89.4 6.6
4 -12 3 78.22 4.27
4 -12 2 156.34 8.6
4 -12 2 160.03 8.06
4 -12 2 134.61 10.07
4 -12 2 152.96 8.01
4 -12 1 182.74 10.7
4 -12 1 172.04 10.18
4 -12 1 161.18 12.12
-4 12 -1 186.38 11.2
-4 12 0 8.86 3.47
4 -12 0 16.7 1.03
4 -12 0 17.33 1.68
4 -12 0 18.09 1.09
-4 12 0 15.84 2.53
4 -12 0 14.82 3.3
-4 12 1 1.92 2.33
4 -12 -1 1.46 0.37
4 -12 -1 0.7 0.96
4 -12 -1 2.13 0.42
-4 12 1 2.81 2.1
4 -12 -1 5.04 2.65
4 -12 -2 15.02 0.98
-4 12 2 13.9 2.31
4 -12 -2 15.98 1.56
4 -12 -2 12.04 1.58
-4 12 2 13.99 2.45
4 -12 -2 10.51 2.98
-4 12 3 11.59 1.87
4 -12 -3 12.97 1.49
4 -12 -3 14.26 1.68
-4 12 3 14.15 2.6
-4 12 3 12.85 2.2
4 -12 -3 14.06 3.06
-4 12 4 8.62 1.63
4 -12 -4 8.73 1.35
4 -12 -4 7.99 1.45
-4 12 4 6.58 2.46
-4 12 4 7.87 2.07
4 -12 -4 10.7 3.15
4 -12 -5 6.64 1.53
-4 12 5 6.54 2.87
-4 12 5 5.36 2.04
-4 12 5 7.77 1.37
4 -12 -5 7.91 1.33
4 -12 -6 -0.5 1.06
4 -12 -6 2.41 1.45
-4 12 6 0.65 1.9
-4 12 6 -1.73 2.68
4 -12 -7 9.79 1.42
4 -12 -7 9.18 1.84
-4 12 7 7.86 3.38
-4 12 7 10.45 2.28
4 -12 -8 29.47 2.46
4 -12 -8 35.38 2.97
-4 12 8 35.85 4.74
-4 12 8 29.24 3.17
4 -12 -9 0.43 1.32
4 -12 -9 1.75 1.76
-4 12 9 -0.33 2.19
-4 12 9 -0.69 4.37
4 -12 -10 211.49 10.91
4 -12 -10 209.11 11.42
-4 12 10 185.8 11.27
-4 12 10 164.14 12.97
4 -12 -11 42.1 3.65
-4 12 11 34.58 6.91
-4 12 11 34.25 3.59
4 -12 -12 186.41 12.2
-4 12 12 193.13 11.24
-4 12 12 165.72 14.03
4 -12 -13 6.54 2.91
-4 12 13 4.23 2.57
4 -12 -13 6.6 2.52
4 -12 -14 3.03 2.37
4 -12 -14 0.76 2.66
-4 12 14 1.43 2.57
4 -12 -14 -0.23 2.77
4 -12 -15 0.8 2.71
4 -12 -15 1.17 2.85
-4 12 15 3.44 2.81
4 -12 -15 4 3.22
4 -12 -16 39.96 3.98
4 -12 -16 28.9 4.47
-4 12 16 29.98 3.64
4 -12 -16 29.93 4.66
4 -12 -17 3.35 4.56
4 -12 -17 -0.14 3.58
4 -12 -17 1.21 3.03
4 -12 -18 170.68 11.63
4 -12 -18 186.4 10.62
4 -12 -18 157.09 11.32
-4 11 -15 -0.88 6.39
-4 11 -14 2.22 1.54
-4 11 -14 1.67 5.49
-4 11 -13 3.11 1.39
-4 11 -13 6.35 5.32
-4 11 -12 5.91 1.22
-4 11 -12 9.87 5.48
-4 11 -11 16.35 1.48
-4 11 -11 25.53 6.16
-4 11 -10 0.93 0.78
4 -11 10 -0.37 1.94
4 -11 10 0.71 5.98
-4 11 -10 -3.5 4.92
-4 11 -9 1.85 0.69
4 -11 9 1.44 1.74
4 -11 9 5.72 4.44
-4 11 -9 -1.34 4.53
-4 11 -8 -0.13 0.57
-4 11 -8 -3.28 4.6
4 -11 8 -1.19 1.7
4 -11 8 1.86 3.87
4 -11 7 36.7 3.02
-4 11 -7 36.94 5.86
-4 11 -7 35.1 2.08
4 -11 7 30.36 4.41
4 -11 6 17.63 2.06
-4 11 -6 24.68 5.11
4 -11 6 17.68 1.42
4 -11 6 17.27 2.85
-4 11 -6 16.37 1.13
4 -11 5 83.34 5.23
-4 11 -5 75.51 4.17
4 -11 5 82.19 4.96
4 -11 5 83.66 4.37
4 -11 5 82.67 6.28
-4 11 -5 69.26 7.46
4 -11 4 65.21 4.02
4 -11 4 62.61 3.45
4 -11 4 54.66 5.19
4 -11 4 61.62 3.87
4 -11 3 14.7 1.03
4 -11 3 17.04 1.68
4 -11 3 16.94 1.3
4 -11 3 16.18 3.09
4 -11 2 23.21 1.94
4 -11 2 21.1 1.52
4 -11 2 26 1.44
4 -11 2 26.98 3.54
4 -11 1 296.55 15.86
4 -11 1 303.65 15.45
-4 11 -1 307.61 16.3
4 -11 1 253.38 17.1
4 -11 1 301.89 15.35
-4 11 0 106.25 7.92
4 -11 0 124.31 6.33
4 -11 0 122.84 6.84
4 -11 0 121.39 6.4
-4 11 0 118.6 7.3
4 -11 0 112.11 8.21
4 -11 -1 680.83 33.56
-4 11 1 578.11 34.54
4 -11 -1 635.64 34
4 -11 -1 670.51 33.64
-4 11 1 642.11 34.44
4 -11 -1 595.28 35.41
4 -11 -2 15.67 1.05
-4 11 2 16.15 2.14
4 -11 -2 15.41 1.55
4 -11 -2 17.2 1.14
-4 11 2 12.28 2.34
4 -11 -2 19.06 3.02
-4 11 3 423 23.95
4 -11 -3 477.67 23.78
4 -11 -3 432.08 23.95
-4 11 3 497.3 24.46
-4 11 3 480.35 24.18
4 -11 -3 428.26 25.33
-4 11 4 6 1.34
4 -11 -4 8.01 1.18
4 -11 -4 6.09 1.54
-4 11 4 8.55 2.46
-4 11 4 7.25 1.94
4 -11 -4 6.09 2.51
4 -11 -5 426.89 21.41
-4 11 5 395.93 21.35
-4 11 5 388.55 21.84
-4 11 5 381.03 21.03
4 -11 -5 415.92 21
4 -11 -6 1.05 1.03
4 -11 -6 1.4 1.58
-4 11 6 1.19 2.75
-4 11 6 3.27 1.75
4 -11 -7 44.42 2.9
4 -11 -7 43.96 3.45
-4 11 7 36.88 3.39
-4 11 7 41.12 4.57
4 -11 -8 10.96 1.52
4 -11 -8 8.48 1.96
-4 11 8 10.65 2.16
-4 11 8 9.29 3.8
4 -11 -9 3.86 1.29
4 -11 -9 1.3 1.8
-4 11 9 0.15 2.01
-4 11 9 5.48 4.7
4 -11 -10 75.27 5.12
-4 11 10 59.2 7.27
-4 11 10 69.64 4.87
4 -11 -11 16.45 3.15
4 -11 -11 28.78 3.12
-4 11 11 21.95 6.38
-4 11 11 25.51 2.81
4 -11 -12 11.82 2.83
-4 11 12 9.26 2.38
4 -11 -12 13.06 2.71
4 -11 -13 54.39 3.96
4 -11 -13 54.52 5.27
-4 11 13 53.61 4.24
4 -11 -13 62.27 4.81
4 -11 -14 15.36 2.55
4 -11 -14 18 3.47
-4 11 14 11.94 2.51
4 -11 -14 16.38 3.49
4 -11 -15 17.59 2.98
4 -11 -15 18.75 3.55
-4 11 15 22.18 2.88
4 -11 -15 24.57 4.06
4 -11 -16 63.51 5.68
4 -11 -16 51.34 4.61
4 -11 -16 69.31 5.91
4 -11 -17 4.2 4.82
4 -11 -17 3.89 3.54
4 -11 -17 0.39 2.76
4 -11 -18 89.08 8.11
4 -11 -18 86.16 6.51
4 -11 -18 79.7 7
4 -11 -19 32.78 4.95
-4 10 -16 153.57 8.87
-4 10 -15 -1.24 2.09
-4 10 -14 266.09 14.05
-4 10 -14 246.26 18.23
-4 10 -13 12.92 1.66
-4 10 -13 9.72 5.29
-4 10 -12 277.86 14.64
-4 10 -12 290.15 18.96
-4 10 -11 1.35 4.25
-4 10 -11 4.13 1.01
-4 10 -10 7.05 4.76
-4 10 -10 10.11 1.1
-4 10 -9 62.38 3.57
-4 10 -9 74.72 7.75
-4 10 -8 -0.37 0.58
4 -10 8 -0.88 1.1
-4 10 -8 1.79 3.9
4 -10 8 -0.17 1.57
4 -10 8 -0.54 4.02
4 -10 7 44.95 3.52
-4 10 -7 59.14 6.38
4 -10 7 43.07 2.84
-4 10 -7 45.64 2.59
4 -10 7 39.55 5.24
4 -10 6 33.82 2.8
4 -10 6 33.74 2.09
4 -10 6 30.42 3.74
-4 10 -6 30.75 1.87
-4 10 -6 29.03 4.83
4 -10 5 0.1 0.52
4 -10 5 -0.6 2.09
4 -10 5 0.28 1.08
4 -10 5 -0.43 1.87
-4 10 -5 0.76 0.43
4 -10 4 91.11 5.45
4 -10 4 90.17 4.87
4 -10 4 84.74 6.49
-4 10 -4 93.29 4.78
4 -10 4 83.17 5.53
4 -10 3 24.75 2.25
4 -10 3 32.69 1.75
4 -10 3 35.55 3.65
4 -10 3 24.65 2.11
4 -10 2 204.14 13.98
4 -10 2 226.69 15.18
4 -10 2 216.06 13.75
4 -10 1 1.17 0.49
4 -10 1 1.25 0.34
4 -10 1 0.1 0.89
-4 10 -1 1.13 1.4
4 -10 1 -0.6 2.34
-4 10 0 127.21 9.05
4 -10 0 152.74 7.79
4 -10 0 150.82 8.26
4 -10 0 156.31 7.92
-4 10 0 141.8 8.57
4 -10 0 134.56 9.42
4 -10 -1 45.53 2.47
-4 10 1 40.09 3.67
4 -10 -1 42.47 2.91
4 -10 -1 47.55 2.59
-4 10 1 39.64 3.33
4 -10 -1 44.64 5.11
4 -10 -1 43.73 4.28
-4 10 2 143.08 8.02
4 -10 -2 138.48 7.65
4 -10 -2 143.19 7.36
-4 10 2 132.94 8.11
4 -10 -2 112.57 9.63
4 -10 -2 135.03 9.09
-4 10 3 27.92 2.45
4 -10 -3 30.93 2.21
4 -10 -3 32.23 1.94
-4 10 3 30.67 2.6
-4 10 3 31.02 2.92
4 -10 -3 28.25 3.74
4 -10 -4 8.17 1.7
4 -10 -4 11.83 1.26
-4 10 4 7.26 2.14
-4 10 4 9.2 1.79
-4 10 4 7.99 1.34
4 -10 -5 18.73 1.64
-4 10 5 18.19 1.69
4 -10 -5 16.37 2.26
-4 10 5 12.56 2.66
-4 10 5 17.6 2.21
4 -10 -6 59.85 3.61
4 -10 -6 57.51 4.21
-4 10 6 54.68 3.96
-4 10 6 56.69 4.83
4 -10 -7 58.94 3.58
4 -10 -7 56.25 4.21
-4 10 7 56.92 5.36
-4 10 7 54.29 3.99
4 -10 -8 154.07 8.4
4 -10 -8 156.6 9.07
-4 10 8 150.08 8.7
-4 10 8 144.95 10.24
4 -10 -9 24.23 2.85
-4 10 9 26.55 2.66
-4 10 9 29.38 5.29
[truncated: 1,731,565 more chars]
